# Supplementary material for: The Gram-positive bacterium Romboutsia ilealis harbors a polysaccharide synthase that can produce (1,3;1,4)-β-d-glucans
Source: Nat Commun. 2023 Jul 27;14:4526. doi: 10.1038/s41467-023-40214-z (PMC10374906; doi:10.1038/s41467-023-40214-z)
Supplement: Supplementary file 4 — Source Data [file 41467_2023_40214_MOESM4_ESM.zip]

Archive with 2 entries (2 files):
- FASTA File for Supplementary Figure 16a.txt
- FASTA File for Supplementary Figure 16b.txt
