# Supplementary material for: The Gram-positive bacterium Romboutsia ilealis harbors a polysaccharide synthase that can produce (1,3;1,4)-β-d-glucans
Source: Nat Commun. 2023 Jul 27;14:4526. doi: 10.1038/s41467-023-40214-z (PMC10374906; doi:10.1038/s41467-023-40214-z)
Supplement: Supplementary file 4 — Source Data [file 41467_2023_40214_MOESM4_ESM.zip › FASTA File for Supplementary Figure 16a.txt]

>AAC41436.1_cellulose_synthase_Agrobacterium_tumefaciens
---------------------------------------MCRCGRAVRSRPVCRPGQLVVRRSPRPRSRNHSRCRPLRLSVFPRPHRRVRHHCQRDLRWEPGRWIAVRWKAAR------------------------------------------SHRRFRRCPFPRQ----------------------------------------------------------------LVWPVRERHRDAGDRRNQRERRRRDAYHEISEP---KFRTRKRTESFWMNKAITVIVWLLV------------------------------SLCVLAIITMPVSLQTHLVATAISL----------------------------------------------------------------------------------------------------ILLATIKSFNGQ-----------GAWRLVA------------------------------------------------------------------------------------------LG--FGTAIVLRY-------VYWRTTST-L-----PPVNQ-----LE---------------------------------------------NFI---PGFLLYLAEMYSVVMLGLS---LVIVSMPLPSRKTRPGSPDY----R----PTVDVFVPS---YNEDAELLANTLAAAKNMDYP-A-DRFTVWLLDDGGSVQKRNAANIVEAQAAQR--------RHEELKKLCED--LD---VR----------------------------------------------------------------------------------------------------------------------------------------------------------------------------------------YLTR--ER----NVHAKAGNLNNGLAH------STGELVTVFDADH-APARDFLLETVGYFD-----------------------------------------------------------------------------------------------------------------------EDPRLFLVQTPHFFVNPDPIERNLRTFETMPSENEMFYGIIQRGLDKWNGAFFCGSAAVLRREALQDSD-----------------------------------------------------------------------------------------------------------------------------------------------GFSGVSITEDCETALALHSRGWNSVYVDK----------PLIAGLQPATFASFIGQRSRWAQGMMQI-LIFR--------------Q-PL---FKRG-LSFTQRLCYMSSTL-F-WLFPFPRTIFLFAPLFYLFFD-LQIFVASGGEFL---AYTAAYMLVNLMMQNYLYG-SFR-------------WPWISELYEYV-------------------------------QTV-----HLLPAVVS-----VIFNPGKP-TFKVTAKDES--IAEAR----------LSEI-----SRPFFV-IFALLLVAMAFAV---WRI-YSEPYKAD--VT---------L---VVGGWNLLNLIFAGCALGVVS--ER-GDK-SASRR-------------------------------ITVKRR---CEVQ----LGGSDTWVPAS----IDNVSVH-----------------GLLINIFDSAT------------NIEKGATAIVKV-------KPHSEGVPETMPLNVVRTVRGEGFVSIGCTFSPQRAVDHRL--IADLIFANSEQWSEF-----------------------------------------------------------------------------------------------------QRVRRKKP-----G-------------------LIRGTAIFLAIALFQTQRGLYYLVRARRPAPKSAKPVGAVK---------------------------------------------------------
>ABA79509.1_putative_cellulose_synthase_Cereibacter_sphaeroides_2.4.1
------------------------------------------------------------------------------------------------------------------------------------------------------------------------------------------------------------------------------------------------------------------MTVRAKA---RSPLRVVPVLLFLLWVALLVPFGLL--------------------------------------AAAPVAPSAQGLIALS---------------------------------------------------------------------------------------------------AVVLVALLKPFADK-----------MVPRFLL------------------------------------------------------------------------------------------LS--AASMLVMRY-------WFWRLFETLP-----PPALDA---------------------------------------------------SFL---FALLLFAVETFSISIFFLNGFL-----------SADPTDRPFPRPLQPEELPTVDILVPS---YNEPADMLSVTLAAAKNMIYP-A-RLRTVVLCDDGGTDQRCMSPDPELAQKAQE--------RRRELQQLCRE--LG---VV----------------------------------------------------------------------------------------------------------------------------------------------------------------------------------------YSTR--ER----NEHAKAGNMSAALER------LKGELVVVFDADH-VPSRDFLARTVGYFV-----------------------------------------------------------------------------------------------------------------------EDPDLFLVQTPHFFINPDPIQRNLALGDRCPPENEMFYGKIHRGLDRWGGAFFCGSAAVLRRRALDEAG-----------------------------------------------------------------------------------------------------------------------------------------------GFAGETITEDAETALEIHSRGWKSLYIDR----------AMIAGLQPETFASFIQQRGRWATGMMQM-LLLK--------------N-PL---FRRG-LGIAQRLCYLNSMS-F-WFFPLVRMMFLVAPLIYLFFG-IEIFVATFEEVL---AYMPGYLAVSFLVQNALFA-RQR-------------WPLVSEVYEVA-------------------------------QAP-----YLARAIVT-----TLLRPRSA-RFAVTAKD-E--TLSEN----------YISPIY----RPLLF-TFLLCLSGVLATL---VRW-VAFPGDRS--VL---------L---VVGGWAVLNVLLVGFALRAVA--EK-QQR-RAAPR-------------------------------VQMEVP---AEAQ----IPAFGNRSLTAT---VLDASTS-----------------GVRLLVRLPGV-------------GDPHPALEAGGLIQFQPKFPDAPQLERMVRGRIRSARREGGTVMVGVIFEAGQPIAVRE-TVAYLIFGESAHWRTM--REAT-----------------------------------------------------------------------------------------------MRPIGLLH-----G-------------------MARILWMAAASLPKTARDFMDEPARRRRR----HEEPKEKQAHLLAFGTDFSTEPDWAGELLDPTAQVSARPNTVAWGSN------------------
>CAD56668.1_cellulose_synthase_catalytic_subunit_Citrobacter_sp._Fec2
-----------------------------------------------------------MSVLSRWLLIPPVSARLSERYQGYRRHGASPFSAALGCLWVILAWVFIPLEHPRWQRIRAERKALYPHINAARPR-------------------------------------------------------------------------------------------------------------PLDPARYAIQTLWLMATSPRQE---TTQPRWQTFSRLQGVRGRYHQWMDALPGRVTQNTTHLDKQKELGHLSSGARRFIIGIIVTFSLILALICVTQPFNPLAQ-----------------------------------------------------------------------------------------------------FIFLILLWGVALIVRRM------PGRFSAL------------------------------------------------------------------------------------------MLIVLSLTVSCRY-------IWWRYTSTLN-----WDDPV----------------------------------------------------SLV---CGLILLFAETYAWIVLVLGYFQVVWPLN-----RQPVPLPKY-----MSQWPSVDIFVPT---YNEDLHVVKNTIYASLGIDWP-K-DKLNIWILDDG---------------------------GREEFRQFAQT--VG---VK----------------------------------------------------------------------------------------------------------------------------------------------------------------------------------------YIAR--TT----HEHAKAGNINNALKY------AKGEFVSIFDCDH-VPTRSFLQMTMGWFL-----------------------------------------------------------------------------------------------------------------------KDKKLAMMQTPHHFFSPDPFERNLGRFRKTPNEGTLFYGLVQDGNDMWDATFFCGSCAVIRRKPLDEIG-----------------------------------------------------------------------------------------------------------------------------------------------GIAVETVTEDAHTSLRLHRRGYTSAYMRI----------PQAAGLATESLSAHIGQRIRWARGMVQI-FRLD--------------N-PL---TGKG-LKFAQRLCYVNAMF-H-FLSGVPRLIFLTAPLAFLLLHAYIIYAPALMIAL----FVLPHMVHASLTNSKIQG-KYR-------------HSFWSEIYETV-------------------------------LAW-----YIAPPTLV-----ALINPHKG-KFNVTAKG-G--LVEEE----------YVDWVI---SRPYIY-LVLLNLFGVAVGV---WRYFYGPENEML--TV---------I---VSLVWVFYNLIILGGAVAVSV--ES-KQV-RRSHR-------------------------------VEIS-----MPAA----IAREDGHLFSCT---VHDFSDG-----------------GLGIKINGQAQ-------------VLEGQKVNLLL----KRGQQEYV-----FPTQVARVWGEQ-----VGLQLMQLTTKQHI-DFVQCTFARADTWALWQDSYPE-----------------------------------------------------------------------------------------------DKPLESLL-----D-------------------ILKLGFRGYRHLAEFSPSSVKIVFRSLTS----LVSWVVSFIPRRPEQDEVAVQQPDQVMAQQ-----------------------------------
>AAC76558.2_cellulose_synthase_catalytic_subunit_Escherichia_coli_str._K-12_substr._MG1655
-----------------------------------------------------------MSILTRWLLIPPVNARLIGRYRDYRRHGASAFSATLGCFWMILAWIFIPLEHPRWQRIRAEHKNLYPHINASRPR-------------------------------------------------------------------------------------------------------------PLDPVRYLIQTCWLLIGASRKE---TPKPRRRAFSGLQNIRGRYHQWMNELPERVSHKTQHLDEKKELGHLSAGARRLILGIIVTFSLILALICVTQPFNPLAQ-----------------------------------------------------------------------------------------------------FIFLMLLWGVALIVRRM------PGRFSAL------------------------------------------------------------------------------------------MLIVLSLTVSCRY-------IWWRYTSTLN-----WDDPV----------------------------------------------------SLV---CGLILLFAETYAWIVLVLGYFQVVWPLN-----RQPVPLPK-----DMSLWPSVDIFVPT---YNEDLNVVKNTIYASLGIDWP-K-DKLNIWILDDG---------------------------GREEFRQFAQN--VG---VK----------------------------------------------------------------------------------------------------------------------------------------------------------------------------------------YIAR--TT----HEHAKAGNINNALKY------AKGEFVSIFDCDH-VPTRSFLQMTMGWFL-----------------------------------------------------------------------------------------------------------------------KEKQLAMMQTPHHFFSPDPFERNLGRFRKTPNEGTLFYGLVQDGNDMWDATFFCGSCAVIRRKPLDEIG-----------------------------------------------------------------------------------------------------------------------------------------------GIAVETVTEDAHTSLRLHRRGYTSAYMRI----------PQAAGLATESLSAHIGQRIRWARGMVQI-FRLD--------------N-PL---TGKG-LKFAQRLCYVNAMF-H-FLSGIPRLIFLTAPLAFLLLHAYIIYAPALMIAL----FVLPHMIHASLTNSKIQG-KYR-------------HSFWSEIYETV-------------------------------LAW-----YIAPPTLV-----ALINPHKG-KFNVTAKG-G--LVEEE----------YVDWVI---SRPYIF-LVLLNLVGVAVGI---WRYFYGPPTEML--TV---------V---VSMVWVFYNLIVLGGAVAVSV--ES-KQV-RRSHR-------------------------------VEMT-----MPAA----IAREDGHLFSCT---VQDFSDG-----------------GLGIKINGQAQ-------------ILEGQKVNLLL----KRGQQEYV-----FPTQVARVMGNE-----VGLKLMPLTTQQHI-DFVQCTFARADTWALW--QDSYPE---------------------------------------------------------------------------------------------DKPLESLL-----D-------------------ILKLGFRGYRHLAEFAPSSVKGIFRVLTS----LVSWVVSFIPRRPERSETAQPSDQALAQQ------------------------------------
>AAC39336.1_cellulose_synthase_catalytic_subunit_Arabidopsis_thaliana
---------------------------------------------------------------MESEGETAGKPMKNIVPQTCQICSDNVGKTVDGDRFVACDICSFPVCRPCYEYERKDGNQSCPQCKTRYKRLKGSPAIPGDKDEDGLADEGTVEFNYPQKEKISERMLGWHLTRGKGEEMGEPQYDKEVSHNHLPRLTSRQDTS-------------------------GEFSAASPERLSVSSTIAGGKRLPYSSDVNQSP---NRRIVDPVGLGNVAWKERVDGWKMK-------------------------QEKNTGPVSTQAASERGGVDIDASTDILA------------------------------------------------------------------------------------------DEALLNDEARQPLSRKVSIPSSR-----------INPYRMV------------------------------------------------------------------------------------------IM--LRLVILCLF-------LHYRITNP-V-----PNAFA----------------------------------------------------LWL-----VSVICEIWFALSWILDQ-FPKWFPVNRET--YLDRLALRYDREGEPSQLAAVDIFVSTVDPLKEPPLVTANTVLSILAVDYP-V-DKVSCYVFDDGAAMLSFESLAETSEF------------ARKWV-PFCKK--YS---IEPRAPEWYFAAKI-DYLKDKVQTSFVKDRRAMKREYEEFKIRINALVSKALK--------------------------------------------------------------CPEEGWVMQDGTPWPG--------NNTGDHPGM-IQVFLGQNGGL-------------DAEGNE--LPRLVYVSR--EKRPGFQHHKKAGAMNALVRVSAVL--TNGPFILNLDCDHYINNSKALREAMCFLM--------------------------------------------------------------------------------------------------------------------DPNLGKQVCYVQFPQRFDGIDK-------NDRYANRNTVFFDINLRGLDGIQGPVYVGTGCVFNRTALYGYEPPIKVKH--KKPSLLSKLCG-----GSRKKNSKAKK-ESDKKKSGRHTDSTVPVFNLDDIEEGVEGAGFDDEKALLMSQMSLEKRFGQSAVFVAST--LMENGGVPPSATPE-------NLLKEAIHVISCGYEDKSDWGMEIGWIYGSVTEDILTGFKMHARGWRSIYCMPKL--------PAFKGSAPINLSDRLNQVLRWALGSVEI-LFSR--------------HCPIWYGYNGR-LKFLERFAYVNTTI-Y-PITSIPLLMYCTLLAVCLFTNQFIIPQISNIASIWFLSLFLSIFATGILEMRW-SG-VGI-------------DEWWRNEQFWV-------------------------------IGGVSAHLFAVFQGIL-----KVLAGIDT-NFTVTSKA----SDEDG----------DFAELY---LFKWTT-LLIPPTTLLIVNL---VGV-VAGVSYAINSGYQSWGPLFGKL---FFAFWVIVHLYPFLKGLMGRQ--NR--------------------------------------------------TPTI----VVVWSVLLASI----------------------------FSLLWVRIDPF-------------TSRVTGPDILE------------------------------------------------------------------------------------------------------------------------------------------------------------------------------------------------------------------------CGINC----------------------------------------------------------------------------
>AAB37766.1_cellulose_synthase_Gossypium_hirsutum
--------------------------------------------------------------------------MMESGVPVCHTCGEHVGLNVNGEPFVACHECNFPICKSCFEYDLKEGRKACLRCGSPYDENLLDDVEKATGD-------------------------------------------------------------------------------------------------QSTMAAHLNKSQDVGIHARHISSVSTLDSEMAEDNGNSIWKNRVESWKEK--------------------KNKKKKPATTKVEREAEIPPEQQMEDKPAPDASQ-----------------------------------------------------------------------------------------------------PLSTIIPIPKSR-----------LAPYRTV------------------------------------------------------------------------------------------II--MRLIILGLF-------FHYRVTN--------PVDSA----------------------------------------------------FGL---WLTSVICEIWFAFSWVLDQ-FPKWYPVNRET--YIDRLSARYEREGEPDELAAVDFFVSTVDPLKEPPLITANTVLSILALDYP-V-DKVSCYISDDGAAMLTFESLVETADF------------ARKWV-PFCKK--FS---IEPRAPEFYFSQKI-DYLKDKVQPSFVKERRAMKRDYEEYKIRINALVAKAQK--------------------------------------------------------------TPDEGWTMQDGTSWPG--------NNPRDHPGM-IQVFLGYSGAR-------------DIEGNE--LPRLVYVSR--EKRPGYQHHKKAGAENALVRVSAVL--TNAPFILNLDCDHYVNNSKAVREAMCFLM--------------------------------------------------------------------------------------------------------------------DPQVGRDVCYVQFPQRFDGIDR-------SDRYANRNTVFFDVNMKGLDGIQGPVYVGTGCVFNRQALYGYGPPSMPSFPK-SSSSSC-SCCCP---GKKEP-KDPSE----LYRDAKREELDAAIFNLREIDNY-----DEYERSMLISQTSFEKTFGLSSVFIEST--LMENGGVAESANPS-------TLIKEAIHVISCGYEEKTAWGKEIGWIYGSVTEDILTGFKMHCRGWRSIYCMPLR--------PAFKGSAPINLSDRLHQVLRWALGSVEI-FLSR--------------HCPLWYGFGGGRLKWLQRLAYINTIV-Y-PFTSLPLIAYCSLPAICLLTGKFIIPTLSNLASVLFLGLFLSIIVTAVLELRW-SG-VSI-------------EDLWRNEQFWV-------------------------------IGGVSAHLFAVFQGFL-----KMLAGIDT-NFTVTAK-----AADDA----------DFGELY---IVKWTT-LLIPPTTLLIVNM---VGV-VAGFSDALNKGYEAWGPLFGKV---FFSFWVILHLYPFLKGLMGRQ--NR--------------------------------------------------TPTI----VVLWSVLLASV----------------------------FSLVWVRINPF-------------VSTADSTTVSQ------------------SCISIDC--------------------------------------------------------------------------------------------------------------------------------------------------------------------------------------------------------------------------------------------------------------------------------
>ABZ01578.1_cellulose_synthase-like_CslF6_Hordeum_vulgare
------------------------------------------------------------------------MAPAVAGGGRVRSNEPVAAAAAAPAASGKPCVCGFQVCACT------------------------------------------------------------------------------------------------------------------------------------------------GSAAVASA---ASSLDMDIVAMGQIGAVNDESWVGV--------------------------------------ELGEDGETDESGAAVD---------------------------------------------------------------------------------------------------DRPVFRTEKIKGVL-----------LHPYRVL------------------------------------------------------------------------------------------IF--VRLIAFTLF-------VIWRISHK-N-----PDA------------------------------------------------------MWL---WVTSICGEFWFGFSWLLDQ-LPKLNPINRVP--DLAVLRQRFDRPDGTSTLPGLDIFVTTADPIKEPILSTANSVLSILAADYP-V-DRNTCYVSDDSGMLLTYEALAESSKF------------ATLWV-PFCRK--HG---IEPRGPESYFELKS-HPYMGRAQDEFVNDRRRVRKEYDEFKARINSLEHDIKQRNDGYNAAIAHSQG------------------------------------------------VPRPTW-MADGTQWEGTWVDASENHRRGDHAGI-VLVLLNHPSHRRQTGPPASADNPLDLSGVDVRLPMLVYVSR--EKRPGHDHQKKAGAMNALTRASALL--SNSPFILNLDCDHYINNSQALRAGICFMV---------------------------------------------------------------------------------------------------------------------GRDSDTVAFVQFPQRFEGVDP-------TDLYANHNRIFFDGTLRALDGMQGPIYVGTGCLFRRITVYGFDPPRIN----VGGPCFPRLAGLFAKTKYEKPGLEMTT---------------------AKAKAAPVP-----AKGKHGFLPLPKKTYGKSDAFV-DT--IPRASHPSPYAAAAEGIVADEATIVEAVNVTAAAFEKKTGWGKEIGWVYDTVTEDVVTGYRMHIKGWRSRYCSIYP--------HAFIGTAPINLTERLFQVLRWSTGSLEI-FFSK--------------NNPL---FGSTYLHPLQRVAYINITT-Y-PFTAIFLIFYTTVPALSFVTGHFIVQRPTTMFYVYLGIVLSTLLVIAVLEVKW-AG-VTV-------------FEWFRNGQFWM-------------------------------TASCSAYLAAVCQVLT-----KVIFRRDI-SFKLTSKLPS--GDEKKD---------PYADLY---VVRWTP-LMITPIIIIFVNI---IGS-AVAFAKVLDGEWTHWLKVAGGV---FFNFWVLFHLYPFAKGILGKH--GK--------------------------------------------------TPVV----VLVWWAFTFVI----------------------------TAVLYINIPHM-------------HTSGGKHTTVH----------------------------------------------------------------------------------------------------------------------------------------------------------------------GHHGKKLV-----D------------------------------------TGLYGWLH-------------------------------------------------------------------------
>ACN67534.1_cellulose_synthase-like_protein_H1_Hordeum_vulgare_subsp._vulgare
-----------------------------------------------------------------------------------------------------------------------------------------------------------------------------------------------------------------------------------------------------------------------------------------------------------------------------------------------------------------------------------------------------------------------------------------------------------------MAGGKKLQERV-----------ALARTAW------------------------------------------------------------------------------------------MLADFAILFLLLA-------IVARRAAS-L-----RERGG----------------------------------------------------TWL-----AALVCEAWFAFVWILNM-NGKWSPVRFDT--YPDNLANRM------EELPAVDMFVTTADPALEPPLITVNTVLSLLALDYPDV-GKLACYVSDDGCSPVTCYALREAAKF------------AGLWV-PFCKR--HD---VAVRAPFMYFSSTP-EVGTGTADHEFLESWALMKSEYERLASRIENADEGSIMRDS-----------------------------------------------------------GDEFAEFIDAERGNHPTIVKVLWDNSKSKVGEG---------------------------------FPHLVYLSR--EKSPRHRHNFQAGAMNVLTRVSAVM--TNAPIMLNVDCDMFANNPQVALHAMCLLL--------------------------------------------------------------------------------------------------------------------GFDDEIHSGFVQVPQKFYGGLK-------DDPFGNQMQVITKKIGGGIAGIQGMFYGGTGCFHRRKVIYGMPPPDTLKHETRGSPSYK----------------------------------------------------------------ELQVRFGSSKVLIESSRNIISGDLLARPTVDV------SSRIEMAKQVGDCNYEAGTCWGKEIGWVYGSMTEDILTGQRIHAAGWKSALLDTNP--------PAFLGCAPTGGPASLTQFKRWATGVLEI-LISR--------------NSPILGTIFQR-LQLRQCLGYLIVEA-W-PVRAPFELCYALLGPFCLLTNQSFLPTASDEGFRIPVALFLSYHIYHLMEYKE-CG-LSA-------------RAWWNNHRMQR-------------------------------ITSASAWLLAFLTVIL-----KTLGLSET-VFEVTRKE-S--STSDGGAGTDEADPGLFTFDSAPVFIPVTA-LSVLNIVALAVGA---WRA-VIGTAAVVHGGPG--------IGEFVCCGWMVLCFWPFVRGLVSR---GK--------HG----------------------------------------IPWS----VKVKAGLIV------------------------------AAFVHLCTRN----------------------------------------------------------------------------------------------------------------------------------------------------------------------------------------------------------------------------------------------------------------------------------------------------------------------------------
>AAL25134.1_cellulose_synthase-like_protein_OsCslF4_Oryza_sativa
--------------------------------------------------------------------------------------------------------------------------------------------------------------------------------------------------------------------------------------------MSAAAVTRRINAGGLRVEVTNGNGAAGVYVAAAAAPCSPAAKRVNDGGGKDDVWV----------------------------------------AVDEADVSGPSGGDGV---------------------------------------------------------------------------------------------------RPTLFRTYKVKGSI-----------LHPYRFL------------------------------------------------------------------------------------------IL--VRLIAIVAF-------FAWRVRH--------KNRDG----------------------------------------------------AWL---WTMSMAGDVWFGFSWALNQ-LPKLNPIKRVAD-LAALADRQQHGTSGGGELPGVDVFVTTVDPVDEPILYTVNSILSILAADYP-V-DRYACYLSDDGGTLVHYEAMVEVAKF------------AELWV-PFCRK--HC---VEPRAPESYFAMKT-QAYRGGVAGELMSDRRRVRREYEEFKVRIDSLFSTIRKRSDAYNRAKDGKDD------------------------------------------------GENATW-MADGTHWPGTWFEPAENHRKGQHAGI-VQVLLNHPTSKPRFGVAASVDNPLDFSGVDVRLPMLVYISR--EKRPGYNHQKKAGAMNALLRVSALL--SNAPFIINFDCDHYVNNSQAFRAPMCFML-------------------------------------------------------------------------------------------------------------------DRRGGGDDVAFVQFPQRFDDVDP-------TDRYANHNRVFFDGTTLSLNGLQGPSYLGTGTMFRRAALYGLEPPRWG----AAG---------------------------------------------SQIKAMDNA-----------------NKFGASSTLV-SS--MLDGANQERSITPP--VAIDGSVARDLAAVTACGYDLGTSWGRDAGWVYDIATEDVATGFRMHQQGWRSVYTSMEP--------AAFRGTAPINLTERLYQILRWSGGSLEM-FFSH-------------SNALL---AGRR-LHPLQRIAYLNMST-Y-PIVTVFIFFYNLFPVMWLISEQYYIQQPFGEYLLYLVAIIAMIHVIGMFEVKW-SG-ITV-------------LDWCRNEQFYM-------------------------------IGS-----TGVYPTAVLYMALKLFTGKGI-HFRLTSKQTT--ASSGD----------KFADLY---TVRWVP-LLIPTIVVLAVNV---GAV-GVAVGKAAAWGLLTEQGRFA-VLGMVFNVWILALLYPFALGIMGQR--GKRPAVLF--------------------------------------------VATV----MAVAAVAIMYAAFGAPYQAGLS-----------------GVAASLGKAAS-------------LTGPSG--------------------------------------------------------------------------------------------------------------------------------------------------------------------------------------------------------------------------------------------------------------------------------------------------------------
>AAL25131.1_cellulose_synthase-like_protein_OsCslF1_Oryza_sativa
----------------------------------------------------------------------------------------------------------------------------------------------------------------------------------------------------------------------------------------------------------------MSAAAAVTS---WTNGCWSPAATRVNDGGKDDVWVAV-------------------------------------DEADVSGARGSDGGGRP-----------------------------------------------------------------------------------------------------PLFQTYKVKGSI-----------LHPYRFL------------------------------------------------------------------------------------------IL--ARLIAIVAF-------FAWRIRH--------KNRDG----------------------------------------------------AWL---WTMSMVGDVWFGFSWVLNQ-LPKQSPIKRVP--DIAALADR-----HSGDLPGVDVFVTTVDPVDEPILYTVNTILSILAADYP-V-DRYACYLSDDGGTLVHYEAMVEVAKF------------AELWV-PFCRK--HC---VEPRSPENYFAMKT-QAYKGGVPGELMSDHRRVRREYEEFKVRIDSLSSTIRQRSDVYN----AKHA------------------------------------------------GENATW-MADGTHWPGTWFEPADNHQRGKHAGI-VQVLLNHPSCKPRLGLAASAENPVDFSGVDVRLPMLVYISR--EKRPGYNHQKKAGAMNVMLRVSALL--SNAPFVINFDGDHYVNNSQAFRAPMCFML------------------------------------------------------------------------------------------------------------------DGRGRGGENTAFVQFPQRFDDVDP-------TDRYANHNRVFFDGTMLSLNGLQGPSYLGTGTMFRRVALYGVEPPRWG----AAA---------------------------------------------SQIKAMDIA-----------------NKFGSSTSFV-GT--MLDGANQERSITPL--AVLDESVAGDLAALTACAYEDGTSWGRDVGWVYNIATEDVVTGFRMHRQGWRSVYASVEP--------AAFRGTAPINLTERLYQILRWSGGSLEM-FFSH-------------SNALL---AGRR-LHPLQRVAYLNMST-Y-PIVTVFIFFYNLFPVMWLISEQYYIQRPFGEYLLYLVAVIAMIHVIGMFEVKW-AG-ITL-------------LDWCRNEQFYM-------------------------------IGS-----TGVYPTAVLYMALKLVTGKGI-YFRLTSKQTA--ASSGD----------KFADLY---TVRWVP-LLIPTIVIMVVNV---AAV-GVAVGKAAAWGPLTEPGWL-AVLGMVFNVWILVLLYPFALGVMGQW--GK--------------------------------------------------RPAV----LFVAMAMAVA---------AVA-----------------AMYVAFGAPYQ-------------AELSGVAASLG------------------------------------------------------------------------------------------------------------------------------------------------------------------------------------------------------------------------KVAAASLTGPSG---------------------------------------------------------------------
>AAL25132.1_cellulose_synthase-like_protein_OsCslF2_Oryza_sativa
----------------------------------------------------------------------------------------------------------------------------------------------------------------------------------------------------------------------------------MAATAASTMSAAAAVTRRINAALRVDATSGDVAAGADGQ---NGRRSPVAKRVNDGGGGKDDVWVAV-------------------------------------DEKDVCGARGGDGAARP-----------------------------------------------------------------------------------------------------PLFRTYKVKGSI-----------LHPYRFL------------------------------------------------------------------------------------------IL--LRLIAIVAF-------FAWRVRH--------KNRDG----------------------------------------------------VWL---WTMSMVGDVWFGFSWVLNQ-LPKLSPIKRVP--DLAALADR-----HSGDLPGVDVFVTTVDPVDEPILYTVNTILSILAADYP-V-DRYACYLSDDGGTLVHYEAMVEVAKF------------AELWV-PFCRK--HC---VEPRSPENYFAMKT-QAYKGGVPGELMSDHRRVRREYEEFKVRIDSLSSTIRQRSDVYN----AKHA------------------------------------------------GENATW-MADGTHWPGTWFEPADNHQRGKHAGI-VQVLLNHPSCKPRLGLAASAENPVDFSGVDVRLPMLVYISR--EKRPGYNHQKKAGAMNVMLRVSALL--SNAPFVINFDGDHYVNNSQAFRAPMCFML------------------------------------------------------------------------------------------------------------------DGRGRGGENTAFVQFPQRFDDVDP-------TDRYANHNRVFFDGTMLSLNGLQGPSYLGTGTMFRRVALYGVEPPRWG----AAA---------------------------------------------SQIKAMDIA-----------------NKFGSSTSFV-GT--MLDGANQERSITPL--AVLDESVAGDLAALTACAYEDGTSWGRDVGWVYNIATEDVVTGFRMHRQGWRSVYASVEP--------AAFRGTAPINLTERLYQILRWSGGSLEM-FFSH-------------SNALL---AGRR-LHPLQRVAYLNMST-Y-PIVTVFIFFYNLFPVMWLISEQYYIQRPFGEYLLYLVAVIAMIHVIGMFEVKW-AG-ITL-------------LDWCRNEQFYM-------------------------------IGS-----TGVYPTAVLYMALKLVTGKGI-YFRLTSKQTT--ASSGD----------KFADLY---TVRWVP-LLIPTIVIIVVNV---AAV-GVAVGKAAAWGPLTEPGWL-AVLGMVFNVWILVLLYPFALGVMGQW--GK--------------------------------------------------RPAV----LFVAMAMAVA---------AVA-----------------AMYVAFGAPYQ-------------AELSGGAASLG------------------------------------------------------------------------------------------------------------------------------------------------------------------------------------------------------------------------KAAASLTGPSG----------------------------------------------------------------------
>BAC66734.1_putative_cellulose_synthase-5_Oryza_sativa_Japonica_Group
-----------------------------------------------------------------------------MAPAVAGGGGRRNNEGVNGNAAAPACVCGFPVCACA------------------------------------------------------------------------------------------------------------------------------------------------GAAAVASA---ASSADMDIVAAGQIGAVNDESWVAV-----------------------------------DLSDSDDAPAAGDVQGALD---------------------------------------------------------------------------------------------------DRPVFRTEKIKGVL-----------LHPYRVL------------------------------------------------------------------------------------------IF--VRLIAFTLF-------VIWRIEHK-N-----PDA------------------------------------------------------MWL---WVTSIAGEFWFGFSWLLDQ-LPKLNPINRVP--DLAVLRRRFDHADGTSSLPGLDIFVTTADPIKEPILSTANSILSILAADYP-V-DRNTCYLSDDSGMLLTYEAMAEAAKF------------ATLWV-PFCRK--HA---IEPRGPESYFELKS-HPYMGRAQEEFVNDRRRVRKEYDDFKARINGLEHDIKQRSDSYNAAAGVKDG------------------------------------------------EPRATW-MADGSQWEGTWIEQSENHRKGDHAGI-VLVLLNHPSHARQLGPPASADNPLDFSGVDVRLPMLVYVAR--EKRPGCNHQKKAGAMNALTRASAVL--SNSPFILNLDCDHYINNSQALRAGICFML---------------------------------------------------------------------------------------------------------------------GRDSDTVAFVQFPQRFEGVDP-------TDLYANHNRIFFDGTLRALDGLQGPIYVGTGCLFRRITLYGFEPPRIN----VGGPCFPRLGGMFAKNRYQKPGFEMTK---------------------PGAKPVAPPPAATVAKGKHGFLPMPKKAYGKSDAFA-DT--IPRASHPSPYAAEA-AVAADEAAIAEAVMVTAAAYEKKTGWGSDIGWVYGTVTEDVVTGYRMHIKGWRSRYCSIYP--------HAFIGTAPINLTERLFQVLRWSTGSLEI-FFSR--------------NNPL---FGSTFLHPLQRVAYINITT-Y-PFTALFLIFYTTVPALSFVTGHFIVQRPTTMFYVYLAIVLGTLLILAVLEVKW-AG-VTV-------------FEWFRNGQFWM-------------------------------TASCSAYLAAVLQVVT-----KVVFRRDI-SFKLTSKLPA--GDEKKD---------PYADLY---VVRWTW-LMITPIIIILVNI---IGS-AVAFAKVLDGEWTHWLKVAGGV---FFNFWVLFHLYPFAKGILGKH--GK--------------------------------------------------TPVV----VLVWWAFTFVI----------------------------TAVLYINIPHI-------------HGPGRHGAASP-------------------------------------------SHGHHSAHGTKKYDFTYAWP------------------------------------------------------------------------------------------------------------------------------------------------------------------------------------------------------------------------------------------
>CAN84874.1_putative_mixed_beta_glucan_synthase_Triticum_aestivum
------------------------------------------------------------------------MAPAVAGGGRVRSNEPAAAATA--PASGKPCVCGFQVCACT------------------------------------------------------------------------------------------------------------------------------------------------GSAAVASA---ASSLDMDIVAMGQIGAVNDESWVGV--------------------------------------ELGEDGETDESGAAVD---------------------------------------------------------------------------------------------------DRPVFRTEKIKGVL-----------LHPYRVL------------------------------------------------------------------------------------------IF--VRLIAFTLF-------VIWRISHK-N-----PDA------------------------------------------------------MWL---WVTSICGEFWFGFSWLLDQ-LPKLNPINRVP--DLAVLRQRFDRPDGTSTLPGLDIFVTTADPIKEPILSTANSVLSILAADYP-V-DRNTCYVSDDSGMLLTYEALAESSKF------------ATLWV-PFCRK--HG---IEPRGPESYFELKS-HPYMGRAQDEFVNDRRRVRKEYDEFKARINSLEHDIKQRNDGYNAANAHRE-------------------------------------------------GEPRPTWMADGTQWEGTWVDASENHRRGDHAGI-VLVLLNHPSHRRQTGPPASADNPLDFSGVDVRLPMLVYMSR--EKRPGHDHQKKAGAMNALTRASALL--SNSPFILNLDCNHYINNSQALRAGICFMV---------------------------------------------------------------------------------------------------------------------GRDSDTVAFVQFPQRFEGVDP-------TDLYANHNRIFFDGTLRALDGMQGPIYVGTGCLFRRITVYGFDPPRIN----VGGPCFPRLAGLFAKTKYEKPGLEMTM---------------------AKAKAAPVP-----AKGKHGFLPLPKKTYGKSDAFV-DS--IPRASHPSPYAAAAEGIVADEATIVEAVNVTAAAFEKKTGWGKEIGWVYDTVTEDVVTGYRMHIKGWRSRYCSIYP--------HAFIGTAPINLTERLFQVLRWSTGSLEI-FFSK--------------NNPL---FGSTYLHPLQRVAYINITT-Y-PFTAIFLIFYTTVPALSFVTGHFIVQRPTTMFYVYLGIVLSTLLVIAVLEVKW-AG-VTV-------------FEWFRNGQFWM-------------------------------TASCSAYLAAVCQVLT-----KVIFRRDI-SFKLTSKLPS--GDEKKD---------PYADLY---VVRWTP-LMITPIIIIFVNI---IGS-AVAFAKVLDGEWTHWLKV---AGGVFFNFWVLFHLYPFAKGILGKH--GK--------------------------------------------------TPVV----VLVWWAFTFV-----I-----------------------TAVFYINIPHM-------------HSSGGKHTTVH---------------------------------------------GHH----------------------------------------------------------------------------------------------------------------------GKKFVD--------------------------------------------AGYYNWP--------------------------------------------------------------------------
>PRR81681.1_Cellulose_synthase_catalytic_subunit_Clostridium_vincentii
---------------------------------------------------------------------------------------------------------------------------------------------------------------------------------------------------------------------------------------------------------------------------------------------------------------------------------------------------------------------------------------------------------------------------------------------------------------------MKKVNLR-----------KYKNRAW------------------------------------------------------------------------------------------LI--LNIVLTCIY-------LGWRILYT-I-----PIEFG-----LV---------------------------------------------SLI---VGIPLIVVEVLGALEAAVH---YFNMHK-----IETYPLPKV----PLDMYPDVDVYIAT---YSETNDLLFKTVNGCLYMDYPDK-NKVHIYLCDDS---------------------------RRPEVRKLAQE--MG---IN----------------------------------------------------------------------------------------------------------------------------------------------------------------------------------------YIDR--ED----NKGAKAGNLNHAMTV------TSSPLIVTFDADM-IPKHDFLVKTVPYFI-------DA----------------------------------------------------------------------------------------------------EIKNKQLAEKDKIKLGFIQTPQSFYNPDLFQFNLFSENRIPNEQDYFYKDIQISRNKTNSVIYGGSNTLLSRAALVDIG-----------------------------------------------------------------------------------------------------------------------------------------------GFFMGSITEDFATGILLQKKGYICYAINE----------VLASGLSPTDLKSLLQQRVRWARGVITT-GRKM--------------H-IL---STPN-LNLGQKANYMASIW-Y-WYVPIKRLIYIMSPILFATFG-YIVLKCTLLEVL---IFWLPMYVTSNISLRMLSR-NIR-------------TTKWTGVYETL-------------------------------LFP-----FMLFPVIL-----ETFGITLK-KFKVTKKG-D--FENEK----------GKNIAY---MIPFIV-LIVLSVIG-IFNL---IGI-IFESSSL---SP---------I---VVLFWLIINLFSLVMSVFFVQ--GR-EFM-RKSER-------------------------------VTAE-----IDCE----VQDSFMTFV-GK---TKDFSEN-----------------GVSIILNKPVN-------------IDDEQEVNINL----NTDRYHAK-----IRARIVHVEETK-DGWKYAFYITDM-LDSYK-DYLQILYDRVPTLPLT--LADALSSFDDLKLNVSNRTKET-FYQNRRLPRINMDIDVKTKNGRFVHIINYNYKYIVL--------SIQDKPKELQLIPVEGLELKCKY---------ERTIRENI-----E-------------------LYAI-------------KNYNEIHTNVEE----QKLLEEWIEEVRIAHPGKGVAKNDTKVFKE-EELEEMDLL-------------------------
>OPJ65957.1_cellulose_synthase_catalytic_subunit_Clostridium_chromiireducens
------------------------------------------------------------------------------------------------------------------------------------------------------------------------------------------------------------------------------------------------------------------------------------------------------------------------------------------------------------------------------------------------------------------------------------------------------------------------MNLK-----------VLRNKFL------------------------------------------------------------------------------------------II--GTIVSSVIY-------LVWRIFFT-I-----PFGYG-----IV---------------------------------------------AIT---CGIYLLLVEIVGMIEAAIH---YYSMSN-----IEYPVKPNV----DDILFPDVDIFIAT---YNEPVELLYKTVNGCINMDYPDK-SKVHIFICDDS---------------------------NRAEMKELADS--MG---ID----------------------------------------------------------------------------------------------------------------------------------------------------------------------------------------YITR--TE----HIDAKAGNLNNALAK------TNSPLIVTFDADM-IPMHDFLTTCVPYFL-----------------------------------------------------------------------------------------------------------------------TEEKIGFVQTPQSFYNPDLFQYRLFSEGRIPNEQDYFYRDVQVSRNKTNSVIYGGSNTMILRKALEEIG-----------------------------------------------------------------------------------------------------------------------------------------------GFYTKVITEDFATGLLIQSKGYKCYAINE----------IHASGLSPSDLKSLIKQRERWSRGCIQT-GRKL--------------N-IL---FRKG-LNIEQKLSYISAIS-Y-WYSCLKRLAYIMAPIMFSVFG-VVVLKCNLIQVL---IFWLPMYLFSDATLKKLSN-NIR-------------STKWTNIYETI-------------------------------LFP-----SLLPVVIL-----ETLGISQR-KFAVTRKDGK--AEDDR----------NYQIKK---IIPHSF-FAVLSVIG-IINC---IKM-TFETGSP---AY---------S---VLLFWLIVNLYNIIMSIFFML--GR-NAY-RKSER-------------------------------VSVE-----IDCN----ISYGNKTIN-CK---TIDISEG-----------------GIGIVLDEPIY-------------IPYDRSLDIAL----STERYVSK-----FKGQIVQVSEIR-ESWKYALKISEIDDSNLK-KLLSLIYDREPTLPKY--IEKNNSIFDDIRINILSRGKKS-NLLNRKLPRIKLNKKLKSEECGEIIINDFNYEYAVIKTDL-KLKNNKVITVKIEDEITIRFILDKQINYNESFKKKKQKIDTSL-----Q-------------------LYKI-------------QEYETIAEDEVF----KSKLSSWQVECKHDLLRQKQESVEQIKLKYLDEFDEMLYI-------------------------
>OPJ56113.1_cellulose_synthase_catalytic_subunit_Clostridium_oryzae
----------------------------------------------------------------------------------------------------------------------------------------------------------------------------------------------------------------------------------------------------------------------------------------------------------------------------------------------------------------------------------------------------------------------------------------------------------------------------------------MKQKAL------------------------------------------------------------------------------------------YL--FTFIASIVY-------IMWRAFFT-L-----PFDEN-----IF---------------------------------------------AIV---CGILLLLAELIGYLEALNL---FRGRGS-----LIEPEKPII----PDEMFPHVDVLIAT---YNEGTDLLRKTINGCNNMDYPDK-TKIHIYICDDT---------------------------NRVEVKQLADE--MH---IG----------------------------------------------------------------------------------------------------------------------------------------------------------------------------------------YITR--EE----HVDAKAGNFNNALKN------TNSPFIATFDADM-IPMHDFLTEIVPYFFLPDMEKDRN----------------------------------------------------------------------------------------------------GKWVKREKRDDNLKIGFIQCPQSFYNLDLFQYNLYSEKRVPNEQDFFFRYVQLIRNKSNSAIYAGSNTILAREALDKIG-----------------------------------------------------------------------------------------------------------------------------------------------GFYTKVITEDLATGLSIENEGYRCYAISS----------VHANGLAPTDIKSLFKQRERWARGCIQT-FRKL--------------K-IF---RMKG-LNMDQKFSYLMSVL-Y-WYTPIRRFIFIMAPILFSLFN-VVVIKATLLQML---VFWLPQVLLYNKTLSSLSG-KIR-------------TSRLSNIYDTI-------------------------------LFP-----NLMPSVIL-----ESLGYEKK-KFSVTKKV----RENLS----------NFDEIKM--IIPHLV-LSVLSVLSI-------WNC-LYYTIKYETGAY---------S---IILMWLFINLYNLAMAVFFVL--GR-KVK-RQTER-------------------------------INAQ-----LPLT----IYYDKRKFSAV----SSDISEG-----------------GLSIKLTYPVY-------------IPEDQELIIQV--SSEDGRYRCR-----LKSKVVHVSQFK-EQWHYAFQFTDNSVKEQL-QLFSILYDRVPMLPTK--VSDGSSFYEDIVSNLYSRMKNDIQLSSRRLPRIQLDIELETLEEFKIKIVNFNYDFVLIENSLDKFRNLNIIIDKEQNLYIRCELV-------------EDAAVRLQKGSQKQ-------------------LYKV-------------LNTKQLVENERF----MQMLSLWIDDYSIKQKEREEYSMSMKKDASKDEFTDIDYIKDEAIRESIMQRKGENV--------
>VIG09653.1_cellulose_synthase_catalytic_subunit_Clostridioides_difficile
--------------------------------------------------------------------------------------------------------------------------------------------------------------------------------------------------------------------------------------------------------------------------------------------------------------------------------------------------------------------------------------------------------------------------------------------------------------------------MK-----------KNSKKIL------------------------------------------------------------------------------------------IT--LTIITNIVY-------ILWRIFYT-V-----PKEEG-----MF---------------------------------------------ALI---CAIILLFVEIMGMMEMFVH---YYGMSN-----IEYPEKPII----SEELYPHVDVFIAT---YNESVDLVRKTVNGCIHMQYPDK-KKVHIYICDDG---------------------------NREEMRVLAEK--MG---VN----------------------------------------------------------------------------------------------------------------------------------------------------------------------------------------YITR--TE----REGAKAGNLNNAMQH------TNSPLIATFDADM-IPMHDFLIATVPYFL-------KN----------------------------------------------------------------------------------------------------EQAKKDGEKEEYEKVGFVQTPQSFYNPDLFQFNLHSEGRIPNEQDYFYRDIQLARNRTNSVIYGGSNTVISREALEEVD-----------------------------------------------------------------------------------------------------------------------------------------------GFYTYSITEDFATGILIQSKGYRCYAIPD----------VHASGLSPTDLKSLIKQRERWARGCIQT-GRRL--------------N-IL---FRRG-LGFWQKISYISSIT-Y-WYASIKRFVYIMAPILFSVFN-VIVVKCTLLQVL---IFWLPMYILSSLSLKIFSQ-NIR-------------NTRWTNIYETI-------------------------------MFQ-----SLMPAVIL-----ETFAISKN-KFSVTNKN-K--LEENR----------MYKFLQ---GIPYFI-YMVLSIIG-ILKM---FVA-IFKMSSM---TY---------S---VVLFWLIGNLFNLVMATLFIS--GR-QQL-RKSER-------------------------------YTAE-----IDFK----LKQNSYVLS-SK---TIDISEN-----------------GFAFLLENPEY-------------ISPEEEFEIEFREKSGNEMYIAN-----MKAKIVNVVELN-SKWKYAAYITHIEDSEID-DWMCIVHDRIPTLPMT--ISNQLGFFDDLQINVKKRIEKT-RTLSRRSPRVNMNFQMDIKNIGKLRIVNFNYQYVL----L-TFENKNIYPKEIALEINEGIVLECDLC--------EGKIDERG-----I-------------------LYKV-------------NNIDSIMQNFFL----RDEMMDWILQNKTIIVSKPGEKKE----KSIDEFEPMEYI-------------------------
>WP_243429150.1_glycosyltransferase_Clostridium_pascui
------------------------------------------------------------------------------------------------------------------------------------------------------------------------------------------------------------------------------------------------------------------------------------------------------------------------------------------------------------------------------------------------------------------------------------------------------------------------MSLG-----------KYKNRVW------------------------------------------------------------------------------------------MV--LNSVLTCVY-------LFWRIFYT-I-----PTEYG-----LV---------------------------------------------SLI---AGIALITVEVLGALEAAVH---YFNMHK-----VENVPLPSV----PLDMYPDVDIFIAT---YSEPNDILLKTVNGCLYMDYPDK-SKVHIYLCDDS---------------------------RRPEVRKLAKD--MG---IN----------------------------------------------------------------------------------------------------------------------------------------------------------------------------------------YIDR--ED----NKGAKAGNLNHAMLV------TSSPLIVTLDADM-IPKHDFLMKTVPYFV-------DA----------------------------------------------------------------------------------------------------EVKNNNRKEEDKIKIGFVQTPQSFYNPDLFQFNLFSENRIPNEQDYFYKDIQVSRNKSNSVIYGGSNTVLSRAALDDIG-----------------------------------------------------------------------------------------------------------------------------------------------GFYTQSITEDFATGILLQKKGYICYAVNE----------VLASGLSATDLNSLIQQRVRWARGVIAT-GKKM--------------H-II---FTPN-LTLGQKINYMASIW-Y-WYAPIKRLIYIMSPILFATFG-YVVLKCTLLEVL---IFWLPMYITSNISLKMLSG-NIR-------------TTKWTSIYETL-------------------------------MFP-----YMLFPVLL-----ETFGITLK-KFQVTKKG-Q--VQNEK----------GKNIGY---MIPFLV-LIVLSIIG-IINC---ICT-IFDSGSL---NP---------I---VVLFWLATNLFCLVMSLFFVQ--GR-EYM-RKSER-------------------------------VNAR-----IDCE----IQDRFMSRI-CK---TKDFSET-----------------GISIILNDPVN-------------IDDEHDVSIQL----KTDRYNAK-----MKARIVHVEEIK-DGWKYAFYITDM-CNSYR-EYLQIIYDRVPTLPLN--LSESLSSFDDLRLNVSKRTKET-FYENRRLPRINMNVDVKTEKGDFVNVINYNYKYIAL--------NIKDKPENLLLIPVDGLELDCEY---------ERTVRENI-----E-------------------LYAV-------------KNYNEIHTNNGK----QKLLEKWIEETRTTKSEKMEARNDTKVSKT-NELKEMDFL-------------------------
>WP_129596704.1_glycosyltransferase_Anaerophilus_nitritogenes
---------------------------------------------------------------------------------------------------------------------------------------------------------------------------------------------------------------------------------------------------------------------------------------------------------------------------------------------------------------------------------------------------------------------------------------------------------------------MIKLNVG-----------KYKNRTW------------------------------------------------------------------------------------------LI--LNIVLTCIY-------LFWRIFYT-I-----PTEYG-----RV---------------------------------------------SLL---AGIALIVVEVLGALEAAVH---YFNMHK-----IENPPIPEA----PLDMYPHVDIFIAT---YTEPTDLLFKTVNGCLYMDYPDK-SKVHIYLCDDG---------------------------KRPQVRELAQD--MG---IN----------------------------------------------------------------------------------------------------------------------------------------------------------------------------------------YIDR--ED----NKGAKAGNLNNAMRV------TSSPLIVTFDADM-IPKHDFLMKTVPYFI-------DA----------------------------------------------------------------------------------------------------EMKNKNRKEEDKIKIGFVQTPQSFYNPDLFQFNLFSENRIPNEQDYFYKDIQVSRNKTNSVIYGGSNTVLSRNALLDVG-----------------------------------------------------------------------------------------------------------------------------------------------GFFTQSITEDFATGMLLQKKGYICYAINE----------VLASGLSPTDLKSLIQQRIRWARGVITT-GRKM--------------H-IV---CTPH-LTLGQKINYLVSIL-Y-WYAPIKRLIYIMSPILFATFG-YVVLKCTLLEVL---IFWLPMYITSNISLKMLSQ-NIR-------------TTKWTSVYETL-------------------------------LFP-----FMLFPILL-----ETFGITLK-KFKVTKKG-E--VENEK----------GKNVAY---MIPFLL-LIVLSVIG-IINC---IRI-IFDSGSL---NP---------I---VVLFWLLINLFNLVMSLFFVQ--GR-DLR-RKSER-------------------------------VHAQ-----VDCK----IQDRFKIFV-CK---TKDFSET-----------------GISVLLSDPVN-------------IDDEYDVDIEL----TTDRYYSK-----MKARIVHVEEIK-AGWKYAFYITDK-GNYYK-EYLQILYDRVPTLPLN--LDESLSSFDDLRLNISKRTKET-FYHNRRLPRISMNIDVATKKGDFAHIVNYNYKYVAL--------KIKDQPEKICLIPIDGLKFNCRY---------ERIIRENI-----K-------------------LYII-------------ENYDEIHTNDEK----QKLLEEWIEEVRSLKLEKKEPNNDTKVPKT-DELKEMDFV-------------------------
>WP_010975265.1_glycosyltransferase_Sinorhizobium_meliloti
-------------------------------------------------------------------------------------------------------------------------------------------------------------------------------------------------------------------------------------------------------------------------------------------------------------------------------------------MVQSLLALAPTLIVIAF----------------------------------------------------------------------------------------------------FLLGPFNWSRHR-----------SWSRAVT------------------------------------------------------------------------------------------CA--FVAAIALRY-------MLWRFTETVL---PYPNDGP----------------------------------------------------NFY---WVWFVFIVEFLAFSEVVLF-LILMSRYVDRSA-EGNRLERQFFER-DERELPTVDVFIPT---YNEPLDVLERTIVGALALDHP-K-DKLNVYVLDDG---------------------------RRDWLRTFCEG--RG---AI----------------------------------------------------------------------------------------------------------------------------------------------------------------------------------------HVTR--SD----NAHAKAGNMNNGLRV------SSGDFIAVFDADF-VPYRSFLRRTLPFFM------------------------------------------------------------------------------------------------------------------------DDTIGIVQTPQHFFNVDPIQSNLGLENLWPDEQRLFFDEIAPSRDGWDVSFCCGSCSIARRKAVDAIG-----------------------------------------------------------------------------------------------------------------------------------------------GFPTESITEDLLTTLSMLNRGFKTRYLNE----------RLSMGLAAENLTGYFVQRERWCQGGIQT-LYLH--------------NGPL---RGPG-LSLFQRVMFLPMS--W-LVQYLVRFIVLLIPIVYLWFGALPLYFTDVADYV---SNQVPLLAAYFLLMFWLTP-TRY-------------LPLVSTAVGTF-------------------------------STF-----RMLPTVLS-----SLVRPFGK-PFKVTPKG-S--SNEAN----------VFD-AY---TFTWIAGFIVVTALGLLINI---VPE-TARVEGSF--SA---------I----AALWSGINIVVLIIASLICF--EK-PRRLLQAFK-------------------------------LD-------EPVD----VDGVEGRLVS--------LSLD-----------------KAVVAVSTETR-------------F---KSTKVRL----NIEGFAPLE----ADLKQVTQRRGD-----ITRTGDKQRYYLHL-HYDLRGVERDKMIIKL--YT-------------------------------------------------------------------------------------------------GRYSRDVP-----D-------------------IDKIA------------VSVNLLLRAFGR----TRTA-------------------------------------------------------------
>WP_027997924.1_glycosyltransferase_Sinorhizobium_arboris
-------------------------------------------------------------------------------------------------------------------------------------------------------------------------------------------------------------------------------------------------------------------------------------------------------------------------------------------MVQSLLALAPTLLVVAF----------------------------------------------------------------------------------------------------FLLGPFNWSRHR-----------SWSRAVT------------------------------------------------------------------------------------------CA--LVAAIALRY-------MLWRFTETVL---PYPNDGA----------------------------------------------------NFY---WVWFVFIVEVLAFSEVVLF-LILMSRYVDRSA-EGDRLERQFFER-DERELPTVDVFIPT---YNEPLDVLERTIVGALALDHP-K-DKLKVYVLDDG---------------------------RRDWLRTFCEG--RG---AI----------------------------------------------------------------------------------------------------------------------------------------------------------------------------------------HVTR--SD----NAHAKAGNMNNGLRV------SSGDFIAVFDADF-VPYRSFLRRTLPFFM------------------------------------------------------------------------------------------------------------------------DETIGIVQTPQHFFNVDPIQSNLGLENLWPDEQRLFFDEIAPSRDGWDVSFCCGSCSIARRKAVDAIG-----------------------------------------------------------------------------------------------------------------------------------------------GFPTESITEDLLTTLSMLNRGFKTRYLNE----------RLSMGLAAENLTGYFVQRERWCQGGIQT-LYLH--------------NGPL---RGPG-LSLFQRVMFLPMS--W-LVQYLVRFIVLLIPIVYFWFGALPLYFTDVADYV---SNQVPLLAAYFLLMFWLTP-TRY-------------LPLVSTAVGTF-------------------------------STF-----RMLPTVLS-----SLVRPFGK-PFKVTPKG-S--SNEEN----------VFD-AY---TFTWIAGFIVVTALGLLINI---VPE-TARIEGSF--SA---------I----AALWAGINIVVLIIASLICF--EK-PRRLLQAFK-------------------------------LD-------EPVD----VDGVEGRIVS--------LSLD-----------------KAVVAVSTEAR-------------F---KTTKVRL----SIEGFEPLE----ADLKQVTQRRGD-----ITRTGDKQRYYLHL-HYDLRGFERDKMIIKL--YT-------------------------------------------------------------------------------------------------GRYSRDVP-----D-------------------IDKIA------------VSVNLLLRAFGR----TRTA-------------------------------------------------------------
>MBO1961253.1_glycosyltransferase_Sinorhizobium_medicae
-------------------------------------------------------------------------------------------------------------------------------------------------------------------------------------------------------------------------------------------------------------------------------------------------------------------------------------------MVQSLLALAPTLLVLAF----------------------------------------------------------------------------------------------------FLLGPFNWSRHK-----------SWARAVT------------------------------------------------------------------------------------------CV--FVAAIALRY-------LIWRFTETVL---PYPNEGP----------------------------------------------------NFY---WVWFVFIVEFLAFSEVVLF-LILMSRYVDRSS-EADGLERKFFAR-NERELPAVDVFIPT---YNEPLDVLERTIVGALALDHP-R-DKLKVYVLDDG---------------------------RRGWLKTFCEG--RG---AI----------------------------------------------------------------------------------------------------------------------------------------------------------------------------------------HVTR--SD----NAHAKAGNMNNGLRA------SSGDFIAVFDADF-VPYRSFLRRTLPFFL------------------------------------------------------------------------------------------------------------------------DETIGIVQTPQHFFNVDPIQSNLGLENLWPDEQRLFFDEIAPSRDGWDVSFCCGSCSIARRKAVDAIG-----------------------------------------------------------------------------------------------------------------------------------------------GFPTESITEDLLTTLSMLNRGFKTRYLNE----------RLSMGLAAENLTGYFVQRERWCQGGIQT-LYLH--------------NGPL---RGPG-LSLFQRVMFLPMS--W-LVQYLVRFIVLLIPIVYLWFGALPLYFTDVADYV---SNQVPLLAAYFLLMFWLTP-TRY-------------LPLVSTAVGTF-------------------------------STF-----RMLPTVLS-----SLVRPFGK-PFKVTPKG-S--SNEEN----------SFD-AY---TFTWIAGFIMVTALGLLINI---VPE-TARIEGSF--SA---------I----AALWSGINIVVLIIASLICF--EK-PRRLLQAFK-------------------------------LD-------EAVK----VDGVEGRLVS--------LSLD-----------------KAVVAVSTETR-------------F---KSTKVGL----NIEGFAPLE----ADLKQVTQRRGD-----ITRTGDKQRYYLHL-HYDLRGAERDKMIVKL--YT-------------------------------------------------------------------------------------------------GRYSRDVP-----D-------------------IDKIA------------VSVNLLLRAFGR----TRTA-------------------------------------------------------------
>WP_037380308.1_glycosyltransferase_Sinorhizobium_americanum
-------------------------------------------------------------------------------------------------------------------------------------------------------------------------------------------------------------------------------------------------------------------------------------------------------------------------------------------MVQSLLALAPTLLVIAF----------------------------------------------------------------------------------------------------FLLGPSNWSRHQ-----------SWARATT------------------------------------------------------------------------------------------CA--FVAAVALRY-------IVWRFTETVL---PYPNDGA----------------------------------------------------NFY---WVWFVFIVELLAFSEVVLF-LILMSRYIDRSV-EVDELARSFFAR-PESELPSVDIFIPT---YNEPLDVLERTIVGALALDYP-K-DKLAVYVLDDG---------------------------RRDWLRTFCEG--RG---AI----------------------------------------------------------------------------------------------------------------------------------------------------------------------------------------HVTR--TD----NAHAKAGNMNNGLRV------SSGDFIAVFDADF-VPYRRFLRRTLPFFL------------------------------------------------------------------------------------------------------------------------DETIGIVQTPQHFFNVDPVQSNLGLENIWPDEQRLFFDEIAPSRDGWDVSFCCGSCSIARRTAVDMIG-----------------------------------------------------------------------------------------------------------------------------------------------GFPTESITEDLLTTLSMLNKGYKTRYLNE----------RLSMGLAAENLTGYFVQRERWCQGGIQT-LYLH--------------NGPL---RGPG-LSLFQRIMFLPMS--W-LVQYLVRFAVLLVPIVYLWSGALPLYFTNVADYV---SNQIPLLTAYFLLMLWLAP-TRY-------------LPLVSTAVGTF-------------------------------ATF-----RMLPTVLS-----SLVRPFGK-PFKVTPKG-S--GNEAN----------QFD-AY---TFTWIAAFIVVTAAGLLINI---VPE-TAHIEGSF--ST---------I----AALWSGLNVVVLVIASLICF--EK-PRRLLQAFK-------------------------------LD-------EAAD----VDGSAGRLVS--------LSLD-----------------KAVVAVPTETR-------------F---KSTRVTL----NLEGFAPLQ----AELKQVTQRRGD-----ISRSGDQRRYYLHL-HFDLRGFERDKMIIKL--YT-------------------------------------------------------------------------------------------------GTYSQEVP-----D-------------------IDKVA------------VSVNLMLRAFGR----TRTA-------------------------------------------------------------
>WP_104841053.1_glycosyltransferase_Sinorhizobium_fredii
-------------------------------------------------------------------------------------------------------------------------------------------------------------------------------------------------------------------------------------------------------------------------------------------------------------------------------------------MVQSLLALAPTLLVIAF----------------------------------------------------------------------------------------------------FLLGPSNWSRHQ-----------SRARAIT------------------------------------------------------------------------------------------CA--FVAAVALRY-------MIWRFTETVL---PYPNDGA----------------------------------------------------NFY---WVWFVFIVELLAFSEVVLF-LILMSRYIDRSV-EADELARPFFAR-PESELPSVDIFIPT---YNEPLDVLERTIVGALALDYP-K-DNLAVYVLDDG---------------------------RRDWLRTFCEG--RG---AI----------------------------------------------------------------------------------------------------------------------------------------------------------------------------------------HVTR--ND----NAHAKAGNMNNGLRV------SSGDFIAVFDADF-VPYRRFLRRTLPFFL------------------------------------------------------------------------------------------------------------------------DETIGIVQTPQHFFNVDPVQSNLGLENIWPDEQRLFFDEIAPSRDGWDVSFCCGSCSIARRTAVDMIG-----------------------------------------------------------------------------------------------------------------------------------------------GFPTESITEDLLTTLSMLNKGYKTRYLNE----------RLSMGLAAENLTGYFVQRERWCQGGIQT-LYLH--------------NGPL---RGPG-LSLFQRIMFLPMS--W-LVQYLVRFAVLLVPIVYLWFGALPLYFTDVADYV---SNQIPLLTAYFLLMLWLAP-TRY-------------LPLVSTAVGTF-------------------------------ATF-----RMLPTVLS-----SLVRPFGK-PFKVTPKG-S--GNEEN----------QFD-AY---TFTWIAAFIVVTAAGLLINI---VPE-TAHIEGSFST---------------IAALWSGLNVVVLVIASLICF--EK-PRRLLQAFK-------------------------------LD-------EAAD----VDGSAGRLVS--------LSLD-----------------KAVVAVPTETR-------------F---KSTRVTL----NLEGFAPLQ----AELKQVTQRRGD-----ISRSGDQRRYYLHL-HFDLRGFERDKMIIKLYT---------------------------------------------------------------------------------------------------GNYSQEVP-----D-------------------IDKVA------------VSVNLMLRAFGR----TRTA-------------------------------------------------------------
>WP_234939220.1_glycosyltransferase_Sinorhizobium_kostiense
--------------------------------------------------------------------------------------------------------------------------------------------------------------------------------------------------------------------------------------------------------------------------------------------------------------------------------------MDRKPVVQHFLALAPTLAVIAF----------------------------------------------------------------------------------------------------FLVGPSNWSRHR-----------SSARSIT------------------------------------------------------------------------------------------CI--FVGFVALRY-------IVWRFTETVL---PYPYDGA----------------------------------------------------NFY---WVWFVFMVEMLAFVEVVLF-LILMSRYVDRSA-EADRLGRTFFQR-EKSELPTVDIFIPT---YNEPLDVLERTIVGALALDYP-K-EKLTVYVLDDG---------------------------RREWLKAFCES--RG---AI----------------------------------------------------------------------------------------------------------------------------------------------------------------------------------------HLTR--SD----NSHAKAGNMNNGLGA------SSGDFIAIFDADF-VPYRNFLRRTLPFFS------------------------------------------------------------------------------------------------------------------------DETIGIVQTPQHFFNVDPVQSNLGLENIWPDEQRLFFDEIAPSRDGWDVSFCCGSCSIARRKAVEAIG-----------------------------------------------------------------------------------------------------------------------------------------------GFPTESITEDLLTTLSMLNKGYKTRYLNE----------RLSMGLAAENLTGYFVQRERWCQGGIQT-LYLY--------------NGPL---RGPG-LTLFQRIMFLPMS--W-LVQYLVRFVVLLVPIVYLWFGALPLHFTGVADYV---SHQVPLLAAYFLLMLWITP-TRY-------------LPVVSSAVGTF-------------------------------AAF-----RMLPTVIS-----SLIRPFGK-PFKVTPKG-S--GNEVS----------VFD-AY---TFTWIAGFILVTAIGLVINI---VPE-TARIQGAF--SV-------------VAGLWAGINIVVLVIASLICF--EK-PRRLFQAFK-------------------------------LD-------EPAS----VDGSKGRIVS--------LSLE-----------------KAVVAVPVETR-------------F---LSTRVRL----MIDGFEPIE----ADLRQVTQRRGD-----VTRTGDKRRYYLHL-HYELQGAERDKMIVKLYT---------------------------------------------------------------------------------------------------GRYSRDVP-----D-------------------IDKVA------------VSVNLLLRAFGR----TRTA-------------------------------------------------------------
>WP_133015619.1_glycosyltransferase_Clostridium_cuniculi
----------------------------------------------------------------------------------------------------------------------------------------------------------------------------------------------------------------------------------------------------------------------------------------------------------------------------------------------------MYLIISIL----------------------------------------------------------------------------------------------------ALLISFIIATLK-----------PKYRKIL------------------------------------------------------------------------------------------II--TNSIISIIY-------IIWR-FTV-I-----PINHG-----IM---------------------------------------------SFI---FGILLYSAEILGLISFINFQYLFSKNYK-----LESKSLNNY----APENIPSVDVLICT---YNEPLDLLQKTIIASKNLDYP-Q-NKLKIYVCDDG---------------------------HRTELKNLCRK--YN---VN----------------------------------------------------------------------------------------------------------------------------------------------------------------------------------------YITR--DN----NEGAKAGNINNALNI------ITGDLFAVLDADM-IPKKNFLTKTVGYFS------------------------------------------------------------------------------------------------------------------------NENMAFVQTPQVYYNQDMYQYNL--NKKIPNEQDFFMRDVEEARAANNAVLHVGTNAVFRKKYVMEIG-----------------------------------------------------------------------------------------------------------------------------------------------GYPTCSITEDMAVGMLLQAKGYDSEFINE----------ELALGLSATTFTELVKQRDRWCRGNLQV-IKKF--------------N-VL---FNKD-LTLGQKIAYLDGVV-Y-WLSSIQKLIYILSPLIFLLSY-KLIIDSPVKSLL---IMFIPFLLGQILIFNILSP-RTR-------------SLKWSHYYEVA-------------------------------MAP-----HITFSILR-----ELFCLKLK--FNVTSKD-I--TTNKK----------QFQFKM---ALPHIL-IAIASIFAWIFGT---IYL-LTNKINLG--SY---------L---INIIWSIYNFLGSIICIKVAY--QN-PIY-RKSER-------------------------------ISIKEN---ISIF----INTAQGKLTG-S---LIDISEK-----------------GMAISLDSPLD-------------VKLGTKLNVHI----ND----NI-----IPCTVARN---------------------KD-KLFGLFFDSLT----------------------------------------------------------------------------------------------------------NDQLDFIM-----N-------------------IY-V-------------NNLQAYYDTKKS----QKYVEESFSKKSIFHLVTHKH--------------------------------------------
>WP_195938125.1_glycosyltransferase_Romboutsia_sp._1001713B170131_170501_G6
----------------------------------------------------------------------------------------------------------------------------------------------------------------------------------------------------------------------------------------------------------------------------------------------------------------------------------------------------MYLYIIIV----------------------------------------------------------------------------------------------------VLLLSYFISRQK-----------PKYRKVL------------------------------------------------------------------------------------------IT--TNTVTSIVY-------IVWR-FTV-I-----PINNG-----MF---------------------------------------------SFI---MGTSLYLAEIVGLISFLNFKFLFTREYK-----IEKKSIKNF----AYNRVPNVDVLICT---YNEPLDLLEKTIVASMGMEYD-K-NKFKVYVCDDG---------------------------RRDSLKKLCKK--YK---VN----------------------------------------------------------------------------------------------------------------------------------------------------------------------------------------YITR--ED----NKGAKAGNINNVLKY------IKGDLFAVLDADM-IPKKDFLSKTVGYFV------------------------------------------------------------------------------------------------------------------------DENLAFVQTPQVYYNQDMYQYNL--NKNIPNEQDFFMREIEEARASINAVLHVGTNAVFRRSTVEEIG-----------------------------------------------------------------------------------------------------------------------------------------------GYPTCSITEDMAVGMLLQSKGYTTMFINE----------VLVLGLSATTFSELVKQRDRWCRGNLQV-LKKF--------------N-PL---FTRG-LTLSQKIAYLDGAI-Y-WFSSLQKLIYIICPLVYLTTQ-KLIINADAYSLI---SMFVPYLLGQILIFNTLSP-KTR-------------SLKWAHYYEMA-------------------------------MAP-----HISLSVLK-----EMLSIKVN--FNVTSKD-I--TNDRK----------QFQFRI---AMPHIV-IIVVTLIGWYISG---KMF-LEGNIHVG--AY---------L---INMGWSIFNFIGAIICIKVAY--QK-PIF-RNTER-------------------------------IEVVDD---IRIE----LEDGMNRLRGK----VVDISEK-----------------GIGIELSNDEE-------------IELGNKLGLVI----KGIK---------INCKVARKRG----------------------TIVGLTYDNLN----------------------------------------------------------------------------------------------------------VEQMEMIM-----D-------------------IYV--------------DNMSPYYDPKRT----QRYVEDKNIEKSVAV--------------------------------------------------
>WP_180703307.1_glycosyltransferase_Romboutsia_ilealis
----------------------------------------------------------------------------------------------------------------------------------------------------------------------------------------------------------------------------------------------------------------------------------------------------------------------------------------------------MYALIMVI----------------------------------------------------------------------------------------------------TLLLSYIVSKQK-----------VEYRKIL------------------------------------------------------------------------------------------IF--INAVVCCIY-------IIWR-ITV-I-----PIHSG-----II---------------------------------------------SFL---LGITLFLAEALGLISFLNFKYLFTKKYK-----LELKTLDDF----QYGNIPYVDVLICT---YNEPLYLLEKTIAASTNLDYP-T-HKFKIHVCDDG---------------------------RRDSLKLLCKK--YN---VN----------------------------------------------------------------------------------------------------------------------------------------------------------------------------------------YISR--DN----NEGAKAGNINNALKY------LKGDLFAVLDADM-IPKKEFLSRTVGYFT------------------------------------------------------------------------------------------------------------------------NENLAFVQVPQVYYNKDTYQYNL--MKNIPNEQDFFMRDIQEARASINAVLHVGTNALFKREYVNEIG-----------------------------------------------------------------------------------------------------------------------------------------------GYPTCSITEDMAVGMLLQSRGYDSVFINE----------ELVLGLSATTFTELVKQRDRWCRGNIQV-LKHF--------------N-PI---FTKG-LTLPQKIAYFDGGV-Y-WFSNLQKIVFILFPIIYLLTR-KLIIDSSILTLL---NMYIPFILGQILIFNTLSP-GNR-------------KLTWAHFYEIA-------------------------------MAP-----HLTLSILK-----EMLFLKTK--FNVTLKE-I--QQDKK----------QFQFRV---ALPHIV-IVIVTIIAWIVST---RLL-IEKNIHVQ--AY---------L---LNMIWSIYNFIGAIICIKVSY--QK-PIF-RTSER-------------------------------ININED---ITVE----CDYKQNKFKA-K---ILNLSEK-----------------GIGLKLNEELD-------------LQCEETIKLDL----KG----SI-----FICKISRI---------------------NK-DLLGLSFNKVT----------------------------------------------------------------------------------------------------------PYQMKLIM-----S-------------------IF-T-------------ENMQPYYKIAKS----QEYIVNKKEVAEVAMVS------------------------------------------------
>WP_066891591.1_glycosyltransferase_Clostridium_nigeriense
---------------------------------------------------------------------------------------------------------------------------------------------------------------------------------------------------------------------------------------------------------------------------------------------------------------------------------------------------MYLIISVT-----------------------------------------------------------------------------------------------------LLIVVFTLAVFR-----------PSLRKLL------------------------------------------------------------------------------------------IL--INALISLVY-------ILWRITAI-------PHNTIT---------------------------------------------------SFI---LGLILYSAELLGLISFLNFQFLFTKRYN-----LIPKSLSDF----KDGYIPTVDVLICT---YNEPLDLLKKTIVASKNLNYP-K-SKFKVYICDDG---------------------------KRNELKKLCEN--FN---VN----------------------------------------------------------------------------------------------------------------------------------------------------------------------------------------YITR--ED----NKGAKAGNINNALNN------IDGDLFAVLDADM-IPKKDFLNKTVGYFS------------------------------------------------------------------------------------------------------------------------NKNTAFVQAPQVYYNQDMYQYNL--SKHIPNEQDFFMRDIEEARAAINAVLHVGTNAVFNRQYVLDIG-----------------------------------------------------------------------------------------------------------------------------------------------GYPTCSITEDMAVGMLLQAQGYESVFINK----------ELVLGLSATTFSELVKQRDRWCRGNLQV-IKHF--------------N-IF---FNKG-LTFPQKIAYFDGVV-Y-WLSSIQKLIYILCPIVYLLTS-NLIIDATIKDLL---TMFTPFILGQFLVFKTLSS-KTR-------------SVKWSHYYEIA-------------------------------MAP-----HISLSVLK-----ELLAIKIN--FNVTSKD-I--TSNKK----------YFQFKI---ALPHII-IGIITIISWIVGT---LSL-NGEIGNFS--AY---------L---INIFWSFYNLLGIITSIKVAY--QK-PIY-RKSER-------------------------------IKISGT---IHTK----IIHNNNLFEG-N---LHDISET-----------------GLGILLNSPYN-------------FKENSLVTVEF----NN----IC-----LNCKVNRV---------------------NK-NLLGLTYVSLT----------------------------------------------------------------------------------------------------------DNNYENIM-----D-------------------IY-V-------------NNISSHYNTKIS---------------------------------------------------------------------
>WP_226891576.1_glycosyltransferase_Paraclostridium_bifermentans
--------------------------------------------------------------------------------------------------------------------------------------------------------------------------------------------------------------------------------------------------------------------------------------------------------------------------------------------------------------------------------------------------------------------------------------------------------------------------------------------------------------------------------------------------------------------------------------------------------------------------------------M---------------------------------------------SFI---FGILLYSAEILGLISFINFQYLFSKNYK-----LESKSLNNY----APENIPSVDVLICT---YNEPLDLLQKTIIASKNLDYP-Q-NKLKIYVCDDG---------------------------HRAELKNLCRK--YN---VN----------------------------------------------------------------------------------------------------------------------------------------------------------------------------------------YITR--DN----NEGAKAGNINNALNI------ITGDLFAVLDADM-IPKKNFLTKTVGYFS------------------------------------------------------------------------------------------------------------------------NENMAFVQTPQVYYNQDMYQYNL--NKKIPNEQDFFMRDVEEARAANNAVLHVGTNAVFRKKYVMEIG-----------------------------------------------------------------------------------------------------------------------------------------------GYPTCSITEDMAVGMLLQAKGYDSEFINE----------ELALGLSATTFTELVKQRDRWCRGNLQV-IKKF--------------N-VL---FNKD-LTLGQKIAYLDGVV-Y-WLSSIQKLIYILSPLIFLLSY-KLIIDSPVKSLL---IMFIPFLLGQILIFNILSP-RTR-------------SLKWSHYYEVA-------------------------------MAP-----HITLSILR-----EIFCLKLK--FNVTSKD-I--TTNKK----------QFQFKM---ALPHIL-IAIASILAWIFGT---IYL-LTNKINLG--SY---------L---INIIWSIYNFWGSIICIKVAY--QN-PIY-RKSER-------------------------------ISIKEN---ISIF----INTAQGKLTG-S---LIDISEK-----------------GMAISLDSPLD-------------VKLGTKLNVHI----ND----NI-----IPCTVARN---------------------KD-KLFGLFFDSLT----------------------------------------------------------------------------------------------------------NDQLDFIM-----N-------------------IY-V-------------NNLQAYYDTKKS----QKYVEESLSKKSIFSFSNS----------------------------------------------
>MBU3805678.1_MAG:_glycosyltransferase_Candidatus_Fournierella_pullistercoris
---------------------------------------------------------------------------------------------------------------------------------------------------------------------------------------------------------------------------------------------------------------------------------------------------------------------------------------------------MYYGIAMC-----------------------------------------------------------------------------------------------------TLLLLFFFFGKT-----------TKYRQIL------------------------------------------------------------------------------------------IV--FNSVVCLAY-------ISWRITA--I-----PIHNG-----IV---------------------------------------------SFV---LGVVLYLAELLGLVAFFNFQYLFIGRYH-----LEKKTLEDF----GDKPVPFVDVLICT---YNEPLSLLEMTILGAKGMDYP-K-DRFKVHICDDG---------------------------KRPDLEAMCRK--YG---IG----------------------------------------------------------------------------------------------------------------------------------------------------------------------------------------YITR--DG----NEGAKAGNINNALGV------IQGDLFAVLDADM-IPTKNFLKHTVGYFS------------------------------------------------------------------------------------------------------------------------NENLAFVQTPQVYYNMDMYQYNL--HRKIPNEQDFFMRDIQEARASRNAVLHVGTNAVFRREYVLGIG-----------------------------------------------------------------------------------------------------------------------------------------------GYPTCSITEDMAVGMLLQAQGYDSVLVNE----------ELVYGLSATTFVELVKQRDRWCRGNIQV-LKHY--------------N-FL---FMKG-LTFAQKIAYLDGAL-Y-WFANLQKMVFMLCPVIYLLTE-TQILNADLLELL---NVYTPYLMGQLLMFHLLSP-KTR-------------SMKWAHYYETI-------------------------------MAP-----HLSLSIIK-----ELLNLKIK--FNVTSKE-V--TMDKK----------HFQAQI---VLPHIV-IFVLTLLAWFVAG---IRV-GRGDAHIG--SY---------L---LNFFWSVYNMMGIVIALRVAW--QK-PIF-RSFER-------------------------------IHLKQP---YPVL----LRSKRRYIQA-E---MLDISNQ-----------------GSYLKLSRQAN-------------FKEGQRIYLCL----NE---KLE-----VPAHLVRA---------------------QN-GYVALQFDKMS----------------------------------------------------------------------------------------------------------EQCKESVM-----E-------------------LL-V-------------DNLAPHYKVARP----QKTL-------------------------------------------------------------
>AAA21884.1_bcs_A_protein_Komagataeibacter_xylinus
------------------------------------------------------------------------------------------------------------------------------------------------------------------------------------------------------------------------------------------------------------------MSEVQSP---VPAESRLDRFSNKILSLRGANYIVG------------------------------ALGLCALIAATTVTLSINEQLIVA----------------------------------------------------------------------------------------------------LVCVLVFFIVGRG-----------KSRRTQI------------------------------------------------------------------------------------------FLEVLSALVSLRY-------LTWRLTET-L-------DFD----------------------------------------------------TWIQGGLGVTLLMAELYALYMLFLSYFQTIQPLH-----RAPLPLPD-----NVDDWPTVDIFIPT---YDEQLSIVRLTVLGALGIDWP-P-DKVNVYILDDG---------------------------VRPEFEQFAKD--CG---AL----------------------------------------------------------------------------------------------------------------------------------------------------------------------------------------YIGR--VD----SSHAKAGNLNHAIKR------TSGDYILILDCDH-IPTRAFLQIAMGWMV-----------------------------------------------------------------------------------------------------------------------ADRKIALMQTPHHFYSPDPFQRNLAVGYRTPPEGNLFYGVIQDGNDFWDATFFCGSCAILRREAIESIG-----------------------------------------------------------------------------------------------------------------------------------------------GFAVETVTEDAHTALRMQRRGWSTAYLRI----------PVASGLATERLTTHIGQRMRWARGMIQI-FRVD--------------N-PM---LGGG-LKLGQRLCYLSAMT-S-FFFAIPRVIFLASPLAFLFFGQNIIAASPLAVL----AYAIPHMFHSIATAAKVNK-GWR-------------YSFWSEVYETT-------------------------------MAL-----FLVRVTII-----TLMFPSKG-KFNVTEKG-G--VLEEE----------EFDLGA---TYPNII-FAGIMTLGLLIGL-FELTFHFNQLAGIAKRAY---------L---LNCIWAMISLIILLAAIAVGR--ET-KQV-RYNHR-------------------------------VEAHIPVTVYEAP----VAGQPNTYHNATPGMTQDVSMG-----------------GVAVHMPWPDV-------------STGPVKTRIHA----VLDGEEID-----IPATMLRCKNGK-----AVFTWDNNDLDTER-DIVRFVFGRADAWLQWNNYED------------------------------------------------------------------------------------------------DRPLRSLW-----S-------------------LL---------------LSIKALFRKKGKMMANSRPKRKPLALPVERREPTTIQSGQTQEGKISRAAS------------------------------
>CAC44015.1_cellulose_synthase_cytalytic_subunit_Salmonella_enterica_subsp._enterica_serovar_Typhimurium
-----------------------------------------------------------MSALSRWLLIPPVSARLSERYQGYRRHGASPFSAALGCLWTILAWIVFPLEHPRWQRIRDGHKALYPHINAARPR-------------------------------------------------------------------------------------------------------------PLDPARYLIQTLWLVMISSTKE---RHEPRWRSFARLKDVRGRYHQWMDTLPERVRQKTTHLEKEKELGHLSNGARRFILGVIVTFSLILALICITQPFNPLSQ-----------------------------------------------------------------------------------------------------FIFLLLLWGVALLVRRM------PGRFSAL------------------------------------------------------------------------------------------MLIVLSLTVSCRY-------IWWRYTSTLN-----WDDPV----------------------------------------------------SLV---CGLILLFAETYAWIVLVLGYFQVVWPLN-----RQPVPLPK-----EMSQWPTVDIFVPT---YNEDLNVVKNTIYASLGIDWP-K-DKLNIWILDDG---------------------------GRESFRHFARH--VG---VH----------------------------------------------------------------------------------------------------------------------------------------------------------------------------------------YIAR--TT----HEHAKAGNINNALKH------AKGEFVAIFDCDH-VPTRSFLQMTMGWFL-----------------------------------------------------------------------------------------------------------------------KEKQLAMMQTPHHFFSPDPFERNLGRFRKTPNEGTLFYGLVQDGNDMWDATFFCGSCAVIRRKPLDEIG-----------------------------------------------------------------------------------------------------------------------------------------------GIAVETVTEDAHTSLRLHRRGYTSAYMRI----------PQAAGLATESLSAHIGQRIRWARGMVQI-FRLD--------------N-PL---FGKG-LKLAQRLCYLNAMF-H-FLSGIPRLIFLTAPLAFLLLHAYIIYAPALMIAL----FVIPHMVHASLTNSKIQG-KYR-------------HSFWSEIYETV-------------------------------LAW-----YIAPPTLV-----ALINPHKG-KFNVTAKG-G--LVEEK----------YVDWVI---SRPYIF-LVLLNLLGVAAGV---WRYYYGPENETL--TV---------I---VSLVWVFYNLVILGGAVAVSV--ES-KQV-RRAHR-------------------------------VEIA-----MPGA----IAREDGHLFSCT---VHDFSDG-----------------GLGIKINGQAQ-------------VLEGQKVNLLL----KRGQQEYV-----FPTQVVRVTGNE-----VGLQLMPLTTKQHI-DFVQCTFARADTWALW--QDSFPE---------------------------------------------------------------------------------------------DKPLESLL-----D-------------------ILKLGFRGYRHLAEFAPPSVKVIFRSLTA----LIAWIVSFIPRRPERQAAIQPSDRVMAQAQQ----------------------------------
>AAD32031.1_cellulose_synthase_catalytic_subunit_Arabidopsis_thaliana
----------------------------------------------MEASAGLVAGSHNRNELVVIHNHEEPKPLKNLDGQFCEICGDQIGLTVEGDLFVACNECGFPACRPCYEYERREGTQNCPQCKTRYKRLRGSPRVEGDEDEEDIDDIEYEFNIEHEQDKHKH---------------------------------------------SAEAMLYGKMSYGRGPEDDENGRFPPVIAGGHSGEFPVGGGYGNGEHGLHKR---VHPYPSSEAGSEGGWRERMDDWKLQ------------------------------------HGNLGPEPDDDPEMGLIDE-------------------------------------------------------------------------------------------------ARQPLSRKVPIASSK-----------INPYRMV------------------------------------------------------------------------------------------IV--ARLVILAVF-------LRYRLLNP-V-----HDALG----------------------------------------------------LWL-----TSVICEIWFAVSWILDQ-FPKWFPIERET--YLDRLSLRYEREGEPNMLAPVDVFVSTVDPLKEPPLVTSNTVLSILAMDYP-V-EKISCYVSDDGASMLTFESLSETAEF------------ARKWV-PFCKK--FS---IEPRAPEMYFTLKV-DYLQDKVHPTFVKERRAMKREYEEFKVRINAQVAKASK--------------------------------------------------------------VPLEGWIMQDGTPWPG--------NNTKDHPGM-IQVFLGHSGGF-------------DVEGHE--LPRLVYVSR--EKRPGFQHHKKAGAMNALVRVAGVL--TNAPFMLNLDCDHYVNNSKAVREAMCFLM--------------------------------------------------------------------------------------------------------------------DPQIGKKVCYVQFPQRFDGIDT-------NDRYANRNTVFFDINMKGLDGIQGPVYVGTGCVFKRQALYGYEPP--KGP--KRPKMIS--CGCCPCFGRRRKNKKFSK-NDMN-------------------GDVAALGGAEGDKEHLMFEMNFEKTFGQSSIFVTST--LMEEGGVPPSSSPA-------VLLKEAIHVISCGYEDKTEWGTELGWIYGSITEDILTGFKMHCRGWRSIYCMPKR--------PAFKGSAPINLSDRLNQVLRWALGSVEI-FFSR--------------HSPLWYGYKGGKLKWLERFAYANTTI-Y-PFTSIPLLAYCILPAICLLTDKFIMPPISTFASLFFISLFMSIIVTGILELRW-SG-VSI-------------EEWWRNEQFWV-------------------------------IGGISAHLFAVVQGLL-----KILAGIDT-NFTVTSK-----ATDDD----------DFGELY---AFKWTT-LLIPPTTVLIINI---VGV-VAGISDAINNGYQSWGPL---FGKLFFSFWVIVHLYPFLKGLMGRQ--NR--------------------------------------------------TPTI----VVIWSVLLASI----------------------------FSLLWVRIDPF-------------VLKTKGPDTSK------------------------------------------------------------------------------------------------------------------------------------------------------------------------------------------------------------------------CGINC----------------------------------------------------------------------------
>AAC39335.1_cellulose_synthase_catalytic_subunit_Arabidopsis_thaliana
--------------------------------------------MNTGGRLIAGSHNRNEFVLINADESARIRSVQELSGQTCQICGDEIELTVSSELFVACNECAFPVCRPCYEYERREGNQACPQCKTRYKRIKGSPRVDGDDEEEEDIDDLEYEFDHGMDPEHAA------------------------EAALSSRLNTGRGGLDSAPPGSQIPLLTYCDEDADMYSDRHALIVPPSTGYGNRVYPAPFTDSSAPPQARSMV---PQKDIAEYGYGSVAWKDRMEVWKRR--------------------QGEKLQVIKHEGGNNGRGSNDDDELDDPDMPMMD-------------------------------------------------------------------------------------------------EGRQPLSRKLPIRSSR-----------INPYRML------------------------------------------------------------------------------------------IL--CRLAILGLF-------FHYRILH--------PVNDA----------------------------------------------------YGL---WLTSVICEIWFAVSWILDQ-FPKWYPIERET--YLDRLSLRYEKEGKPSGLAPVDVFVSTVDPLKEPPLITANTVLSILAVDYP-V-DKVACYVSDDGAAMLTFEALSDTAEF------------ARKWV-PFCKK--FN---IEPRAPEWYFSQKM-DYLKNKVHPAFVRERRAMKRDYEEFKVKINALVATAQK--------------------------------------------------------------VPEEGWTMQDGTPWPG--------NNVRDHPGM-IQVFLGHSGVR-------------DTDGNE--LPRLVYVSR--EKRPGFDHHKKAGAMNSLIRVSAVL--SNAPYLLNVDCDHYINNSKAIRESMCFMM--------------------------------------------------------------------------------------------------------------------DPQSGKKVCYVQFPQRFDGIDR-------HDRYSNRNVVFFDINMKGLDGIQGPIYVGTGCVFRRQALYGFDAPKKKKPPGKTCNCWPKWCCLCC--GLRKKSKTKAK-----DKKTNTKETSKQIHALENVDEGVIVPVSNVEKRSEATQLKLEKKFGQSPVFVASA--VLQNGGVPRNASPA-------CLLREAIQVISCGYEDKTEWGKEIGWIYGSVTEDILTGFKMHCHGWRSVYCMPKR--------AAFKGSAPINLSDRLHQVLRWALGSVEI-FLSR--------------HCPIWYGYGGG-LKWLERFSYINSVV-Y-PWTSLPLIVYCSLPAVCLLTGKFIVPEISNYAGILFMLMFISIAVTGILEMQW-GG-VGI-------------DDWWRNEQFWV-------------------------------IGGASSHLFALFQGLL-----KVLAGVNT-NFTVTSK-----AADDG----------AFSELY---IFKWTT-LLIPPTTLLIINI---IGV-IVGVSDAISNGYDSWGPLFGRL---FFALWVIVHLYPFLKGMLGKQ--DK--------------------------------------------------MPTI----IVVWSILLASI----------------------------LTLLWVRVNPF------------VAKGGPVLEICG-----------------LNCGN-----------------------------------------------------------------------------------------------------------------------------------------------------------------------------------------------------------------------------------------------------------------------------------
>AAC39334.1_cellulose_synthase_catalytic_subunit_Arabidopsis_thaliana
--------------------------------------------MEASAGLVAGSYRRNELVRIRHESDGGTKPLKNMNGQICQICGDDVGLAETGDVFVACNECAFPVCRPCYEYERKDGTQCCPQCKTRFRRHRGSPRVEGDEDEDDVDDIENEFNYAQGANKARH-------------------------------------------------------QRHGEEFSSSSRHESQPIPLLTHGHTVSGEIRTPDTQSVRTTSGPLGPSDRNAISSPYIDPRQPVPVRIVDPSKDLNSYGLGNVDWKERVEGWKLKQEKNMLQMTGKYHEGKGGEIEGTGSNGE-------------------------------------------------------------------------------------------ELQMADDTRLPMSRVVPIPSSR-----------LTPYRVV------------------------------------------------------------------------------------------II--LRLIILCFF-------LQYRTTH--------PVKNA----------------------------------------------------YPL---WLTSVICEIWFAFSWLLDQ-FPKWYPINRET--YLDRLAIRYDRDGEPSQLVPVDVFVSTVDPLKEPPLVTANTVLSILSVDYP-V-DKVACYVSDDGSAMLTFESLSETAEF------------AKKWV-PFCKK--FN---IEPRAPEFYFAQKI-DYLKDKIQPSFVKERRAMKREYEEFKVRINALVAKAQK--------------------------------------------------------------IPEEGWTMQDGTPWPG--------NNTRDHPGM-IQVFLGHSGGL-------------DTDGNE--LPRLIYVSR--EKRPGFQHHKKAGAMNALIRVSAVL--TNGAYLLNVDCDHYFNNSKAIKEAMCFMM--------------------------------------------------------------------------------------------------------------------DPAIGKKCCYVQFPQRFDGIDL-------HDRYANRNIVFFDINMKGLDGIQGPVYVGTGCCFNRQALYGYDPVLTEED--LEPNIIVKSCC-----GSRKKGKSSKKYNYEKRRGINRSDSNAPLFNMEDIDEG--FEGYDDERSILMSQRSVEKRFGQSPVFIAAT--FMEQGGIPPTTNPA-------TLLKEAIHVISCGYEDKTEWGKEIGWIYGSVTEDILTGFKMHARGWISIYCNPPR--------PAFKGSAPINLSDRLNQVLRWALGSIEI-LLSR--------------HCPIWYGYHGR-LRLLERIAYINTIV-Y-PITSIPLIAYCILPAFCLITDRFIIPEISNYASIWFILLFISIAVTGILELRW-SG-VSI-------------EDWWRNEQFWV-------------------------------IGGTSAHLFAVFQGLL-----KVLAGIDT-NFTVTSKA----TDEDG----------DFAELY---IFKWTA-LLIPPTTVLLVNL---IGI-VAGVSYAVNSGYQSWGPLFGKL---FFALWVIAHLYPFLKGLLGRQ--NR--------------------------------------------------TPTI----VIVWSVLLASI----------------------------FSLLWVRINPF-------------VDANPNA----------------------------------------------------------------------------------------------------------------------------------------------------------------------------------------------------------------------------NNFNGKGGVF-----------------------------------------------------------------------
>AFB18636.1_CESA7_Gossypium_hirsutum
----------------------------------------------MEASAGLVAGSHNRNELVVIHGHEEPKPLKNLDGQVCEICGDEIGVTVDGDLFVACNECGFPVCRPCYEYERREGTQQCPQCKTRYKRLKGSPRVEGDEDEEDVDDIEHEFNIDDEQNKHRN------------------------------------------------------------------VVESILHGKMSYGRGPEDDETPQIPVITGVR---SRPVSGEFPIAGALAYGEHMPNASLHKRVHPYPMSETEGAERWDDKKEGGWKERMDDWKMQQGNLGPEADDAYDDMSML------------------------------------------------------------------------------------------------DEARQPLSRKVPIASSK-----------INPYRMV------------------------------------------------------------------------------------------IV--ARLLILAFF-------LRYRILN--------PVHDA----------------------------------------------------IGL---WLTSVICEIWFAFSWILDQ-FPKWFPIDRET--YLDRLSLRYEREGEPNMLAPVDIFVSTVDPMKEPPLVTANTVLSILAMDYP-V-DKISCYISDDGASMLTFESLSETAEF------------ARKWV-PFCKK--FA---IEPRAPEMYFTLKV-DYLKDKVQPTFVKERRAMKREYEEFKVRINALVAKAQK--------------------------------------------------------------VPPEGWIMQDGTPWPG--------NNTKDHPGM-IQVFLGQSGGH-------------DTEGNE--LPRLVYVSR--EKRPGFLHHKKAGAMNALVRVSGVL--TNAPFMLNLDCDHYINNSKAAREAMCFLM--------------------------------------------------------------------------------------------------------------------DPQIGRKVCYVQFPQRFDGIDR-------HDRYANRNTVFFDINMKGLDGIQGPVYVGTGCVFRRQALYGYEPP--KGP--KRPKMVS--CGCCPCFGRRKKDKKYPK-NGGN-------------------ENGPSLEAVEDDKELLMSQMNFEKKFGQSAIFVTST--LMDQGGVPPSSSPA-------ALLKEAIHVISCGYEDKTEWGSELGWIYGSITEDILTGFKMHCRGWRSIYCMPKL--------PAFKGSAPINLSDRLNQVLRWALGSVEI-FFSR--------------HCPAWYGLKGAKLRWLERFAYVNTTI-Y-PFTSLPLLAYCTLPAICLLTDKFIMPPISTFASLFFIALFLSIFATGILELRW-SG-VSI-------------EEWWRNEQFWV-------------------------------IGGISAHLFAVVQGLL-----KVLAGIDT-NFTVTSK-----TTDDE----------EFGELY---TFKWTT-LLIPPTTVLIINL---VGV-VAGISDAINNGYQSWGPL---FGKLFFSFWVIVHLYPFLKGLM-----GR-----QNR------------------------------------------TPTI----VVIWSVLLAS-----I-----------------------FSLLWVRIDPF-------------VLKTKGPDTTQ------------------------------------------------------------------------------------------------------------------------------------------------------------------------------------------------------------------------CGINC----------------------------------------------------------------------------
>AAD03417.1_secondary_xylem_cellulose_synthase_Populus_tremuloides
--------------------------------------------------------------------------MMESGAPICHTCGEQVGHDANGELFVACHECSYPMCKSCFEFEINEGRKVCLRCGSPYDENLLDDVEKKGSGNQST---------------------------------------------------------------------------------------------MASHLNDSQDVGIHARHISSVS---TVDSEMNDEYGNPIWKNRVKSCKDK--------------------ENKKKKRSPKAETEPAQVPTEQQMEEKPSAEASE-----------------------------------------------------------------------------------------------------PLSIVYPIPRNK-----------LTPYRAV------------------------------------------------------------------------------------------II--MRLVILGLF-------FHFRITN--------PVDSA----------------------------------------------------FGL---WLTSVICEIWFAFSWVLDQ-FPKWNPVNRET--YIERLSARYEREGEPSQLAGVDFFVSTVDPLKEPPLITANTVLSILAVDYP-V-DKVSCYVSDDGAAMLSFESLVETAEF------------ARKWV-PFCKK--FS---IEPRAPEFYFSQKI-DYLKDKVQPSFVKERRAMKRDYEEYKVRVNALVAKAQK--------------------------------------------------------------TPEEGWTMQDGTPWPG--------NNTRDHPGHDSGLPWEILGAR-------------DIEGNE--LPRLVYVSR--EKRPGYQHHKKAGAENALVRVSAVL--TNAPYILNVDCDHYVNNSKAVREAMCILM--------------------------------------------------------------------------------------------------------------------DPQVGRDVCYVQFPQRFDGIDK-------SDRYANRNVVFFDVNMKGLDGIQGPVYVGTGCVFNRQALYGYGPPSMPSLRKRKDSSSCFSCCCP---SKKKPAQDPAE----VYRDAKREDLNAAIFNLTEIDNY-----DEHERSMLISQLSFEKTFGLSSVFIEST--LMENGGVPESANSP-------PFIKEAIQVIGCGYEEKTEWGKQIGWIYGSVTEDILSGFKMHCRGWRSIYCMPVR--------PAFKGSAPINLSDRLHQVLRWALGSVEI-FFSR--------------HCPLWYGFGGGRLKWLQRLAYINTIV-Y-PFTSLPLIAYCTIPAVCLLTGKFIIPTLSNLASMLFLGLFISIIVTAVLELRW-SG-VSI-------------EDLWRNEQFWV-------------------------------IGGVSAHLFAVFQGFL-----KMLAGIDT-NFTVTAK-----AAEDA----------EFGELY---MVKWTT-LLIPPTTLLIINM---SGC--AGFSDALNKGYEAWGPL---FGKVFFAFWVILHLYPFLKGLM-----GR-----QNL------------------------------------------TPTI----VVLWSVLLAS-----V-----------------------FSLVWVKINPF-------------VNKVDNTLVAE------------------TCISIDC--------------------------------------------------------------------------------------------------------------------------------------------------------------------------------------------------------------------------------------------------------------------------------
>XP_020170675.1_cellulose_synthase-like_protein_H1_Aegilops_tauschii_subsp._strangulata
-----------------------------------------------------------------------------------------------------------------------------------------------------------------------------------------------------------------------------------------------------------------------------------------------------------------------------------------------------------------------------------------------------------------------------------------------------------------MAGGKKLQERV-----------ALGRTAW------------------------------------------------------------------------------------------MLADFVILLLLLA-------LVARRAAS-L-----GERGG----------------------------------------------------TWL-----AALVCEAWFAFVWILNM-NGKWSPVRFDT--YPDNLSHRM------EELPAVDMFVTTADPALEPPLITVNTVLSLLALDYPDV-GRLACYVSDDGCSPVTCYALREAAKF------------AGLWV-PFCKR--HD---VGVRAPFMYFSSAP-EVGNGTVDHEFLESWALMKSQYEKLARRIENADEGTIMRDG-----------------------------------------------------------GDEFAEFIDAERGNHPTIVKVLWDNSKSKAGEE---------------------------------FPHLVYLSR--EKSPRHRHNFKAGAMNVLTRVSAVM--TNAPIMLNVDCDMFANNPQVALHAMCLLL--------------------------------------------------------------------------------------------------------------------GFDDEIHSGFVQAPQKFYGGLK-------DDPFGNQMQVITKKIGGGLAGIQGMFYGGTGCFHRRKVIYGVPPPDTVKHEMKGSPSYK----------------------------------------------------------------ELQAKFGSSKELIESSRNIISGDLLARPTVDL------SSRVEMAKQVGDCNYEAGTCWGQEIGWVYGSMTEDILTGLRIHAAGWESALLDTEP--------PAFLGCAPTGGPASLTQFKRWATGLLEI-LISQ--------------NSPILGTIFRR-LQLRQCLAYLIVEA-W-PVRAPFELCYALLGPFCLLTNQSFLPTASDEGFRIPAALFLTYHIYHLMEYKE-CG-LSV-------------RAWWNNHRMQR-------------------------------ITSASAWLLAFLTVIL-----KTLGLSET-VFEVTRKESS--TSSDGGAGTDEADPGLFTFDSAPVFIPVTV-LSMLNIVALAVAA---WRA-VVGAAAGVHGGPG--------IGEFVCCGWIVLCFWPFVRGLVSR---GK--------YG----------------------------------------IPWS----VRVKAGLIV------------------------------AAFVHICTRN----------------------------------------------------------------------------------------------------------------------------------------------------------------------------------------------------------------------------------------------------------------------------------------------------------------------------------
>XP_037485628.1_cellulose_synthase-like_protein_H1_Triticum_dicoccoides
-----------------------------------------------------------------------------------------------------------------------------------------------------------------------------------------------------------------------------------------------------------------------------------------------------------------------------------------------------------------------------------------------------------------------------------------------------------------MAGGKKLQERV-----------ALGRSAW------------------------------------------------------------------------------------------MLADFVILFLLLA-------LVARRAAS-L-----GERGG----------------------------------------------------TWL-----AALVCEAWFAFVWILNM-NGKWSPVRFDT--YPDNLSHRM------EELPAVDMFVTTADPALEPPLITVNTVLSLLALDYPHV-GKLACYVSDDGCSPLTCYALREAAKF------------ASLWV-PFCKR--HD---VGVRAPFMYFSSAP-EVDTGTVDHEFLESWALMKSEYEKLASRIENADEVSILRDG-----------------------------------------------------------GDEFAEFIDAERGNHPTIVKVLWDNSKNKTGEG---------------------------------FPHLVYLSR--EKSPRHRHNFKAGAMNVLTRVSAVM--TNAPIMLNVDCDMFANNPQVALHAMCLLL--------------------------------------------------------------------------------------------------------------------GFDDEIHSGFVQAPQKFYGGLK-------DDPFGNQMQVITKKIGGGLAGIQGTFYGGTGCFHRRKVIYGMPPPDTVKHETRGSPSYK----------------------------------------------------------------ELQAKFGSSKELIESSRNIISGDLLARPTVDI------SSRVEMAKQVGDCNYEAGTCWGQEIGWVYGSMTEDILTGQRIQAAGWESALLDTDP--------PAFLGCAPTGGPASLTQFKRWATGLLEI-LISR--------------NSPILGTIFRR-LQLRQCLAYLIVNA-W-PMRAPFEMCYALLGPFCLLTNQSFLPTTSNEGFRIPAALFLSYHVYHLMEYKE-CG-LSV-------------RAWWNNHRMQR-------------------------------ITSASAWLLAFLTVIL-----KTLGLSET-VFEVTRKESS--TSSDGGAGTDEADTGLFTFDSAPVFIPVTA-LSMLNIVALAVAA---WRA-VVGTAAGVHGGPG--------VGEFVCCGWMVLCFWPFMRGLVSS---GK--------YG----------------------------------------IPWS----VRVKAGLIV------------------------------AAFVHLCTRN----------------------------------------------------------------------------------------------------------------------------------------------------------------------------------------------------------------------------------------------------------------------------------------------------------------------------------
>XP_044332708.1_cellulose_synthase-like_protein_H1_Triticum_aestivum
-----------------------------------------------------------------------------------------------------------------------------------------------------------------------------------------------------------------------------------------------------------------------------------------------------------------------------------------------------------------------------------------------------------------------------------------------------------------MAGGKKLQERV-----------ALGRTAW------------------------------------------------------------------------------------------MLADFVILLLLLA-------LVARRAAS-L-----GERGG----------------------------------------------------TWL-----AALVCEAWFAFVWILNM-NGKWSPVRFDT--YPDNLSHRM------EELPAVDMFVTTADPALEPPLITVNTVLSLLALDYPDV-GRLACYVSDDGCSPVTCYALREAAKF------------AGLWV-PFCKR--HD---VGVRAPFMYFSSAP-EVGNGTVDHEFLESWALMKSQYEKLARRIENADEGTIMRDG-----------------------------------------------------------GDEFAEFIDAERGNHPTIVKVLWDNSKSKAGEE---------------------------------FPHLVYLSR--EKSPRHRHNFKAGAMNVLTRVSAVM--TNAPIMLNVDCDMFANNPQVALHAMCLLL--------------------------------------------------------------------------------------------------------------------GFDDEIHSGFVQAPQKFYGGLK-------DDPFGNQMQVITKKIGGGLAGIQGMFYGGTGCFHRRKVIYGVPPPDTVKHEMKGSPSYK----------------------------------------------------------------ELQAKFGSSKELIESSRNIISGDLLARPTVDL------SSRVEMAKQVGDCNYEAGTCWGQEIGWVYGSMTEDILTGLRIHAAGWESALLDTEP--------PAFLGCAPTGGPASLTQFKRWATGLLEI-LISQ--------------NSPILGTIFRR-LQLRQCLAYLIVEA-W-PVRAPFELCYALLGPFCLLTNQSFLPTASDEGFRIPAALFLTCHIYHLMEYKE-CG-LSV-------------RAWWNNHRMQR-------------------------------ITSASAWLLAFLTVIL-----KTLGLSET-VFEVTRKESS--TSSDGGAGTDEADPGLFTFDSAPVFIPVTV-LSMLNIVALAVAA---WRA-VVGAAAGVHGGPG--------IGEFVCCGWIVLCFWPFVRGLVSR---GK--------YG----------------------------------------IPWS----VRVKAGLIV------------------------------AAFVHICTRN----------------------------------------------------------------------------------------------------------------------------------------------------------------------------------------------------------------------------------------------------------------------------------------------------------------------------------
>ADO34997.1_cellulose_synthase-like_protein_H1_Avena_sativa
-----------------------------------------------------------------------------------------------------------------------------------------------------------------------------------------------------------------------------------------------------------------------------------------------------------------------------------------------------------------------------------------------------------------------------------------------------------------MASAKKLQERV-----------ALPRTAW------------------------------------------------------------------------------------------MLADFVILFLLLA-------LLARRAAS-L-----WEEHASTSTS-----------------------------------------------TWL---PALALVCEAWFTFVWLLNM-NCKWSPV------RFDTYPENL----PDEELPAVDMFVTTADPALEPPVITVNTVLSLLAVDYPDAGGKLACYVSDDGCSPVTCYALREAAEF------------AALWV-PFCKR--HG---VGVRAPFMYFSSAPTEVATGAAGHEFSENWAFIKSEYEKLVTRIEKADEGSILRDG-------------------------------------------------------------EFAEFIDAERRNHPTIVKVLWDNSKSKTGEG---------------------------------FPHLVYVSR--EKSPEHYHNFKAGAMNVLTRVSGVM--SNAPIMLNVDCDMFANNPQVVLHAMCLLL-------------------------------------------------------------------------------------------------------------------GFGGDETQSGFVQAPQKFYGALK-------DDPFGNQLEVLYKKVGGGVAGIQGIFYGGTGCFHRRKVIYGVPPPDVVKHERAGSPSFK----------------------------------------------------------------ELQIKFGSSKELIESSRDIISGDVLARPAVDM------SSRVEVAKLVGACSYEAGTCWGQEIGWVYGSMTEDILTGQRIHATGWKSALLDTTP--------PAFLGCAPTGGPASLTQFKRWATGLLEI-LISG--------------NSPILGAIFRR-LQLRQCLAYLIIDV-W-LVRAPFELCYALLGPFCLLTNQSFLPKVSDEGFRIPLALFLAYNMYNLMEYKD-CG-LSA-------------RAWWNNHRMQR-------------------------------ITSASAWLLAFLTVLL-----KTVGLSET-VFEVTRKESS--STSDGGATTDEADPGLFTFDSSPVFIPVTA-LSILNIVAIVVGA---WRA-LFGTATAVRGGPG--------MGEFVCCVWMVLCLWPFVRGLVSR---GR--------YG----------------------------------------IPWS----VKVKAGLIVSV----------------------------FVHLWTRN------------------------------------------------------------------------------------------------------------------------------------------------------------------------------------------------------------------------------------------------------------------------------------------------------------------------------------
>WP_081161123.1_glycosyltransferase_Ensifer_aridi
-------------------------------------------------------------------------------------------------------------------------------------------------------------------------------------------------------------------------------------------------------------------------------------------------------------------------------------------MVQPLLALVPTLLVVAF----------------------------------------------------------------------------------------------------FLLGPFNWSRHQ-----------TWARATT------------------------------------------------------------------------------------------CA--FVAAVALRY-------TVWRFTETVL---PYPNDGA----------------------------------------------------NFY---WVWVVFVVEILAFTEVVLF-LILMSRYVDRSA-EADRLGQAFFAR-RESELPTVDVFIPT---YNEPLDVLERTIVGALALDYP-K-DKLKVYVLDDG---------------------------RRGWLKTFCEG--RG---AI----------------------------------------------------------------------------------------------------------------------------------------------------------------------------------------HVTR--TD----NAHAKAGNMNNGLRV------SSGDFIAVFDADF-VPYSSFLRRTLPFFS------------------------------------------------------------------------------------------------------------------------DETIGIVQTPQHFFNVDPVQSNLGLENIWPDEQRLFFDEIAPSRDGWNVSFCCGSCSIARRKAVDAIG-----------------------------------------------------------------------------------------------------------------------------------------------GFPTESITEDLLTTLSMLNRGYKTRYLNE----------RLSMGLAAENLTGYFVQRERWCQGGIQT-LYLH--------------NGPL---RGPG-LSLFQRIMFLPMS--W-LVQYLVRFIILLVPVAYLWFGALPLYFTDVADYV---SNQVPVLAAYFLLMLWITP-TRY-------------LPVVSSAVGTF-------------------------------STF-----RMLPTVLS-----SLVRPFGK-PFKVTPKG-S--GNEES----------AFD-AY---TFTWIAGFIIVTALGLLINI---VPE-TAQTNGSF--ST---------I----AVLWSGINIVVLVIASLICF--EK-PRRLLQAFR-------------------------------LD-------EAVD----VDGTGGRLVS--------LSLD-----------------KAVVAVPTKAR-------------F---KSTRVML----KLEGFAPLE----AELKQVTQRRGD-----VTRSGDERRYHLHL-HFDLRGFERDKMIIKL--YT-------------------------------------------------------------------------------------------------GRYSRDIP-----D-------------------IDKVA------------VSVNLLLRAFGR----TRTAS------------------------------------------------------------
>NRP72813.1_Cellulose_synthase_catalytic_subunit_UDP-forming_Ensifer_psoraleae
--------------------------------------------------------------------------------------------------------------------------------------------------------------------------------------------------------------------------------------------------------------------------------------------------------------------------------------MDQKPVVQSLLTLAPTLLVIAF----------------------------------------------------------------------------------------------------FLLGPFNWSRHR-----------TWARAVT------------------------------------------------------------------------------------------CA--LVALIALRY-------LVWRFTETVL---PYPNDGP----------------------------------------------------NFY---WVWLVFIVEMLAFSEVVLF-LILMSRYVDRSI-DANQLGQMFFAR-KPGDLPTVDVFIPT---YNEPLDVLERTIVGALALDYP-K-DKLKVYVLDDG---------------------------RRDWLRTFCEG--RG---AI----------------------------------------------------------------------------------------------------------------------------------------------------------------------------------------HVTR--RD----NAHAKAGNMNNGLAV------SSGDFIAVFDADF-VPYRNFLRRTLPFFS------------------------------------------------------------------------------------------------------------------------DETIGIVQTPQHFFNIDPVQSNLGLENVWPDEQRLFFDEIAPSRDGWDVSFCCGSCSIARRKAIDTIG-----------------------------------------------------------------------------------------------------------------------------------------------GFPTESITEDLLTTLSMLNKGYKTRYLNE----------RLSMGLAAENLTGYFVQRERWCQGGIQT-LYLH--------------NGPL---RGPG-LSLFQRIMFLPMS--W-LVQYLVRFTVLVVPIAYLWFGALPLYFTDVGDYL---SHQVPVLAAYFLLMLWLTP-TRY-------------LPLVSTAVGTF-------------------------------STF-----RMLPTVLS-----SLVRPFGK-PFKVTPKG-S--GNEAS----------AFD-AY---TFTWIAGFIVVTALGLLINI---VPE-TAHTRGSF--ST---------I----AAFWSGLNIVVLVIASLICF--EK-PRRLLQAFK-------------------------------LD-------EAVE----VDGAAGRLVS--------LSLD-----------------KAVVAVPTETR-------------F---RSTRVLL----NLEGFAPLE----ADLKQVTQRRGD-----ITRSGDKRRYYLHL-HFDLRGFERDKMIIKL--YT-------------------------------------------------------------------------------------------------GRYSREVP-----D-------------------IDKIA------------VSVSLLLRAFGR----TRVTS------------------------------------------------------------
>WP_064243701.1_glycosyltransferase_Ensifer_glycinis
-------------------------------------------------------------------------------------------------------------------------------------------------------------------------------------------------------------------------------------------------------------------------------------------------------------------------------------------MVQSLLALAPTLLVFAF----------------------------------------------------------------------------------------------------FLLGPSNWSRRQ-----------SWARAIT------------------------------------------------------------------------------------------CG--FVAAVGLRY-------MLWRFTETVL---PYPNDGA----------------------------------------------------NFY---WVWLVFIVELLAFSEVVLF-LILMSRHIDRSA-EADQRASAFFAQ-PDSKLPSVDVFIPT---YNEPLDVLERTIVGALALDYP-K-DKLTVYVLDDG---------------------------RRDWLKTFCEG--RG---AI----------------------------------------------------------------------------------------------------------------------------------------------------------------------------------------HVTR--SD----NAHAKAGNMNNGLRV------SSGDFIAIFDADF-VPYRHFLRRTLPFFL------------------------------------------------------------------------------------------------------------------------DETIGIVQTPQHFFNVDAVQSNLGLENIWPDEQRLFFDEIAPSRDGWDVSFCCGSCSIARRTAVDMIG-----------------------------------------------------------------------------------------------------------------------------------------------GFPTESITEDLLTTLSMLNKGYKTRYLNE----------RLSMGLAAENLTGYFVQRERWCQGGIQT-LYLH--------------NGPL---RGPG-LSVFQRIMFLPMS--W-LVQYLVRFAVLLVPIVYLWFGALPLYFTNVSDYV---SNQVPLLAAYFLLMLWLAP-IRY-------------LPLVSTAVGTF-------------------------------ATF-----RMLPTVLS-----SLVRPFGK-PFKVTPKG-S--GNEEN----------LFD-AY---TFTWIAGFIVVTAVGLLINI---VPE-TAHIEGSF--ST---------V----AALWSGINIVVLVIASLICF--EK-PRRLLQAFR-------------------------------LD-------ETVE----VDGIAGRLVS--------LSLD-----------------KAVVAVPTATR-------------F---KSTRVVL----NLEGFAPLR----TELKQVTQRRGD-----ISRSGDKRRYYLHL-HFDLRGFERDKMIIKL--YT-------------------------------------------------------------------------------------------------GNYSQEVP-----D-------------------IDKVA------------VSVNLLLRAFGR----TRTA-------------------------------------------------------------
>MCG5480378.1_MAG:_glycosyltransferase_Ensifer_alkalisoli
-------------------------------------------------------------------------------------------------------------------------------------------------------------------------------------------------------------------------------------------------------------------------------------------------------------------------------------------MVQSLLALVPTLAVVAI----------------------------------------------------------------------------------------------------FLIGPFNWSRHR-----------SWARTVT------------------------------------------------------------------------------------------CA--FVGLVALRY-------MAWRLTETVL---PYPRDGV----------------------------------------------------NFY---WVWFVFIVEALAFIEVVLF-LILMGRYVDRSA-EADRLGRSFFQR-RQSELPAVDVFIPS---YNEPLDVLERTIVGALALDYP-K-DKLKVYVLDDG---------------------------RRDWLKAFCEG--RG---AI----------------------------------------------------------------------------------------------------------------------------------------------------------------------------------------HVTR--SD----NAHAKAGNMNNGLKV------SSGDFVAIFDADF-VPYRNFLRRTLPFFS------------------------------------------------------------------------------------------------------------------------DETIGIVQTPQHFFNVDPVQSNLGLENIWPDEQRLFFDEIAPSRDGWDVSFCCGSCSIARRKAVDAIG-----------------------------------------------------------------------------------------------------------------------------------------------GFPTESITEDLLTTLSMLNKGYKTRYLNE----------RLSMGLAAENLTGYFVQRERWCQGGIQT-LYLH--------------NGPL---RGPG-LSLFQRIMFLPLS--W-LVQYLVRFVVLLVPVIYLWFGALPLYFTGVEDYV---SHQVPLLAAYFLLMLWITP-TRY-------------LPVVSSAVGTF-------------------------------AAF-----RMLPTVIS-----SLVRPFGK-PFKVTPKG-S--GNEEN----------VFD-AY---TFTWIAGFIIVTAVGLVINI---VPE-TARIEGAFSVI---------------AALWAGINIVVLVIASLICF--EK-PRRLFQAFK-------------------------------LD-------EPVS----VDGSQGRLVS--------LSLE-----------------KAVVAVPTESR-------------F---QSTCVRL----DIDGFAPIG----AELRQVTQRRGD-----ISRSGDKRRYYLHL-HFGLEGAERDKMIVKL--YT-------------------------------------------------------------------------------------------------GRYSQDIP-----D-------------------IDKVA------------VSVNLLLRAFGR----TRTA-------------------------------------------------------------
>WP_195925072.1_glycosyltransferase_Sarcina_ventriculi
----------------------------------------------------------------------------------------------------------------------------------------------------------------------------------------------------------------------------------------------------------------------------------------------------------------------------------------------MIYFIIYFIIAMC-----------------------------------------------------------------------------------------------------ILTVSFILAKVK-----------PDFKKVL------------------------------------------------------------------------------------------LI--VSIIVCVTY-------IVWRFTTV-------PNNSIL---------------------------------------------------SFV---LGIILIIAEIIGMLQFFNFQYLFTKKYV-----VERKTLADF----KEGEIPNVDVLICT---YNEPLKLVEKTLIAALKMNYV-K-GKLKVYVCDDG---------------------------KRDSMKALCQR--YG---AG----------------------------------------------------------------------------------------------------------------------------------------------------------------------------------------YITR--EG----NEGAKAGNINNALKI------IKGDLFAVLDADM-IPKKNFLERTVGYFS------------------------------------------------------------------------------------------------------------------------KEKLAFVQIPQVYYNQDMYQYNL--DKHIPNEQDFFMRDIQAARASINAVLHIGTNAIFRKKYVDQIG-----------------------------------------------------------------------------------------------------------------------------------------------GYPTCSITEDMAVGMMLQEEGYETLFINE----------ELVYGLSATTYADLVKQRDRWCRGNLQV-IREF--------------N-PL---FRKK-LTLPQKIAYIDGVI-Y-WFSSIQKMVYMLWPMAYLMFG-VLVLRATVLNLL---TVFIPFYLGQILVFKILSP-GNR-------------SIRWSHIYEVA-------------------------------MAP-----HISLSVIR-----ELFGLKTK--FNVTPKD-I--SNDKA----------YYQLKV---ALPHIV-LVILSVLSWCMGT---YYI-LHGMINIE--GY---------V---INIAWGIYNVYGLLVCIRVAY--QK-PVY-RATER-------------------------------VDLKVP---MKSR----FKIQNDGFVACR---ILNISDE-----------------GVGIDLYKEDNAKNKTIEKVTNSILKVGEKLEMNI----SEFGHDVF-----IKGTVARI---------------------KN-GIIGVKFDDLT----------------------------------------------------------------------------------------------------------PEEKINIM-----K-------------------IY-V-------------ENLKAYHTVNRR----QAYTDKLTDTEADVFIYGA----------------------------------------------
>MBM6818575.1_glycosyltransferase_Clostridium_saudiense
-----------------------------------------------------------------------------------------------------------------------------------------------------------------------------------------------------------------------------------------------------------------------------------------------------------------------------------------------------------------------------------------------------------------------------------------------------------------------------------------------------------------------------------------------------------------------------------------------------------------------------------------------------------------------------------------------------------------------------------------------MDVLICT---YNEPLDLLQKTIIASKNLDYP-Q-NKLKIYVCDDG---------------------------HRAELKNLCRK--YN---VN----------------------------------------------------------------------------------------------------------------------------------------------------------------------------------------YITR--DN----NEGAKAGNINNALNI------ITGDLFAVLDADM-IPKKNFLTKTVGYFS------------------------------------------------------------------------------------------------------------------------NENMAFVQTPQVYYNQDMYQYNL--NKKIPNEQDFFMRDVEEARAANNAVLHVGTNAVFRKKYVMEIG-----------------------------------------------------------------------------------------------------------------------------------------------GYPTCSITEDMAVGMLLQAKGYDSEFINE----------ELALGLSATTFTELVKQRDRWCRGNLQV-IKKF--------------N-VL---FNKD-LTLGQKIAYLDGVV-Y-WLSSIQKLIYILSPLIFLLSY-KLIIDSPVKSLL---IMFIPFLLGQILIFNILSP-RTR-------------SLKWSHYYEVA-------------------------------MAP-----HITLSILR-----EIFCLKLK--FNVTSKD-I--TTNKK----------QFQFKM---ALPHIL-IAIASILAWIFGT---IYL-LTNKINLG--SY---------L---INIIWSIYNFWGSIICIKVAY--QN-PIY-RKSER-------------------------------ISIKEN---ISIF----INTAQGKLTG-S---LIDISEK-----------------GMAISLDSPLD-------------VKLGTKLNVHI----ND----NI-----IPCTVARN---------------------KD-KLFGLFFDSLT----------------------------------------------------------------------------------------------------------NDQLDFIM-----N-------------------IY-V-------------NNLQPYYDTKKS----QKYVEESLSKKSIFHLVTHKH--------------------------------------------
>HIX66809.1_MAG_TPA:_glycosyltransferase_Candidatus_Anaerostipes_excrementavium
--------------------------------------------------------------------------------------------------------------------------------------------------------------------------------------------------------------------------------------------------------------------------------------------------------------------------------------------------MDFYLLITSG----------------------------------------------------------------------------------------------------VLLGLFLLAKIN-----------KRYRKGL------------------------------------------------------------------------------------------II--VNTINCLFY-------ISWR-VTT-I-----PWSEG-----IG---------------------------------------------SIL---MGVMLFLAEVLGLVAFFNFQYLFMGTYR-----PEKKTLDDF----QEKEIPFVDVLICT---YNEPLYLLEMTIAGAVSMRYP-K-NRFQVYVCDDG---------------------------HRSELEELCRN--YQ---IG----------------------------------------------------------------------------------------------------------------------------------------------------------------------------------------YITR--ED----NEGAKAGNINHALSL------IQGDLFAVLDADM-IPTKEFLEKTVGYFS------------------------------------------------------------------------------------------------------------------------NSNLAFVQVPQVYYNQDMYQYNL--GKRIPNEQDFFMRDIQEARAARDAVLHVGTNAVFRREFVEEIG-----------------------------------------------------------------------------------------------------------------------------------------------GYPTCSITEDMAIGMQLQAHGYDSVLVNE----------ELVYGLSATTFPELVKQRDRWCRGNLQV-LKHY--------------N-PI---FMKG-LSFSQKIAYLDGGI-Y-WFANIQKMIFILCPLLYLLTG-IPILNCKLNTII---CAYIPYILGQVLMFRALTP-KTR-------------SMKWAHYYEMV-------------------------------MAP-----YLSISILK-----ELLNLKHS--FNVTLKE-N--ILEKR----------TFQLKI---VIPYLI-ILAITIGAWAAAA---AAL-KSGSLPAA--AV---------A---VNIGWSLYNVSGIWIAIRAAM--QK-PIF-RKTER-------------------------------LPVTNS---KDMK----AELGNECIEV-R---LEDISAQ-----------------GCRISVPENLN-------------INQGCFIQIIL-----D---KIK-----IPGNVVRL---------------------SK-GMAALKFKELS----------------------------------------------------------------------------------------------------------PEQMKAVM-----N-------------------IF-V-------------GNIKAHYQVEGK---------------------------------------------------------------------
>WP_053986099.1_glycosyltransferase_Niameybacter_massiliensis
---------------------------------------------------------------------------------------------------------------------------------------------------------------------------------------------------------------------------------------------------------------------------------------------------------------------------------------------------MYFYFAII-----------------------------------------------------------------------------------------------------LLLLTLALTKWK-----------PRLRPLF------------------------------------------------------------------------------------------IQ--VNTVILLIY-------IIWRFTAI-------PTHSPS---------------------------------------------------SFI---AGCLLIGAEMIGISQFLIFEYMFSKTYK-----IEKKNLKSY----REQPLPTVDILICT---YNEPIQLVEKTIAASLNIRYP-K-DKMKVYVCDDG---------------------------KRSTLEQLCKA--YG---VG----------------------------------------------------------------------------------------------------------------------------------------------------------------------------------------YITR--ID----NEGAKAGNINNALNY------IQGDLFVVLDADM-IPTQAFLEKTIGYFE------------------------------------------------------------------------------------------------------------------------KEEVAFVQTPQVYYNQDMYQYNL--GKSIPNEQDFFMRDVQEARAAIGAVLHVGTNAVFRKQYVCELG-----------------------------------------------------------------------------------------------------------------------------------------------GYPTCSITEDMAVGMLLQAQGYETIFINE----------VLVLGLSATTYTDLIQQRDRWCRGNLQV-IKHF--------------N-PL---TMKG-LKWKQKIAYFDGVL-Y-WFSSVQKMIFIMAPLCYLLFG-VLMIDSSVQEIL---KYFLPYLLGQYLIFKAFSP-NTR-------------TLRWSHVYEVA-------------------------------MAP-----HITLSVLK-----ELFCLNIR--FNVTPKE-V--VSTKP----------YFQFRG---SLPHII-IASASVLAWIIGT---YAL-VTNTITMG--AY---------S---INMLWSIYNFIGAVVSIYVAY--QK-PIY-RNVER-------------------------------IELKRP---MNIN----IECDKHSYEG-Q---LKDISEK-----------------GLGMELMSLAE-------------FELGQSIKVYL----KNEEETIV-----IEGYLARQ---------------------YK-KHIGIEFTHLS----------------------------------------------------------------------------------------------------------SQQMSAII-----K-------------------IY-T-------------DHMKAFYEVEKE----MKYIDKRVDSSWT----------------------------------------------------
>WP_216308808.1_glycosyltransferase_Clostridium_lacusfryxellense
---------------------------------------------------------------------------------------------------------------------------------------------------------------------------------------------------------------------------------------------------------------------------------------------------------------------------------------------------------------------------------------------------------------------------------------------------------------------MKKNNLR-----------SYKNRAW------------------------------------------------------------------------------------------LM--LNIVLTIIY-------LVWRVFYT-V-----PVEYG-----MV---------------------------------------------SLV---AGVALVVVEVLGALEAGVH---YFNMNR-----IENHLLPDV----PIDMFPDVDVYIAT---YSEPNDLLFKTVNGCVHMDYPDK-SKVHIYLCDDS---------------------------RRPEVRKLAQE--MG---VG----------------------------------------------------------------------------------------------------------------------------------------------------------------------------------------YLDR--KD----NKGAKAGNLNHAMSV------TSSPLIVTFDADM-IPKHDFLMKTVPYFV-------DV----------------------------------------------------------------------------------------------------DIKNKDRNEKDKIRLGFVQTPQSFYNPDLFQFNLFSENRIPNEQDYFYKDIQVSRNKTNSVIYGGSNTMLSRAALVDIG-----------------------------------------------------------------------------------------------------------------------------------------------GFYTGSITEDFATGILLQKKGYICYAINE----------VLASGLSATELKSLIDQRVRWGRGVIST-GRKM--------------H-IL---FTPH-LSLGQKVNYLASIW-Y-WYVPIKRLIYIMSPILFATFG-YVVLKCTLPQIL---IFWLPMYITSNISLKMLSQ-NIR-------------TTKWTSVYETL-------------------------------MFP-----FMLFPIIL-----ETFGITLK-KFKVTKKG-E--IINEK----------GKNAGY---MIPFIV-LIVLSVIG-IINC---IRT-IFESGSL---NP---------V---VILFWLITNLFSLVMSLFFVQ--GR-DFI-RKSER-------------------------------VNAE-----VDCE----VRDNLMSII-TT---TKDFSED-----------------GISVMLNKPVN-------------IDDELDVDIDL----KTDRYHAK-----MKGRIVHVEESS-EGFKYAFCITDM-LDSYE-EYLQILYDRVPTLPLN--LSESLSSFDDLRLNVSNRSKET-FYQNRRLPRINMEIDVNTDSGSFVHIINYNYKHIVL--------SVEDKATNFTLLLVEGLELICKY---------ERIITDNI-----A-------------------LYAI-------------ENYNEIHNNDEK----QKLLEKWIEEVRIHNPNETEGKNDTKVSNN-EEFQEMDLL-------------------------
>WP_014792294.1_glycosyltransferase_Desulfitobacterium_dehalogenans
--------------------------------------------------------------------------------------------------------------------------------------------------------------------------------------------------------------------------------------------------------------------------------------------------------------------------------------------------------------------------------------------------------------------------------------------------------------MIAEKQMNATSRSQ-----------AFRYRSW------------------------------------------------------------------------------------------MI--LTMVLNAIY-------LYWRVRYT-L-----PIEYG-----VI---------------------------------------------SII---AGVSLLVVEFLGALESLVH---YFNMHR-----IENHPVPEV----PLHLFPDVDIFIAT---YTEPIDLLYKTINGCKYLDYPDK-SKVHIHLCDDG---------------------------RRPEARQLAME--MG---IN----------------------------------------------------------------------------------------------------------------------------------------------------------------------------------------YICR--ED----NKGAKAGNLNNAMSV------TSAPLIVTLDADM-IPQHSFLMSCVPYFV-------DA----------------------------------------------------------------------------------------------------DLQNASREDGKKLRMGFVQTPQSFYNPDLFQFFLYSENRIPNEQDYFYKDVQVSRNRSNSVIYGGSNTMLSRAAIEDIG-----------------------------------------------------------------------------------------------------------------------------------------------GFFEGAITEDFATGILLQKKGYVCYAINE----------VLASGLSPTDLPNLIQQRIRWARGCIQT-GRKM--------------H-II---LSPE-LSFGQKANYWASVW-Y-WYAPLKRLSYIMSPILFAVFG-FMVIKCTLLEVL---IFWLPMYISSNITLRMLSR-GIR-------------TTKWTSIYETV-------------------------------LFP-----FMLFPVLA-----EFFGISLK-KFRVTKKE-R--VRSEK----------ATTVLY---AIPFVL-LAVLSVIG-IINC---TAM-IFQSGTV---SP---------I---VVLFWLSVNLFNLVMALFFTL--GR-NFY-RMSER-------------------------------VAAV-----VECR----LGTNAHGVIHCE---TTDFSET-----------------GVALFLKKPTD-------------IDENETVNLHL----LTDRYSAK-----LKGRIVHVSAIP-GGWKYAFLITDY-GDSKS-QYLQIVYDRVPTLPTD--LKKAQGSYNDIRRNITRRTQGV-FYQNRRYPRINMDETIHSDYGP-VHLINFNYKYVVT--------DSPDLPNELYLHPVEGLALLCRY---------ERDVQDGK-----K-------------------LYAV-------------ANYDDIH-NAEA----SRLLREWVDQI--LRKESVLGNKSMPSARS-SDL-ALNILGAPQGQGGGLKQ-------------
>WP_156888512.1_glycosyltransferase_Proteocatella_sphenisci
-----------------------------------------------------------------------------------------------------------------------------------------------------------------------------------------------------------------------------------------------------------------------------------------------------------------------------------------------------------M----------------------------------------------------------------------------------------------------GDKSIVKDETAR-----------RRRNKFW------------------------------------------------------------------------------------------FF--LNIIFTLIY-------LYWRVVYT-V-----PLKYG-----TV---------------------------------------------SKV---AGIILISVELIGALEAFVH---YWNMYS-----VKKYELPEI----PLEEYPDVDVFIST---YNEPEEILYKTVNGCLHMDYPDK-TKVHIYLCDDS---------------------------RRAWLKKFAEE--MG---VN----------------------------------------------------------------------------------------------------------------------------------------------------------------------------------------YLDR--PN----NKGAKAGNLNNAMSM------TSSPLVATFDADM-IPNHNFLMKTVPYFI-------DE----------------------------------------------------------------------------------------------------EIKNRDRKEKDRVNIGFVQSPQSFYNPDLYQFYLFSENRIPNEQDYFYRDVQVARNKSNSVIYGGSNTLLSRKAIDEVG-----------------------------------------------------------------------------------------------------------------------------------------------GFFTGSITEDFATGILIQKAKYKCIAIDD----------ILASGLSPTTLKDLIQQRVRWARGVIDT-SRKV--------------D-FI---FTDK-LTFAQRINYWTSMW-Y-WYSPFKMFIYIMAPILYATFG-YVVIECTLPEIL---IFWLPMYITSNATLKMLSG-NIR-------------TTKWSHIYETV-------------------------------LFP-----FLFFPVLM-----ETFGISMK-TFKVTQKG-D--TKSEQ----------GENFIY---SIPFLV-FIVLSVIG-IYKS---VKI-MFLTASI---NP---------I---VILFWLIVNLFSLVMALFFIQ--GR-NFM-RKSER-------------------------------VSAE-----LDCK----IVNEYESIL-CK---TKDFSET-----------------GVSILTEKPYF-------------IDDQEEVELWI----SSERYEAK-----VNARVLHVKKEE-GMWKYSFKISEIPQEYKS-DYMQLIYDREPTLPLT--LDDSLSSFDDLRINIRNRTKTR-IYDNRRFARTDIEDIGETSDLRKIKIYDFNYQFIAL--------ETYSNDKKVDVKLSNGLVLKCIY---------DRTARGNI-----K-------------------IYTV-------------SNIREIYRDPGK----RLLLNEWLESELIYKKEEAIEKN--IENEA-EDFFEMADI-------------------------
>WP_016174506.1_glycosyltransferase_Enterococcus_saccharolyticus
-------------------------------------------------------------------------------------------------------------------------------------------------------------------------------------------------------------------------------------------------------------------------------------------------------------------------------------------------MNLGEKEIVDV----------------------------------------------------------------------------------------------------NPPIYQKESKIK-----------VYRNQLW------------------------------------------------------------------------------------------VL--LTVILNIIY-------LYWRIRYT-L-----PLEFG-----IV---------------------------------------------SII---IGVSLIIVEVLGALESIVH---YYNMHK-----IENPPVPDV----PLELFPDVDIFIAT---YTEPMDLLYKTINGCKHLEYPDK-SKVHIYLCDDG---------------------------HRPEARELAES--MG---IH----------------------------------------------------------------------------------------------------------------------------------------------------------------------------------------YLDR--PD----NKGAKAGNLNHAMSK------STSPLILTMDADM-IPRRILLMRLVPYFV-------DA----------------------------------------------------------------------------------------------------WLKNEGKDEKNQIKMGFVQSPQTFYNPDLFQYFLFSENRIPNEQDYFYKDVQVSRNRSNSVIYGGSNTLISRDALNDVG-----------------------------------------------------------------------------------------------------------------------------------------------GFYEEAITEDFATGMLLQKKNYRCYAMNE----------ELASGLSPTDFPSLIQQRIRWARGCIQT-GRKM--------------H-IF---LSKG-FSFSQKANYWASIW-Y-WYAPIKRLIYIMSPIMFATFG-YMVIKTDLLSIL---IFWLPMYLSSTITLRMMSR-EIR-------------TTKWTNIYETA-------------------------------MFP-----FLLFPVIE-----EFFGISLK-KFKVTRKD-G--VNTEQ----------SNNLLY---ALPFLL-FIILSIIG-IVNI---IYM-ILRNGSI---GP---------I---VVLFWLLVNLFNLVMATFFVL--GR-KFH-RKSER-------------------------------VAIS-----EPVV----LKTEYEEII-CE---TLDISEG-----------------GISIWMENPIF-------------IDEKNEITLAI----TTDHYHAE-----VTGKLVHVDEFK-DGWKYAFQVEEY-QESKA-DYMQMLYDRVHTLPKS--LQSSHSTFDDLRLNIVRRMQPT-IYFNRKSARIDMDEKIPLVTGGFVTIVNFNFEYFVT--------NSHDIEKEFECVLPNDVHFKCKY---------VKNLINDN-----K-------------------LYQI-------------VNIDEIAKNSQQ----MLLVTQWAQQARKTKQVEVEPQTD-----D-TNLLVNDILGGVDDENHTK---------------
