# Supplementary material for: The Gram-positive bacterium Romboutsia ilealis harbors a polysaccharide synthase that can produce (1,3;1,4)-β-d-glucans
Source: Nat Commun. 2023 Jul 27;14:4526. doi: 10.1038/s41467-023-40214-z (PMC10374906; doi:10.1038/s41467-023-40214-z)
Supplement: Supplementary file 4 — Source Data [file 41467_2023_40214_MOESM4_ESM.zip › FASTA File for Supplementary Figure 16b.txt]

>CAB1246630.1_Glycosyltransferase_Ruminococcaceae_bacterium_BL-4
-----------------------------------------------------------------------------------------------------------------------------------------------------------------------------------------------------------------------------------------------------------------------------------------------------------------------------------------------------------------------------------------------------------------------------------------------------------------------------------------------------------------------------------------------------------------------------MKLFLKRHMS-------------------------------------------TITII---S--AVVYMAWR-LLRTIPY--EYGTFSTVFGLILF-IVE-F--LGILE-MIV-HF-RQLSHEK-----------------LPKPVKA-----DPKDYPD-VD-V-F-IS-TYNE-PTELLYKTI-NGCLNMDYPDKSKVHI-YLCDDGH-RDE-MGV-LA-KQM-GV---T-HLV---RDT-HEF-AK-AGN-LNYA-LSVT-HS-PYI-V-TFD-ADM-I-PKHDFLTA-CIPYFLG-------------------------------------------EE-EI-GFLQTP-Q-SFY-NP-D-LF-Q-Y-NLYSESR--VP-NEQ-DYFY-RD-VQV-MRNA-SNT-V-IFG-G-TNT-I-LSRKA-LED-VGGFYTGV-ITEDFATGMM-IENKGY-QC-YAIS-D-SH-AC-GMA-PED-LKSL--VKQ-RQ-RWA-R-GC-IQTG-R--KVNLF-GL--KGLS--F-QQKI-SYL-TSITYWYS-PIKRMIYILS-PILYAV-F-DLI-VV-K-CTLG-EVLLFW-LPM--YL-LNHYTLN-CLSGN-IRNTRIT------NI-YETAL-V-PALF-LPV-LKESLG--ISQK-K---FEVTEKDSKEKLKSSDL--GYSF--KTS-I-TLLVLLALD-GIG-WVRCLHLL---LTLAMP---SYLLI--LFW-LS-VNLYY-LLMSVFFIYG-RR-------KHREFERFRA-NI-GCL--------VVYDNKL-------LRT-HTYD-I-SE-NGIS----LI---FDFPEYIP------PEE-----------EITIRL----ATDRNETEWSG--KVA----N-VMQI--------GSKWKYGI-SMQKITEP-NKR-QMMQI-VY-DR----DPTLPRT--MENG------LSTMDD------------LALNIEYRKK---------------------SKKNFTSKKLPLAELDHTVTTKDGRKLVLETFDYKSLILW------------------------------------------------------------------------------------------------SPSKEGILQKLSFSEEGVVFECSL-------------------------------------------------------------------------------QEKISKHEASYQVDNLAELVGSAVFRTLLNTW-----------------------------------------------------------------------------------------------------------------------------------ITDCRQDKAQEKNYKKQIDATLNRYEVFDELQYLN--------------------------------------------------------------------------------------------------------------------
>GGL56196.1_hypothetical_protein_GCM10007968_20360_Sporolactobacillus_putidus
------------------------------------------------------------------------------------------------------------------------------------------------------------------------------------------------------------------------------------------------------------------------------------------------------------------------------------------------------------------------------------------------------------------------------------------------------------------------------------------------------------------------------------------------------------MSYSSLIYPASVINLLILFFFLSLKWE---------------------------------NLFKKP-LI-LICWL---T--SMIYLIWR-AFFTLP---SIGSISFAAGMVLW-ITE-F--IGFLQ-LCV--F-YILVWKP--ARKK-----------EVP-LKS------LEKLPM-VD-V-L-IV-TYNE-PLDVLRRTI-AGCLNLDYPK-ERLNI-YICDDGS-RET-VEK-LA-GQF-HV---H-Y-L-K-RED-HSF-AK-AGN-LNHA-LQHT-SG-EFI-V-TLD-ADM-V-PLAPFLQR-TIGLF-S-------------------------------------------DP-EV-AFVQTP-Q-AFY-ND-D-PY-Q-F-NTFSTDH--LP-NEQ-DFFM-RT-LQA-GKAR-FNA-V-MFV-G-SNA-V-FRRSA-LEA-IGGFATGV-ITEDMATGMI-LQAKKF-RT-LFVG-D-VL-AM-GLA-PES-WGDM--LKQ-RD-RW-CR-GN-IQCA-R--KWNPL-TL--SGLS--F-MQRL-LYI-DGIVYWFF-GIFKLVYILA-PLIYML-F-GVY-FL-K--TDLYSLACFW-LPS--FL-GSYLTFR-LVSRG-QRSMTWS------HI-YDTSM-A-PSLA-FSA-LSELFF--RKKL-N---FKVTPKGQ---NSEK-R--HFHL-STVM---PHLFCLIMT-AAA-FTKIGIDYFFFHNLRVN----EVSF-NLFW-AF-YNMIG-LALSLTVAVN-RP-------RFRRGERFRV-NR-PGR--------IEFTDEQRNAS---LPV-TIVD-M-SD-SGAR----LS---FASDHFHE-------YE-----------QFAIRS----LAIDPIGTLPC--RLV----WLSHKS-------QDGDESVGI-QFEELSDR-QYS-RVIHY-LF-------NIVQSQRPFLEDK------TGSVRT------------LARFLRKSFKVPQALKRQNLRRSVHLDGYIFRIPETKISRAAMEAAVAFSDDGPRRPFTIDPEQKPVVIKD----------------------------------------------------------------------------------------------------------------------------------------------------------------------------------------------ISVSGCQILTTFPLNLNETIVLNAKPDLGPVKAEVR----------------------------------------------------------------------------------------------------------------------------------------WQKKKFRHYFIGIKFLS--------------------------------------------------------------------------------------------------------------------------------------
>MBO4457288.1_MAG:_glycosyltransferase_Butyrivibrio_sp.
-------------------------------------------------------------------------------------------------------------------------------------------------------------------------------------------------------------------------------------------------------------------------------------------------------------------------------------------------------------------------------------------------------------------------------------------------------------------------------------------------------------------------------------------------------------------------------------------------------------------------MKIKICFW-INTFF------SILYLVWR-IFFTIPF--GCGWLSVMCGVILL-VLE-A--LGMVE-AFV-HF-MNMHSVS--DYK------------VPD-VPK-------ERFPH-ID-V-Y-IS-TYSE-EPELLYKTI-NGCKNMEYPDKSKVHI-YLCDDNR-RPE-MEE-LA-KKM-GV---N-Y-L-K-RAD-NKG-AK-AGN-LNHA-LAHS-TS-PYV-L-TFD-ADM-I-PQKRFLMQ-LVPYLVD-----------------------------AEMKNENK--KEEDKI-KI-GFIQSP-Q-NFY-NP-D-LF-Q-F-NLFSEDR--IP-NEQ-DYFY-KD-IQA-ARTK-SNS-V-IYG-G-SNT-I-ISREA-LEA-IGGFFTDA-ITEDFATGIL-IQRAGF-VC-LGTS-D-PL-AS-GLS-PTD-IPNL--IQQ-RI-RWG-R-GV-IATG-R--KMHIY-TA--KDLS--L-SQKL-NYW-ASIWYWYS-PVKRLVYMVS-PILYAA-F-GFT-IF-K-CTLP-QVLAFW-LPM--YL-TSNLALS-QLSGN-VRSNKWT------GI-YETIM-F-PYML-LPI-TLETFG--ITLK-K---FKVTQKSQ---MSGK-Q--HYEL--YMI---PFLILIALS-ALG-IIRCIAVIF--DSSSFG---PAVVL---FW-MI-MNLYY-MVMAVLFIDG-RA-------AYRKSERIPL-EM-PCT--------FTINGIE-------RQG-VTVD-V-SE-EGLA----VQ---FDKPYFID------EEA-----------EVPVAL----NWENCDTNIVT--KLV----Y-VKRH--------HEQWRYAM-VITNYKD--SYN-EWLNI-VY-NR----IPPLPSE--IIKD------SGSYDD------------IMLNTNKRLD--------------------PPSFQKRIYPRVLLNYDGTIVGEEETKVHIKNFNYACINLA--------------------------------------------------------------------------------------------------ISNGPKKMVIRLFDDVTLSCSF-------------------------------------------------------------------------------VFKSRGKNCIYRIENMQDIIEDKEKYAKLLDFLVVNN------------------------------------------------------------------------------------------------------------------------------KKARGEDKLEKTEKRRREKEEERRRLIVFDELDCV--------------------------------------------------------------------------------------------------------------------
>POB11864.1_cellulose_synthase_Sulfobacillus_sp._hq2
---------------------------------------------------------------------------------------------------------------------------------------------------------------------------------------------------------------------------------------------------------------------------------------------------------------------------------------------------------------------------------------------------------------------------------------------------------------------------------------------------------------------------------------------------------------------------------MGRCGL-------------------------------------------CAAMD------------------------SGTAWPLSIGHFLSPVVA-----------------LTRSWLP-----------------DPE--PK------ALLWPT-VD-I-L-VP-TYNE-DLSILRRTL-TGCILQDYPP-DRLHI-YVCDDGA-RPA-VEH-LA-EVM-GV---R-Y-L-S-RKT-RTD-AK-AGN-LNAA-LAQT-TS-EFV-V-IFD-ADM-V-PKPKAVKT-LVKPVLQ-------------------------------------------NT-PC-AFSQAP-Q-AFF-NH-D-PF-Q-H-NLGLYEA--LP-NEQ-DFFM-RS-LQA-ARAQ-VNA-L-LFV-G-SNA-A-FRRQA-LEA-IGGFPTGT-ITEDAATSVL-LESQGW-RG-CFVP-Q-VV-AQ-GLA-AES-YQEF--LHQ-RA-RWC-R-GN-IQVF-K--QWNPL-TL--PGLS--L-MQRM-IYL-SGTLYWYF-GMQKMIYLLA-PLLYLD-F-DVR-SL-V-APTLWIV-GLW-LPA--FL-SQWMTFR-RITRG-SRTLWWS------HV-YEVVQ-A-PVMA-AAA-FCETVG--CKTQ-T---FRVTEKNL---TSDR-P--QVAW-QSMA---VFVVILAMT-ALG-AIRRWHQMQM-GAGPVG-----FLVLAAFW-AL-YNAAA-ILTGVAVSVD-WP-------RWRRTERFRV-NY-TTY--------GVYRHRV-------VPV-RVVD-L-SE-GGCA----VT---VSGDSSWS------VND-----------SFQIFL--------NGVDVTG--HIV----QRADNQ--------GDSVLLHV-RWEALDDL-AYQ-AVFRL-TYAQTTGFSLQSDPKI------------TSVFHG------------LRHRWHGTTR------------------------------RPRYQQQSGQSPSMFG------------------------------------------------------------------------------------------------------------------------------------------------------------------------------------------------------------------------------------------------------------------------------------------------------------------------------------------------------------------------------------------------------------------------------------------------------------------------------------------------------------------------------------------------
>WP_053986099.1_glycosyltransferase_Niameybacter_massiliensis
----------------------------------------------------------------------------------------------------------------------------------------------------------------------------------------------------------------------------------------------------------------------------------------------------------------------------------------------------------------------------------------------------------------------------------------------------------------------------------------------------------------------------------------------------------------MYFYFAIILLL--LTLALTKWKP----------------------------------RLRPL-FIQVNTVI------LLIYIIWR--FTAIP---THSPSSFIAGCLLI-GAE-M--IGISQ-FLI--F-EYMFSKT--YKIE-----------KKN-LKS----YREQPLPT-VD-I-L-IC-TYNE-PIQLVEKTI-AASLNIRYPK-DKMKV-YVCDDGK-RST-LEQ-LC-KAY-GV---G-Y-I-T-RID-NEG-AK-AGN-INNA-LNYI-QG-DLF-V-VLD-ADM-I-PTQAFLEK-TIGYF-E-------------------------------------------KE-EV-AFVQTP-Q-VYY-NQ-D-MY-Q-Y-NL---GK-SIP-NEQ-DFFM-RD-VQE-ARAA-IGA-V-LHV-G-TNA-V-FRKQY-VCE-LGGYPTCS-ITEDMAVGML-LQAQGY-ET-IFIN-E-VL-VL-GLS-ATT-YTDL--IQQ-RD-RWC-R-GN-LQVI-K--HFNPL-TM--KGLK--W-KQKI-AYF-DGVLYWFS-SVQKMIFIMA-PLCYLL-F-GVL-MI-D--SSVQEILKYF-LPY--LL-GQYLIFK-AFSPN-TRTLRWS------HV-YEVAM-A-PHIT-LSV-LKELFC--LNIR-----FNVTPKEV---VSTK-P--YFQF--RGS-L-PHIIIASAS-VLA-WIIGTYALVT-NTITMG----AYSI-NMLW-SI-YNFIG-AVVSIYVAYQ-KP-------IYRNVERIEL-KR-PMN------INIECDKHS-------YEG-QLKD-I-SE-KGLG----ME---LMSLAEFE------LGQ-----------SIKVYL----KNEEETIVIEG---------YLARQY----------KKHIGI-EFTHLSSQ-QMS-AIIKI--YTDH-----MK-AFY--EVEK------EMKYID--------------KRVDSSWT----------------------------------------------------------------------------------------------------------------------------------------------------------------------------------------------------------------------------------------------------------------------------------------------------------------------------------------------------------------------------------------------------------------------------------------------------------------------------------------------------------------------------------------------------------------------------------------------
>WP_086346359.1_cellulose_synthase_catalytic_subunit_Enterococcus_termitis
------------------------------------------------------------------------------------------------------------------------------------------------------------------------------------------------------------------------------------------------------------------------------------------------------------------------------------------------------------------------------------------------------------------------------------------------------------------------------------------------------------------------------------------------------------MEKIGLGYLVFSLSYLFLFYLISKKME----------------------------------RYRKF-VL-TGFVV---I--QFVYLIWR-FFYTIP---TENVAELIAGSLLY-LAE-F--MGFVQ-AFT--L-VVLFWKP--YKRT-----------EKS-LDE------LENLPT-VD-I-L-IA-TYNE-NIEILERTV-VGCLSIDYPK-ELLNI-YLCDDGD-RSM-VRK-LA-EKH-HV---Q-V-I-A-RPT-HEH-AK-AGN-LNYA-LTKT-NG-EII-V-TQD-ADM-V-PKREFLQR-TLGYF-A-------------------------------------------KE-NV-GFIQTP-Q-TFF-NS-D-IF-Q-H-NLYLDSE--IN-NEQ-DFFM-RS-LEE-GKDQ-FNA-V-LYV-G-SNA-L-FKREA-LDS-IGGFTTGV-ITEDMATGLL-LQNNGW-QG-VFVN-E-AL-AS-GLS-PET-LADY--VKQ-RD-RWG-R-GN-VQVA-K--KYTLK-TL--KNLT--F-IQKW-FYL-DGVMYWYS-GMYKLIYLLC-PFLYLV-F-NIS-SL-K--TTLPHLVVFW-LPA--FL-SGSLMYK-SVARK-KYNSFIS------NI-YELVT-A-PQVS-WAV-WKETLFSPKKNK-K---FHVTIKGI---QGEK-G--YFDW-RNCK---VQILLLSAN-CFA-LIYYIVQLDF-AHLQWW---NIFSI-NIYW-LL-YNIVS-LTVAVSVAYE-RP---------RLPMIIPV-DY-DGK--------LVKENQV-------IPV-KINY-L-GE-RSVT----II--ADQNDPFLS---ILLNQE-----------EGFLSF----QKIKNVKMVRS--RII----NLTGKV------------EITF-KTQKFSRKNHYR--WLGL-IYSDP----KYGVGDIHSIRVK---------FYT------------IFKYIFKNRK-------------------------------DAQKNQQLLS-----------------------------------------------------------------------------------------------------------------------------------------------------------------------------------------------------------------------------------------------------------------------------------------------------------------------------------------------------------------------------------------------------------------------------------------------------------------------------------------------------------------------------------------------------
>WP_110897933.1_glycosyltransferase_Paenibacillus_barcinonensis
-----------------------------------------------------------------------------------------------------------------------------------------------------------------------------------------------------------------------------------------------------------------------------------------------------------------------------------------------------------------------------------------------------------------------------------------------------------------------------------------------------------------------------------------------------------------------------MNRLSTRNKI----------------------------------------LV-TATVI---M--SCIYVIWR-TFFTIPF--GHGPLAVTAGLALL-IVE-L--IGMFE-LAV-HF-YNMTRLE-----------------YPE-LPV----VDESLYPD-VD-V-F-IA-TYNE-PASLLFKTI-NGCLNMDYPDRSKVHI-YLCDDSN-RPE-MRE-LA-SHM-GI---H-Y-L-T-RTE-HIH-AK-AGN-LNNA-MKHT-SS-PLI-A-TFD-ADM-I-PKHDFLTS-CVPYFLT-------------------------------------------EE-KI-GFVQTP-Q-SFY-NP-D-QF-Q-Y-NLYSEAR--IP-NEQ-DYFY-RD-VQV-GRNK-SNS-V-IYG-G-TNT-V-LSRQA-LED-VGGFYTGS-ITEDFATGIE-MQSIGY-RC-FATN-Q-VL-AS-GLA-PGD-LKSL--IKQ-RQ-RWA-R-GC-IQTG-R--KLNIL-FK--KGLT--F-AQRL-NYI-SSITYWYA-GLKRLLYIMS-PILFAV-F-GVL-VV-K-CTIL-EILVFW-LPM--YL-LTNTCLR-MLSGN-IRTTKWT------NV-YETIL-F-PSLL-PAV-ILETLG--ITMN-K---FAVTRKDG---AHND-R--SYQI-KQII---PHLILAVLS-VIG--IVNCIHWTF-SQGTIG-----FLV-VLYW-LL-INFYN-IMMSIFFLSG-RK-------VFRNYERVLA-AV-ECT--------LTTEGET-------LST-VTYD-I-SE-GGIS----IL---LDTPRYIP------SEL-----------EFGVQL----LSGPYSSKFKA--KIT----H-VTTF--------GTKWKYAF-KVHEINEA-EQR-QLLHI-VY-DR----EPTLPQK--LDKD------ISTFED------------IRLNFVRRGQ----------------------IGMMSNRKLARISLNHTLDTSEYGMITLLDFNYDFILVK------------------------------------------------------------------------------------------------MSHPEMAYEFQLPLADHLILDCVW------------------------------------------------------------------------------VKSMRSKQGILYRIRNIRDIARSGQMSELEAL------------------------------------------------------------------------------------------------------------------------------------LKQWNMAYLESRKPKGTSSYKNFVSEDELNEMAYL--------------------------------------------------------------------------------------------------------------------
>WP_138001473.1_glycosyltransferase_Robinsoniella_peoriensis
---------------------------------------------------------------------------------------------------------------------------------------------------------------------------------------------------------------------------------------------------------------------------------------------------------------------------------------------------------------------------------------------------------------------------------------------------------------------------------------------------------------------------------------------------------------MGFLYFLAAVGGSFLISYLVKRNR----------------------------------CSSRI-LVWWNFMI------TFIYIVWR--VTVIP---TASIMELCLGGLLL-GGE-L--LGIAQ-FLI----SQLLLSR--KYKL-----------KKKSLDD-----FGGHIPT-VD-I-F-IC-TYNE-GEDLVETTV-LAALNLDYPK-DNLNI-YICDDGQ-RRY-MKR-LA-ARC-GV---N-Y-M-T-RGS-NEG-AK-AGN-LNNA-LLHS-SG-ELF-A-VLD-ADM-I-CSKNFLKH-TVGYF-S-------------------------------------------DA-ET-AFVQTP-Q-VYY-NK-D-MY-Q-R-NLGSE----IP-NEQ-DFFM-RE-IQE-SRAA-VGA-V-LHV-G-TNA-V-FRRDS-IMD-IGMYPTNT-ITEDMAVGML-LQAAGY-QS-VFIN-E-VL-VL-GLT-AST-YTDL--VIQ-RD-RWC-R-GN-IQTS-R--EYHPL-RM--KGLS--S-WQKL-AYL-GGDIYWYT-GFSKLIFTFC-PIWFLL-T-TKL-AM-Q--ADLAGILTFF-LPF--FI-GQMTSFY-AMISN-TRSLKWA------HY-YEIAM-A-PHMC-LSV-LREFFS--ASL--N---FAVTPKEM---RDDR-S--HFQA-QVIL---PHMVIAAIT-LFS-WITGGLFLHL-GYITLI----PFVV-NLVW-SI-YNFMG-IVICIRVAYH-IG-------NTPRSDYSTVKSGHKIT--------VETETES-------YPG-EVMS-F-LE-SGMY----IH---VQAPLYFT--------------------KVRIRM----QYQDLDVYLDG--TLK------MSGS-------------QGLFKYDWLNLN-QKR-AIVGV--YVEH------LQPSF--NVEK------TMIYLD------------------SASC----------------------------------------------------------------------------------------------------------------------------------------------------------------------------------------------------------------------------------------------------------------------------------------------------------------------------------------------------------------------------------------------------------------------------------------------------------------------------------------------------------------------------------------------------------------------------------------------
>WP_161263240.1_glycosyltransferase_Heliomicrobium_gestii
-----------------------------------------------------------------------------------------------------------------------------------------------------------------------------------------------------------------------------------------------------------------------------------------------------------------------------------------------------------------------------------------------------------------------------------------------------------------------------------------------------------------------------------------------------------------------------MEKQGKRDYR----------------------------------RYGMTALV-IAANI---S--SWLYLGWR-TAETLP----DSGVALIWGSLLL-ISE-W--IQAGQ-SVV--F-YSLSLHP--SRRE------------PPALPL--------QPPA-VD-V-F-VA-TYNE-PKHILRSTV-AGCRNLEYPE-EQLRI-WLCDDDR-REE-VRQ-LA-EEM-GV---G-Y-F-S-RRT-NED-AK-AGN-LNNA-LGHT-QG-ELI-V-TLD-ADM-I-PRPEFLQR-TVGFF-T-------------------------------------------DE-KL-AFVQAP-Q-AFY-NQ-D-IF-Q-Y-NLLQGWN--IP-NEQ-DMFM-RV-VQA-GRDR-HNA-A-MYI-G-SNT-V-FRRSA-LAA-IGGFATGT-ITEDMATGML-LQAKGY-RT-IYLN-E-IL-AE-GLS-AES-FSDY--IRQ-RI-RWA-R-GN-VQTA-R--KWNPL-TV--PGLT--V-AQRL-LYG-DSVLYWYS-GLFKLTFILS-PLAYLL-L-GIP-VM-Q--TDVQGILTFW-LPQ--FV-LSAICFR-LCTGK-MRDIFWS------NI-YETAV-A-PAVL-RAV-LGETLF--GKGA-K---FEVTPKGV---TGQR----HFFH-RRLA-A-PHLILLMLS-LAG-LLVGSYRLYE-GGGGEA---GAILV-NLFW-AI-YNVGG-LSGAVLLAWE-PP-------RMREKERFER-SY-QAA----L-TVSTSGERTHS-----FEA-VTLD-I-SE-SGCC----LL--LRQAQPLPA--------------------HVGVDI-----FGGEHHTLQG--RVV----Y-CDNH--------PRGYRVAI-AFEPMEKP-VFQ-LWIRE-VYGKK--------PKE--AFPS------MGNRFG------------WLDLFPRYIS-------------------------------HLLLRRLPKRQQTGRLRVMGAFQREREAAG---------------------------------------------------------------------ERR---------------------------------------------------------------------------------------------------------------------------------------------------------------------------------------------------------------------------------------------------------------------------------------------------------------------------------------------------------------------------------------------------------------------------------------------------------
>WP_207120243.1_cellulose_synthase_catalytic_subunit_Enterococcus_ureilyticus
------------------------------------------------------------------------------------------------------------------------------------------------------------------------------------------------------------------------------------------------------------------------------------------------------------------------------------------------------------------------------------------------------------------------------------------------------------------------------------------------------------------------------------------------------------MEKVGLGYMVFSLSYLFLFYFVSKKNE----------------------------------HYRKF-VL-SGFVI---I--QFIYLVWR-LFYTIP---NGSIVEIIAGSLLY-LAE-F--MGFIQAFTL----VILFWKP--YKRA-----------EKS-LAE------LKELPT-VD-I-L-IA-TYNE-NIEILERTV-VGCLSIDYPK-ELLKI-YFCDDGD-RAM-VKK-LA-EKH-CV---E-F-I-A-RPT-HEH-AK-AGN-LNYA-LTKT-SG-EII-V-TQD-ADM-V-PKREFLQR-TLGHF-S-------------------------------------------KE-LV-GFIQTP-Q-TFF-NS-D-IF-Q-H-NLYLDGE--IN-NEQ-DFFM-RS-LEE-GKDR-FNA-V-LYV-G-SNA-L-FRRAA-LDS-IGGFTTGV-ITEDMATGLL-LQNNGW-EG-VFVN-E-AL-AS-GLS-PET-LADY--VKQ-RD-RWG-R-GN-VQVI-K--KYRLN-TL--KNLS--F-MQKW-FYL-DGVMFWYA-GLYKLIFLLS-PFLYLV-F-NIS-SL-K--TTLAQLVIFW-LPA--FL-SGSLMYK-SVARK-KYNSFIS------NI-YELVT-A-PQVS-WAV-WKETLFSPKKNK-K---FHVTVKGI---QGEK-G--YFDW-RNCK---VQILLLGAN-YFA-LIYYILHLDF-NHLQWW---DVLSI-NIYW-LF-YNIFS-LSVAVSVAYE-RP---------RMPMNIPV-DY-EGE--------IVKGNQV-------IPV-QINY-L-GE-KSVT----IS--VDQNEPFLS---ALLNQD-----------EGYLSF----QKIKHVKMIRS--SII----NVAGNV------------EMTF-KIQKFSRKNHYR--WLGL-IYSDP----TYGVGDVQSIRVK---------FYT------------IFKYIVKNRR-------------------------------DAQKNQQLLS-----------------------------------------------------------------------------------------------------------------------------------------------------------------------------------------------------------------------------------------------------------------------------------------------------------------------------------------------------------------------------------------------------------------------------------------------------------------------------------------------------------------------------------------------------
>ADU26422.1_glycosyl_transferase_family_2_Ethanoligenens_harbinense_YUAN-3\
------------------------------------------------------------------------------------------------------------------------------------------------------------------------------------------------------------------------------------------------------------------------------------------------------------------------------------------------------------------------------------------------------------------------------------------------------------------------------------------------------------------------------------------------MLYGTAAFSLQAIFRHRYELSVSCLLLLWLAAAFGATKL-----------------------------------HTRFRII-LLVTV---MAYQAVYIVWR-IFFTLPL--HAGLLSMVCGLXALISAE-L--LGAWQ-STV----LSLFSLK--KYQP-----------PRVIWPR------DVPLPR-VD-I-L-VL-TYNE-PINLLRKTL-VACKNMDYPE-KLLHI-CLCDDGAXRPE-AWA-LC-DEL-GV---C-Y-I-A-RKE-RSF-AK-AGN-LNHA-LAQN-TG-AFF-A-LFD-ADM-I-PKPNFLKE-TIGYF-S-------------------------------------------DP-NV-GFVQTP-Q-VFY-SP-DXPF-Q-F-NLKFYDR--IP-NEQ-DFFM-RE-IQE-SRAR-YNA-V-LHV-G-TNA-V-FRRKA-VDA-IGGIPTGT-ITEDIATGLL-IQAKGY-TS-VFVN-KXIL-AV-GLA-VDR-FSDL--IQQ-RE-RWC-R-GH-IQVS-K--KWNVL-KM--PGLR--F-RQRL-IYF-NELIYWLF-GVQKMIYILC-PLLYLI-C-GLT-IL-N-XATPCSLLMLW-LPT--FA-GLVLSFR-SFRHQ-NRKIMWS------HI-YEAAM-A-PYLA-AAF-LTEWLI--GKPV-P---FHVTPKER---TAKR-A--AFSW--HMAXL-PHIVLSALT-VLG-WAITFWRIQ--SGGCSGTVLQAIVI-NAVW-SV-YNMIA-IVAGILLCLE-QP-------HLRATERIPG-RA-AVL--------LRAAGRXTEP----ISC-SLLD-L-SE-TGVR---------LECDTVNL-------QK-----------SDRV-Q----IDFPYATGVRA--TVVRRKVWENRSD------------EMAL-RFTELSEK-QYA-GIIRCLTQWXSNGYFHPEAPSD--LETS------RVPSYT---------------LQRNAEX----------------------------------------------------------------------------------------------------------------------------------------------------------------------------------------------------------------------------------------------------------------------------------------------------------------------------------------------------------------------------------------------------------------------------------------------------------------------------------------------------------------------------------------------------------------------------------------------
>AEJ40305.1_glycosyl_transferase_family_protein_Sulfobacillus_acidophilus_TPY\
--------------------------------------------------------------------------------------------------------------------------------------------------------------------------------------------------------------------------------------------------------------------------------------------------------------------------------------------------------------------------------------------------------------------------------------------------------------------------------------------------------------------------------------------------------------------------------------------------------------------------------------------------------------------------------------------------------------------------MP--LNP-------DDWPS-VA-V-F-VP-TVTE-PVAVLRRTL-VGCLAQEYPP-HRMAI-YLLDDGH-REA-VQA-LA-RDY-GV---R-Y-L-A-RPD-HAD-AK-AGNLXNWA-LAHT-TS-DIV-V-IFD-ADM-V-PKPQAVHD-LVRPLVA-------------------------------------------DP-GC-AFAQAP-Q-AFY-NP-D-LF-Q-H-NLGFYDA--LP-NEQ-EFFM-RR-LEA-ARAXQFNA-A-LFV-G-SNA-A-FRRAA-LTE-LGGFPTGT-LTEDAATSLL-LQARGW-RS-AFVP-A-VV-AQ-GLA-AES-WGEF--LRQ-RD-RW-CR-GN-LQVXAR--KWPPW-RL--PGLT--W-TQRL-IYT-AGMLYWYF-GVQKMIYLVA-PLAFLD-A-GIW-SV-H--ASVWALGAVW-VPA--YL-AQRGAFV-RLTQGTXRSVWWS------HV-YEVAQ-A-PALA-WSA-LAETVG--LRRR-V---FHVTANAV---QSDR-V--CIVW--------STMTVWYGSFAASVLGVGRAVWQVGRHPTLW---XSWVIIAGAW-TI-YNAAA-ILAAMAVSVD-YP-------RWRASERFWV-NR-PST--------VRHGDQR-------VSV-FMVD-L-SE-GGSR----LT-GILPWPVGTG--------------------VQVLXV--------DDVWIPG--VII----R-LEEG---------GTPRVGRVNARGIFGRLTLDVWAIRA-VWRDR---TGGSVGEHSGDDRG------FPALRS------------AAVRWMLVXX----------------------------------------------------------------------------------------------------------------------------------------------------------------------------------------------------------------------------------------------------------------------------------------------------------------------------------------------------------------------------------------------------------------------------------------------------------------------------------------------------------------------------------------------------------------------------------------------
>AFM41440.1_glycosyl_transferase_Desulfosporosinus_acidiphilus_SJ4\
-------------------------------------------------------------------------------------------------------------------------------------------------------------------------------------------------------------------------------------------------------------------------------------------------------------------------------------------------------------------------------------------------------------------------------------------------------------------------------------------------------------------------------------------------------------------------------------------------------------------------MARMF-IL-VLFLV---F--NLVYLVWR-TFWTLPL--NDGFVAIVGGLALL-WAE-I--VGFFE-MIL--F-YLTIYRI---DTL-----------SPSSWEG--------EYPD-VD-I-FXIA-TYNE-PLDLLYKTI-VGCLNLKYPRPEGVFI-YVCDDGE-RDE-LKR-MC-SRL-GV---H-Y-I-T-RTE-HEH-AK-AGN-LNNA-LKYS-KS-PYL-VXTLD-ADM-I-PLQDFLTR-TIPFFLN-------------------------------------------DK-KM-GFVQTP-Q-SFY-NP-D-PF-Q-Y-NLFQEHR--TP-NEQ-DMFF-RL-IQP-GRSR-FNA-T-IYA-G-SNT-VXISRKA-LEE-IGGFVTGT-ITEDIATGMI-IQSRGY-RG-IYLN-E-VL-AS-GLS-PEN-LADL--YQQ-RI-RWG-R-GV-IQTF-K--FHHPW-SQ--SGLT-XI-FQKL-MYT-STLTYWYF-GFGRAIYLLA-PIAYSV-F-GVV-VL-Q--ATVKAVLEIW-LPM--FA-LSTLVFR-LFTRG-IRTTFWS------HI-YDTILXF-PHVF-RGV-ILETLG--FTMA-K---FKVTPKDS---VTRSEF--TGQW--RLVRV--QIILALLS-LIG-IGRIIVDFLI-HGFT-----AAYAI-NFFW-LS-YNXFIVLTIAIIFASE-RP-------KFRQTERFPI-KT-AVK--------VCAGEK--------YRIAYSYD-I-SE-TGIS----LL---FSEPVYFE------PDK-----------PLILKV----SDRNYFAEFQX--AIV----VHVARQ-------TSSCYKYAC-QITAYDES-NYQ-NLLHI-LY-DR----KPMLPEH-HQGRS------WRLIGS------------NIKYRKSKFS---------------------AMNRKLPRIPINNRXLIAYVKGNLKFIEVLDFNYHYVTIR------------------------------------------------------------------------------------------------SDKNYPEFDLVLNTTQRILLYCRF--------------------------------------------------------------------------------VKSMKERSRRQNIHLYKVLNYREVAKCSLQW-----------------------------------------------------------------------------------------------------------------------------------XIESSRRRKFSRWSVPKPPIVRDNQIKLIGKX-----------------------------------------------------------------------------------------------------------------------
>AUW95299.1_hypothetical_protein_BXT84_16150_Sulfobacillus_thermotolerans\
------------------------------------------------------------------------------------------------------------------------------------------------------------------------------------------------------------------------------------------------------------------------------------------------------------------------------------------------------------------------------------------------------------------------------------------------------------------------------------------------------------------------------------------------------MNYHNIDFLWPLWWLGLWVLVLLIGGVFTRGDE----------------------------------DLGRRFGI-VAAVV---T--STAYFLFR--MTTLD---GATLWDGVASVLLW-GAE-L--LGXLF-QLA-IF-YLQSWRLPRSWRP-----------DPE--PP------AFFWPT-VD-I-L-VP-TYNE-DLSILRRTL-TGCVLQDYPR-DRLHI-YVCDDGA-RPA-VEH-LAXGVL-GV---H-Y-L-S-RPT-RTD-AK-AGN-LNAA-LAQT-TS-ECI-V-IFD-ADM-V-PKPDAVKR-LVQPLLQ-------------------------------------------NS-KC-AFSQAP-Q-AFF-NH-D-PF-Q-H-NLGXLYE-ALP-NEQ-DFFM-RS-LQA-ARAQ-VNA-L-LFV-G-SNA-A-FRRQA-LEA-IGGFPTGT-ITEDAATSLL-LESQGW-RG-CFVP-Q-VV-AQ-GLAXAES-YQEFL--HQ-RA-RW-CR-GN-IQVF-K--LWNPL-TL--PGLS--L-MQRM-IYL-SGTLYWYF-GLQKMIYLLA-PLLYLD-F-DVR-SL-V-APTLWIVXGLW-LPA--FV-SQWMTFR-RITRG-SRTLWWS------HV-YEVVQ-A-PVIA-AAA-FCETMG--CKAQ-T---FRVTEKNL---TSDR-P--QVAW--RSMGV-FVTILXAMT-VLG-VTRRWHQIEM-ARGHIG-----FLLLAAFW-AF-YNAAA-IITGMAVSVD-WP-------RWRRTERFRV-NY-ATY--------GVYRHRV-------IPV-RVVD-L-SXEGGCA----VT---VSGDSSWS------VND-----------SFQIFL--------NGVDVTG--HIV----QRADNQ--------GDSVLLHV-RWEALDDL-AYQ-AVFRL-TYAQTTGFSLQSDPKIX-----------TSVFQG------------LQHRWHGTTR------------------------------RPRYQQQSGQSPSMFGX-----------------------------------------------------------------------------------------------------------------------------------------------------------------------------------------------------------------------------------------------------------------------------------------------------------------------------------------------------------------------------------------------------------------------------------------------------------------------------------------------------------------------------------------------
>BCY18588.1_glycosyl_transferase_Leptolinea_sp._HRD-7\
---------------------------------------------------------------------------------------------------------------------------------------------------------------------------------------------------------------------------------------------------------------------------------------------------------------------------------------------------------------------------------------------------------------------------------------------------------------------------------------------------------------------------------------------------MLGSPFDLRIIAEKMALLVVILSVILVFANLTHSNR----------------------------------KYLKY-FI-GFAIL---I--QTAYMVWR-ALYTIP---TFNVISLVFGGLLF-LAEXL--LALLQSTTH----RIMFLKD--FNPV-----------IKT-LND------LDVLPT-VD-I-L-IA-TYNE-PVSILRNTV-AAATSQKYPK-DKYKV-YICDDGC-RDE-VRQXLA-DEY-GA---V-W-V-T-REK-HTH-AK-AGN-LNNC-LQNYASG-ELF-A-VLD-ADM-I-TKSTFLER-MVGYF-D-------------------------------------------DP-NM-ALVQAP-Q-VFY-NP-D-PF-Q-N-NXLKLFE-TIP-NEQ-DFFM-RE-VLE-RRAM-FNA-V-LNV-G-SNA-I-FRRSA-IEA-IGWIPVGT-ITEDMATSML-LQARGY-NT-TFVN-E-NL-AMGXLS-PDY-FADY--VVQ-RD-RW-CR-GN-IQVM-K--KWNPL-KL--PGLT--F-MQRL-IYL-DGVMYWFF-GLQKLIYYIG-PMLFLL-F-GIP-IY-Y-SDVFTXMLLFF-VPT--YY-SASLIFT-LFGHK-SRTYTWA------HI-YESAL-A-PYLS-ISA-LSELFF--SNKI-K---FSVTPKGK---SASH-T--YFAF--RVA-L-PHIIXLAIFSLIS-LAVGINKMLT-DVNYMM---PVYLV-NLFW-LL-YNMLG-IFVAIFVCFE-KQ-------RFRAAERFSI-KD-RLF------LQFPDGSGT-------YVD-LXLD-I-SV-AGCA-VSPVE--PINNPDGFC--------------------GEKMTL----VFPDAYFSIPC--VFL----R-SRSW----------GRKIIL-TFDGLSTS-QYS-TLVNF-IF-DR--------QMNGFGXEF------SKENIF------------TIMKTKVFRX----------------------------------------------------------------------------------------------------------------------------------------------------------------------------------------------------------------------------------------------------------------------------------------------------------------------------------------------------------------------------------------------------------------------------------------------------------------------------------------------------------------------------------------------------------------------------------------------
>GAF20063.1_cellulose_synthase_Bacillus_sp._JCM_19046\
------------------------------------------------------------------------------------------------------------------------------------------------------------------------------------------------------------------------------------------------------------------------------------------------------------------------------------------------------------------------------------------------------------------------------------------------------------------------------------------------------------------------------------------------MECIHHKEVGFMLNDPVFIWLIGTIILLFVLFLCARKWT-----------------------------------WAKYSLF-IAFLL---I--TLIYLLWR-SFFTLP---TIGIISLLFGVLLLXLAE-W--AGFLQ-SIV--F-TILSWRP--FKRK-----------AIP-LTV------FEEYPT-VD-V-L-IA-TYNE-PEDLLKRTI-TASLQMRYPK-EKLNV-YVCDDGR-RDSXVQK-LT-ESI-GN--AT-Y-I-S-RPT-NEH-QK-AGN-LNHA-LTKT-SG-EFV-V-TMD-ADM-V-PRASFLEQ-TLGHF-I-------------------------------------------DE-DV-SFVQAP-Q-VFY-NA-D-AFXQ-Y-NLFFEDQ--IT-NEQ-DFFM-RR-LEE-GKDR-FNA-T-MYV-G-SNA-L-FRRTA-LEN-IGGFATGV-ITEDMATGML-LQTNGQ-KS-VFVN-E-TLXAV-GLS-PET-YADL--LKQ-RD-RWC-R-GN-IQVV-R--KWNPF-TI--KGLS--F-MQRL-LYA-DGIHYWFF-GLYKMIYLLA-PILFLL-F-SVY-SL-Q-TDXLQTLLLFW-LPA--FV-ASQLAFR-IISGN-KRSVLWS------HV-YEVAL-A-PYMA-LSV-VSEVFL--KREV-R---FNVTRKGV---LQHK-R--HLLW--LTS-MPXYLVLLGLS-LAS--ITLVILHFA-TPMTIFANADMLYI-NLFW-IC-YNLVA-VVLALLVSIE-RP-------RFREAERFDV-DI-NGV----L---TFEKKRV-------XAC-KLVD-L-SE-SGAR----MM---VMNQEELS---WLSNDG-----------NWTLTT----DKIKEIPIVKE---------W-VNTD--------RTVIYIGV-SFNEMSQT-HYE-ALIAE-LFVHA----XT--DIY--SDRE------YKNASL-------------FAAMLGFFK----------------------------KTEKSPKEQERKAX----------------------------------------------------------------------------------------------------------------------------------------------------------------------------------------------------------------------------------------------------------------------------------------------------------------------------------------------------------------------------------------------------------------------------------------------------------------------------------------------------------------------------------------------------
>HAM63333.1_glycosyl_transferase_Erysipelotrichaceae_bacterium\
-----------------------------------------------------------------------------------------------------------------------------------------------------------------------------------------------------------------------------------------------------------------------------------------------------------------------------------------------------------------------------------------------------------------------------------------------------------------------------------------------------------------------------------------------------------------------------MKNSTSRGDP--------------------------------FMRLRNRVLY-WGTFI---T--SVIYIVWR-TFFTLPF--GYGNVAVFFGIYLL-VVE-F--LGMLE-SAN-HF-LGMAHPL-----------------KPEKXPI----VDPVLFPS-VD-V-L-IP-TYNE-PVELLRKTL-IGAKNMEYPDPSKIRI-ILCDDGV-RTE-MKA-LA-EEL-GV---E-Y-A-T-RVQ-HKH-AK-AGNXLNEA-LKICSSG--LV-A-VFD-ADM-I-PLNHFLME-TVPYFFR-------------------------------------------EE-KV-GFIQTP-Q-AFY-NP-D-LF-Q-Y-HLYSEHR--IP-DEQ-DYFY-RD-VQLAKXNR-DNV-V-IFG-G-SNT-L-LSRKA-LDD-VGGFKTGV-ITEDFATGML-IQNEGY-HC-YAIE-K-VC-AI-GLA-PTD-IKSL--FKQ-RE-RWA-R-GC-IQXTVR--IVNLL-GL--KGLS--V-RQKI-GYL-SSIWYWYE-PYKRLIYILA-PLLFAA-F-DIL-VV-R--TTLLEVLVFW-FPM--YW-FSGASLK-RLSRGXIRTTKWT------NI-YNTIL-F-PYLL-WPV-LLETFG--IRML-K---FSVTKKER---TTQS-L--GFRI--KWA-I-PHAILFGIS-MVA-IARIIERMFLENTLXAY----SVIF---FW-LL-INAYN-LLMSVFFMLG-RE-------PMRNSERFIA-EI-DVK--------LSTDTQC-------IQT-KTSD-I-SE-GGFS----IR---SPYPFYFD------PEK-----------GLDVXR---LQEKRWIAEMKA--NIV----S-VREI--------AGGWQYAY-RFVDVSRQ-QMD-HLYAI-LY-NR----EPSLPTK--LPDH------VSTFED------------LSLNVQRRFA---------------------KNTSXFNRKLARIRIHETFFDDTLTNVELRDFNYEYMLVH---------------------------------------------------------------------------------------------------GTDRPKIELDLEGGLVLKGEF------------------------------------------------------------------------------SREQGSIGALYKVTNAQELRDLPQXFQAKITSW-----------------------------------------------------------------------------------------------------------------------------------IAKEKKAEIQRKKRGGLEDEFNENEYLX---------------------------------------------------------------------------------------------------------------------------
>HAU86397.1_glycosyl_transferase_Lachnospiraceae_bacterium\
----------------------------------------------------------------------------------------------------------------------------------------------------------------------------------------------------------------------------------------------------------------------------------------------------------------------------------------------------------------------------------------------------------------------------------------------------------------------------------------------------------------------------------------------------------------------MSIIVDEQSYNSRRKKV----------------------------------KISKPKLLVTLTMV---T--TLIYLLWR-SFFTLPL--KHGRIAMLLGIILL-LSE-I--FGMFE-QMI-HF-KNMTVXL--SYPK-----------KPD-VTG-------MDYPT-VD-V-F-IA-TYNE-PVELLFKTV-NACTNMVYPEMEKVQI-YLCDDGE-RKE-VKR-LA-KKF-KV---N-Y-L-A-REE-HSXGAK-AGN-LNHA-LAHS-KG-ELI-V-TFD-ADM-I-PRSNFLME-CVPYFMH-------------------DLQRAKL--LEQKDGKEA--RRNRKG-KF-GFVQTP-Q-SFY-NL-DLXF-Q-Y-NLYSEEN--IP-NEQ-DYFY-RD-IQL-AKNR-TNS-V-IYG-G-SNT-V-LSREA-LEE-IGGFVTNV-ITEDFATGML-IQSKGY-KC-LAID-KVXL-AS-GLS-PED-MESL--VKQ-RR-RWA-R-GC-IQTG-R--KWSIV-RR--EGLS--V-QQKI-SYL-VSIAYWYD-SIKRFIYMLA-PIMYSV-F-GIT-VF-K-AXSPLELLVFW-LPM--YW-INSVTIK-YLSGN-IRTLQWT------NI-YETIM-F-PLLL-KDV-FLEIMG--ISQT-T---FSVTRKGN---AKED-K--GYQF--KVA-IXPHIILTSLT-VIG-AARTIYVIFATGNVGIS-----FLL---FW-LV-VNLYH-LIMALFFLLG-RK-------SFRKAERFHI-CV-DCX-----------------------------------------------------------------------------------------------------------------------------------------------------------------------------------------------------------------------------------------------------------------------------------------------------------------------------------------------------------------------------------------------------------------------------------------------------------------------------------------------------------------------------------------------------------------------------------------------------------------------------------------------------------------------------------------------------------------------------------------------------------------------------------------------------------
>HIV41172.1_glycosyltransferase_Candidatus_Mediterraneibacter_guildfordensis\
----------------------------------------------------------------------------------------------------------------------------------------------------------------------------------------------------------------------------------------------------------------------------------------------------------------------------------------------------------MQDRVSEERYYKGTSGKGWRTVKEVYIVIPALEPSEDFPGYIRTLRQMIRARTVVIDDGSGEKYAGVFQEIEAMPGCRVLXHHSENQGKGRALKTGFRYIRDHSGEDSLILCADCDGQHLPEDGLKLIKAAEEYPGEMVLGVRDFSEEGVPWKSRFGNRISXSRLFRFFSGAELEDTQTGFRAFGGELLDLLLGIPGNRFEYELRVLLACVERRIPLRTVTIRTVYLNDNRGTHFHPLRDSVXQVTGVMLSTGTHRKRNF-WF-MLTIL---T--SSVYLFWR-IFFTIPW--EDGVFQTAAGIILV-LAETVTFLGTAE-LMI----SRMKSAR----YE-----------IPX-LPA----VQAEDFPD-VD-V-L-IA-THNE-PAELLYKTI-NACTFLKYPDRSKVHI-YVCDDGD-RQE-IRA-LA-ESF-GV---G-Y-L-G-LAE-NEH-AK-AGXNYNHA-LSRT-TS-PLV-A-TFD-ADM-I-PRSIFLLR-TVPYFLI------------------------------------------PDR-RI-GLVQTP-Q-SFY-NQ-D-LF-Q-F-NLFSEKD--IP-NEQ-DFFS-RE-INVXLRNA-TNT-A-AYT-G-SNT-V-ILRTA-LEE-IGGFPYDT-VTEDFEVSIR-LQKAGY-IT-YASS-E-VL-AA-GLS-TTT-VPAM--IRQ-RI-RWA-R-GVXIQSI-R--NTNAV-FT--GQLS--L-AARI-SYL-NAFFYWWS-FFCRLVFILA-PILFAL-C-GVR-LA-D--CGFGELLLFW-LPA--HL-SYRVSVK-YLSXTNIRNARWS------RI-IDTIL-A-PYLV-IPV-LLESVG--IHKR-E---FHVTGKER---QKGR-T--VSAW--YLI---PHGILIFLS-IVA-VLTFIRGKYG-MALXVY---SSVIL---YW-LG-YNLTA-LLYAVFFMSG-RT-------VKRVSDRIGA-RI-QVE--------IGSGEDC-------CAG-KTVD-V-SE-EGVA---------MRVEGPFR------PDK-----------GSRFRX-ITADTGEYRAELGC--LCV----H-CRRE--------KDGSLFLTGVVSPLNEE-DRR-QWLQI-IH-DR----EHSLPKE--IDP-------WMTVYD--------------EIDRNIKR-------------------------------RLPDSXRKRDMKSX-------------------------------------------------------------------------------------------------------------------------------------------------------------------------------------------------------------------------------------------------------------------------------------------------------------------------------------------------------------------------------------------------------------------------------------------------------------------------------------------------------------------------------------------------
>HIX66809.1_glycosyltransferase_Candidatus_Anaerostipes_excrementavium\
----------------------------------------------------------------------------------------------------------------------------------------------------------------------------------------------------------------------------------------------------------------------------------------------------------------------------------------------------------------------------------------------------------------------------------------------------------------------------------------------------------------------------------------------------------------MDFYLLITSGVLLGLFLLAKINK----------------------------------RYRKG-LI-IVNTI---N--CLFYISWR--VTTIPW--SEGIGSILMGVMLF-LAE-V--LGLVA-FFN--F-QYLXFMG--TYRP-----------EKKTLDD----FQEKEIPF-VD-V-L-IC-TYNE-PLYLLEMTI-AGAVSMRYPK-NRFQV-YVCDDGH-RSE-LEE-LC-RNY-QI---G-Y-I-TXRED-NEG-AK-AGN-INHA-LSLI-QG-DLF-A-VLD-ADM-I-PTKEFLEK-TVGYF-S-------------------------------------------NS-NL-AFVQVP-Q-VYY-NQ-D-MY-Q-Y-NL--GKR--IP-NEQ-DFFXMRD-IQE-ARAA-RDA-V-LHV-G-TNA-V-FRREF-VEE-IGGYPTCS-ITEDMAIGMQ-LQAHGY-DS-VLVN-E-EL-VY-GLS-ATT-FPEL--VKQ-RDXRW-CR-GN-LQVL-K--HYNPI-FM--KGLS--F-SQKI-AYL-DGGIYWFA-NIQKMIFILC-PLLYLL-T-GIP-IL-N--CKLNTIICAY-IPY--ILGQVLXMFR-ALTPK-TRSMKWA------HY-YEMVM-A-PYLS-ISI-LKELLN--LKHS-----FNVTLKEN---ILEK-R--TFQL--KIV-I-PYLIILAIT--IGAWAAAAAAXLKSGSLPAA----AVAV-NIGW-SL-YNVSG-IWIAIRAAMQ-KP-------IFRKTERLPVTNSKDMK--------AELGNEC-------IEV-RLED-I-SA-QGCR----IS---VPENXLNI--------------------NQGCFI----QIILDKIKIPG--NVV----RLSKGM-------------AAL-KFKELSPE-QMK-AVMNI--F--------------------------VGNIKA--------------HYQVEGKX----------------------------------------------------------------------------------------------------------------------------------------------------------------------------------------------------------------------------------------------------------------------------------------------------------------------------------------------------------------------------------------------------------------------------------------------------------------------------------------------------------------------------------------------------------------------------------------------
>HJA90788.1_glycosyltransferase_Candidatus_Jeotgalibaca_merdavium\
----------------------------------------------------------------------------------------------------------------------------------------------------------------------------------------------------------------------------------------------------------------------------------------------------------------------------------------------------------------------------------------------------------------------------------------------------------------------------------------------------------------------------------------------------------------MGVYSLPVIIFKRLLFLRGEYVP-------------------------------NSKTYKKFVYL-LAFVL------SVIYLVWR-GMYTLPW--SGSLFAICFGIALW-VSE-I--VSNFT-AVI-----XLIWSKNKVKSI-----------EKPLVED-------GDYPD-ID-V-L-IV-THNE-DVPLLLKTV-NAACHMKYPDHSKVHI-YLSDDKN-RPE-VKA-LA-DKF-HI---G-YXI-G-LEG-NKH-AK-SGN-INNA-LAHT-SS-PLV-A-TFD-ADM-I-PYSDFLLE-TVPYFIG-----------------------------NKK--ERE--TDEKVK-PL-GLVQTP-Q-SFY-NA-D-LF-Q-FXNLFSEKT--LT-NEQ-DFFS-RE-VNI-LNNA-HDA-A-IYT-G-SNT-V-ISRQA-IED-VGGFPTDT-ITEDFQLGAL-INMKGY-KN-ISTI-E-PM-ASXGLT-PTD-VPSV--LKQ-RI-RWG-R-GV-VQSI-K--NIHLL-TN--KNLT--L-QQKM-VFL-NGFLYWWS-FIRRLLYIFA-PILFTV-F-DIM-VV-D-TNFWXTLLIFW-LPS--YY-FVYLSMQ-DMSTD-IRTQRWG------EV-QETIF-A-PYLV-LPV-FFQTIG--IKET-K---FKVTNKAA---TQTR-K--DLLY------VIPHAIMXLGLTIIG-LVKFNYGKF--GSEIFY---GSVIT---FW-LL-THFIN-LLFSVFFFLG-RP-------LYRKTERFQA-SY-DVK--------VSYNGAD-------YDL-KTIN-I-SEXSGLS----FV---SEYPIYFP------ADA-----------ILSFDV----TKEKYHAHLEG--KIM----RVISER---------DQWVYGV-ALNEMSEK-DYL-QYLQI-IYDGF----NRSLPQV--RDXP------WMTPFD-----------HLIENIHRRYK--------------------QAGKHRDFVSKTPVLWTNHIISLDEFDVVLHRFNFETMTMS----------------------------------------------------------------------------------------------------------------------------------------------------------------------------------------------AMEDLSKRNNWTVTIDEIDFQXLAYDYQNQSGEYVFKVTNLQKV--------------------------------------------------------------------------------------------------------------------------------MISPHFENLINKWMSERGESLYVANSFASX-------------------------------------------------------------------------------------------------------------------------
>MBD8939334.1_glycosyltransferase_Lachnospiraceae_bacterium\
--------------------------------------------------------------------------------------------------------------------------------------------------------------------------------------------------------------------------------------------------------------------------------------------------------------------------------------------------------------------------------------------------------------------------------------------------------------------------------------------------------------------------------------------------------------------------ETMRKEKKGKRKK---------------------------GKEAKSTGWNKF-FV-VLTMI---F--TLNYLVWR-IFFTMPQ--QHGKWSVVMWAILL-VAE-C--AGLLE-MAV-HF-YNXMYNYDQMDLV-----------MPK-MAK-------ADFPE-VD-V-F-VP-TVNE-ESSLLEKTL-YACKQMEYPKKEKVHI-YLCDDGN-RAE-IRE-LA-KRL-GV-----FYL-AXREE-HKD-AK-AGN-LNDA-LTHS-NA-PYI-A-VFD-ADM-I-PKKDFLMK-TIPWF-T-------------------------------------------KE-ET-GFVQTP-Q-NFY-HP-D-LF-Q-Y-NLYAQDK--IP-NEQDXYFY-RV-VQI-AKNK-SNS-V-IFG-G-SNA-V-LSRKA-LKE-IGGFVTGV-VTEDFATGIE-IEKKGY-RG-IAIP-D-VL-AS-GMP-PAT-FKELI-GQX-RR-RWA-K-GC-IQSG-R--KTRFL-FS--DSLD--F-WQKI-NYL-TAISYWYT-PLKRLIYFLA-PLLFAF-F-GIM-IV-K-CRFY-QIFLFW-MPM-YVT-GXNICMR-RFSRN-IRTTKWT------DV-YETVF-A-PWLL-PTI-LLAGI---RKKG-T---FRITDKKT---EQGKNSSVGYAL--------PYLAGVLLC-MIA-IVRLTGXLSA-REQTLT---YSVIL---FW-LC-LNLYF-QLLACYVAVG-RE-------RKADYTMQAL-TV-QGS--------LKGEKEICTVTCEGFSD-TTVL-L-KRKGGIR---------EXQKGELI--------------------LGRGNL----VLPVFKKETPG--EQQ------ESEL--------TEERAYIF-EIDPSRWQEEQKKSYLEF-LY-DR----TPLLPQQ--LQRK------GYLDES------------VTAXLFYHLT-------------EEX------------------------------------------------------------------------------------------------------------------------------------------------------------------------------------------------------------------------------------------------------------------------------------------------------------------------------------------------------------------------------------------------------------------------------------------------------------------------------------------------------------------------------------------------------------------------------
>MBE5959959.1_glycosyltransferase_Lachnospiraceae_bacterium\
---------------------------------------------------------------------------------------------------------------------------------------------------------------------------------------------------------------------------------------------------------------------------------------------------------------------------------------------------------------------------------------------------------------------------------------------------------------------------------------------------------------------------------------------------------------------------------MGRRKA-------------------------------------KI-LV-FATIM---T--TLVYIVWR-IFYTLPW--SYGRVSICFGLFLL-FAE-V--MGMAE-QMF-HF-YSMSDIK-----------------KAE-KPS----ADPKDYPTXVD-V-F-IA-TYNE-PAELLYKTV-NGCVNMDYPDKDKVRI-YLCDDGG-REE-IKQ-LA-DHF-KI---G-Y-F-A-RTD-HEG-AK-AGN-LNYA-LQHS-NGXDLV-V-TFD-ADM-I-PMSDFLME-TVPYFVK------------------------DLSEAKRLEREAGIEARKERKGKV-GFIQTP-Q-SFY-NL-D-LF-Q-Y-NLFSEER--IP-NEQDXYFY-RD-IQL-AKNK-VNS-V-IYG-G-SNT-V-LSREA-LEA-IGGFVTNV-ITEDFATGML-IQSNGY-EC-FAID-E-VH-AS-GLS-PED-LENL--VKQXRR-RWA-R-GC-IQTN-R--KLNIL-FR--KGLN--M-KQKI-SYL-FSIGYWYD-SLKRLIYYVA-PIAYGV-F-GIR-IV---VANPLCVLLIW-LPM-YVI-NXCVTLK-YLSGN-IRTVRWT------NI-YETIL-F-PMLI-GDV-ILEMFG--ISKQ-V---FSVTDKGQ---RKED-G--NYQR--RMA-I-PHIVFASLT-LFG-MIRSXVYIVF-STGSIQ----ILFL--LFW-LS-VNFYH-LIMALFFMNG-RK-------VNRKNERFGI-PV-EGV--------ICLGTKE-------HAF-VTKD-I-SE-GGFC----FI---LNSPEXYI-----DPDQ-----------PHSVQL----KTDRYYTDCKA--KIV----Q-VSEE--------ENGWRYAF-QIVEIKEE-DYK-QLLHI-LH-DR----VPPLTKE--IQTD------LGVVED------------IRINXIQKRR---------------------QHLRNFTRKLPRIDMNHPVKDSNGMVYQLKSFNHRYLALK-----------------------------------------------------------------------------------------------VPDKNNVQEMVCLCLENGMQISLCL-----------------------------------------------------------------------ERSLSDQKHRXEEDSLYLYRFNELLQGEEQMLIVNL---------------------------------------------------------------------------------------------------------------------------------------FLQYGKAYKTKIREQNRREKEEEFDELAYLX------------------------------------------------------------------------------------------------------------------------
>MBE6050444.1_glycosyltransferase_Clostridium_sp.\
---------------------------------------------------------------------------------------------------------------------------------------------------------------------------------------------------------------------------------------------------------------------------------------------------------------------------------------------------------------------------------------------------------------------------------------------------------------------------------------------------------------------------------------------------------MIKGEKKMYTIITTFLLI--LFFLLSKRFF----------------------------------ICRKV-LL-IINTI---V--CLVYISWR--LTVIPV--NSGFLPSLLGTILF-LAE-F--MGLIS-FFX-IF-QYIFSQE--YNLD-----------LRT-LDD----FEKDNIPT-VD-V-L-IC-TYNE-SLSLLEKTI-AACTNLDYPK-NKIKI-YICDDGR-REN-LKI-LC-DKY-NX--IG-Y-I-T-RED-NSH-AK-AGN-INNA-LKYI-TG-DLF-A-ILD-ADM-I-PKKEFLTK-TIGYF-V-------------------------------------------KE-NV-AFVQTP-Q-VYY-NQ-D-MY-Q-Y-NLSR--Y--IP-NXEQDFFM-RD-IQE-ARAS-LNS-V-LHV-G-TNA-I-FRRKY-IDE-INGYPTFS-ITEDMAVGLM-LQEKGY-DS-IFVN-E-EL-VL-GLS-ATT-FTELX-VKQ-RD-RW-CR-GN-LQVF-K--HINLL-KL--KGLN--L-KQKI-AYI-DGIIYWFS-NLQKMIYILC-PLIFLF-T-RTL-II-N--SSLENLSKVY-IPF--LXLGQFIIFK-ALSPG-TRNLLWA------HY-YDITM-A-PHLS-ISI-LKEIFS--LKIN-----FNVTSKDI---RYDK-K--KFNF--NIV-L-PHIILIIAT-ILS-WIXISIPSVINGTLDLG----AFML-NLIW-SI-FNFIG-AATSIKVAYQ-KP-------IFRLSERITIKDKIPVK--------LVIDSSTS------IMG-KLLD-I-SE-QGVG----XI--VLDECLSLY------TNT-----------NVDLVV--------NNINFKC--TIR----RITDNI-------------IGL-QFKELSSS-QMK-LIMNL--FTQN-----------------------MQPYFH----------------VNKVKX----------------------------------------------------------------------------------------------------------------------------------------------------------------------------------------------------------------------------------------------------------------------------------------------------------------------------------------------------------------------------------------------------------------------------------------------------------------------------------------------------------------------------------------------------------------------------------------------
>MBG9984301.1_glycosyltransferase_Aerococcaceae_bacterium_DSM_111022\
--------------------------------------------------------------------------------------------------------------------------------------------------------------------------------------------------------------------------------------------------------------------------------------------------------------------------------------------------------------------------------------------------------------------------------------------------------------------------------------------------------------------------------------------------------------------------------MNFKRRF----------------------------------------LV-LITVL---F--SGIYILWR-ILRTIPI--EFGWISIILGITLL-VVE-I--LGFFE-MIV-HF-YQLSDPL-----------------VLEEVPD----IEEAAYPDXVD-I-F-IS-TYNE-PTELLFKTI-NGCLNMEYPDKSMVHI-YLCDDGN-RPE-MGV-LA-NQL-GV---T-HLV---RDT-HEH-AK-AGN-LNHA-LSVTTSX-PYI-V-TFD-ADM-I-PRRNFLLR-TIPYFVK-------------------------------------------DN-NI-GFIQTP-Q-TFY-NP-D-LF-Q-Y-NLYSEGN--TP-NEQ-DYFY-RD-VQV-MRNR-SNS-V-IYG-GXTNT-I-LSRQA-LEE-AGGFFVGV-ITEDFATGMM-IQSKGY-QS-YAID-E-AL-AV-GMA-PED-LKSL--INQ-RR-RWA-R-GC-IQTG-R--KVNLLTVX--KGLN--I-AQKV-SYL-TSITYWLG-PIKQLSYILA-PLLYVL-L-NII-IV-K--TSFIEVLIFW-LPM--YL-LNNYTLK-TLSNN-IRNTRLT------NIYXETIL-F-PALL-PAV-VLELFG--ISQT-Q---FKVTQKDG----SQKLDGGNFQY--KIKAMLPHLILAILS-VMG-LVIGVQRTFTMAT-------PAYIVIVXFW-LT-VNLYN-LTMSLFFMSG-RK-------AFRQHERFLA-EE-DCV--------ILYNQRV-------IRT-KTHD-I--------------------------------------------------------------------ICX----------------------------------------------------------------------------------------------------------------------------------------------------------------------------------------------------------------------------------------------------------------------------------------------------------------------------------------------------------------------------------------------------------------------------------------------------------------------------------------------------------------------------------------------------------------------------------------------------------------------------------------------------------------------------------------------------
>MBI3605186.1_glycosyltransferase_Nitrospirae_bacterium\
------------------------------------------------------------------------------------------------------------------------------------------------------------------------------------------------------------------------------------------------------------------------------------------------------------------------------------------------------------------------------------------------------------------------------------------------------------------------------------------------------------------------------------------------------------MRGLEYLLSALLALSAIFLAKKEPASP----------------------------------FTRRL-LI-FLSLF---A--GARYIYWR-GFYSLNF---EDFTSTMISLVVY-LAE-L--YGFLA-VIF-XF-YFQVYKP--SNRK-----------KASPLKG--------DPPA-VD-I-F-IT-TIDE-SVDLLYKTA-VASLAIDYPA-GYKKV-YILDDGH-RPE-VRN-LA-KDL-GC---E-Y-LXS-RPR-NEY-AK-AGN-LNYG-LKYS-SG-QYV-L-VLD-SDH-I-PAHAFLKE-TLDFF-Q-------------------------------------------DV-KV-AFVQTP-H-YFY-NP-D-TF-Q-R-NLRLERE--IV-NEQXDLFF-YI-IQP-GKDS-SNS-S-FFA-G-SGG-V-FRRSA-LEE-IGGFQSKT-LTEDLHTSMV-LHARGY-KS-VYLK-K-TL-AV-GLA-PES-YGSYL-KXQ-RQ-RWT-R-GG-VQVF-L--LDNPI-WK--KGLS--F-MQRV-NYF-SSIYYFFH-GWARLVYLAA-PLSFLL-LNQAP-LI----APLPVLLNYY-LPY-YMV-XSLIVFN-SLSKG-YRNPFWS------DV-YETVM-C-FFIS-WTV-FETFLR--AEKT-V---FQVTPKGI---RFDK-P--QLEW--SYV-I-PHILLAMLL-IASFGFXAGYRFSHEGINREG-----ALL-SGFW-GC-YNLLL-LMTAIVLSRE-RT-------QKRSSIRIPR-EV-KCD--------LVFQDQV-------IQG-QTYD-L-SE-AGLS--MILN--XSDIPAFLP---QQVKIRLIHASP-----RFNQPAYSLTLPPDATVRLSGDTGEM----TEVRGEVTRYDLLPSGQFSIGV-KFLNIRED-QRQSXLIRQ-IYCSS----DFWENSHWKSYTA------WRSFKL------------LATSSFRAFV-------------------KETVFRRLSPRVFRQFKCELIAGGEVFEGVTEDLSYKGLSVR----------------------------------------------------------------------------------------------------------------------------------------------------------------------------------------------------XIKANKVLPKEVTIQIYHKSLILKSEGEIVR---------------------------------------------------------------------------------------------------------------------------------------FSKIKGKEMIYGVRFAETQVPELSIFLSDKLKX----------------------------------------------------------------------------------------------------------------------
>MBI9050800.1_glycosyltransferase_Anaerolineaceae_bacterium\
---------------------------------------------------------------------------------------------------------------------------------------------------------------------------------------------------------------------------------------------------------------------------------------------------------------------------------------------------------------------------------------------------------------------------------------------------------------------------------------------------------------------------------------------------MLGTPYDLRIVANKMLLLAVILIGIILFSFLVRKNR----------------------------------KLIKY-FI-GFAIL---L--QFIYIGWR-IAFTIP---GHLILGFFFGSLLF-LAEXF--MGLIQSTTH----RLMFLKE--FVPL------------EKSLAD------LDELPT-VD-I-L-IA-TYNE-PVSILRNTV-AAATGQNYPK-DKFQV-FLCDDGS-REE-VQQXLA-KEY-GA---V-W-S-T-RGE-HVH-AK-AGN-INNC-LREFAHG-ELF-L-VLD-ADM-I-TKSNFLER-TVGYF-S-------------------------------------------DP-NM-ALVQAP-Q-VFY-NP-D-PF-Q-N-NXLLLYD-DIP-NEQ-DFFM-RE-VLN-HRAM-FNA-V-LNV-G-TNA-L-FRRSA-IDD-IGLIPVGS-ITEDMATSML-LQGKGY-QT-TFVN-E-TL-AMGXLS-PNS-FSDY--IIQ-RD-RW-CR-GN-IQVL-K--KWNPW-KL--PGLS--F-MQRL-IYF-DGVLYWFF-GLQKIMYTIG-PILFLL-F-GVP-IY-Y-SDVFTXMLLFF-APM--YF-SSSAIFT-LFNHK-SRTYTWA------HI-YETAL-A-PYLA-ISA-ISELFF--SKGT-I---FKVTPKDM---NASK-T--RFAF--KVA-F-PQLVXLAFLCLLA-LGFGIHKLLTDVNYMIP----VYLV-NLFW-LL-YNLLG-IITAILVSFE-NP-------RHRAVERFEITDQLKLQ--------LSNGKT--------LPVQVXLD-I-ST-IACAVEPLID---IEEPDDFV--------------------GSPIKL----FFTNEGFSIDG---------TFFRSR--------GWGKRIIL-NFENMDKD-QYT-GLVKY-IFNRQQDGFGXTFAKEKPIHKI------KGTASK------------AWKILFPKRX----------------------------------------------------------------------------------------------------------------------------------------------------------------------------------------------------------------------------------------------------------------------------------------------------------------------------------------------------------------------------------------------------------------------------------------------------------------------------------------------------------------------------------------------------------------------------------------------
>MBM6929516.1_glycosyltransferase_Clostridium_spiroforme\
-------------------------------------------------------------------------------------------------------------------------------------------------------------------------------------------------------------------------------------------------------------------------------------------------------------------------------------------------------------------------------------------------------------------------------------------------------------------------------------------------------------------------------------------------------------MATKWIFFTMASLI--MTYLIAHFKP----------------------------------KLRFLFFL-DCWFI------SFFYFSWR--INIIPV--HHGWISFLLGCLLY-ISE-L--TGLIS-FLI--FQFXLFTDS--YQIN-----------EQS-WDV-----FDKKLPS-VD-V-L-IC-TYNE-PLRLLEMTI-AAAVNLIYPK-ALLNI-YVLDDGR-RLT-LKK-LC-EKY-KV---S-Y-I-TXREN-NIG-AK-AGN-INHA-LTMI-HG-ELF-A-ILD-ADM-I-VKPQFLQH-TVGYF-K-------------------------------------------NN-NV-AFVQTP-Q-VYY-NP-D-IY-Q-Y-NLKLK----IP-NEQ-DYFXMRD-IQY-HRSA-KNA-V-LHV-G-TNA-V-FRRQY-VCQ-IGNYPTCS-ITEDMAVGMI-LQSEGY-DA-VFIN-E-EL-VY-GLC-ATT-LPEL--IKQ-RDXRWC-R-GN-IQVM-R--HYHPL-FT--KGLS--W-SQKA-VYF-DGVLFWFG-SWQKMIFILC-PLLYLI-F-DLT-VL-E--GSMLSLICFY-FPY--FF-SQLLXMTLLLSPR-HRSLIWG------HY-YEMVM-A-PYLS-ISI-FKELFH--VQN--H---FKVTEKNV---ILKH-HLFHFHL------VKRHIFLLLIT-VFA-WLIASIKXIHYHIIPPA----AFAV-NFSW-SI-YNALG-LFTAVLVAWQ-KP-------LYRRSERIAI-HD-SNQ------VNIISKQCQ-------CRA-KIVD-L-SS-QGIG----LI--FNDSXCTFQ------YHE-----------KITLIW----DDIVYECRFVR-----------------------QDDHFAAF-QFTSLSAK-QMC-HLMKV--FCSN-----------------------LSAYYP------------ISVKHTNKX-----------------------------------------------------------------------------------------------------------------------------------------------------------------------------------------------------------------------------------------------------------------------------------------------------------------------------------------------------------------------------------------------------------------------------------------------------------------------------------------------------------------------------------------------------------------------------------------------
>MBN1267381.1_glycosyltransferase_Anaerolineales_bacterium\
---------------------------------------------------------------------------------------------------------------------------------------------------------------------------------------------------------------------------------------------------------------------------------------------------------------------------------------------------------------------------------------------------------------------------------------------------------------------------------------------------------------------------------------------------MLGTAFDLRIVANKLLLLAAVLIVLVVFALLVRRRR----------------------------------SLIRY-FI-GLAIL---L--QVIYMTWR-VLYTVP---TFNAVSLFFGLLLF-LAEXF--AALLQSTTH----RLMFMKD--HTQQ-----------VKT-LAD------LEELPI-VD-I-L-IA-TYNE-PIKILRNTV-AAAVSQDYPA-DRFTV-YICDDGG-REE-VRRXLA-EEC-GA---V-WSI---REN-HNH-AK-AGN-LNHC-LRTHARG-DLF-V-VLD-ADM-I-ARSNFLER-TVGYF-C-------------------------------------------DP-EM-ALVQAP-Q-VFY-NP-D-PF-Q-N-NXLQLYG-AIP-NEQ-DFFM-RE-VLT-RRSA-FNA-V-LNV-G-SNA-V-FRRSA-IDA-IGLIPVGT-ITEDMATSML-LQARGY-KT-IFVN-E-TL-AMGXLS-PDT-FSDY--VIQ-RD-RW-CR-GN-IQVM-K--KWNPL-RL--PGLS--F-MQRL-IYF-DGVLYWFF-GLQKIIYYVG-PMLFLL-I-GVP-VY-Y-ANVFTXMLLFF-VPM--YY-SSSLIFT-LFDHQ-NRTFSWA------HI-YESAL-A-PYLS-LSA-VSELFF--SQKS-K---FSVTPKGS---AEES-S--HFAL--RVA-V-PHLIXLAGFSIWA-LAAGIQKMLTDVNYMIP----VYLV-NLFW-LL-YNLMG-IMIAIIVCFE-KQ-------RVRTEERFLI-ED-SLM--------IQVEGEAP------VPANIXID-I-SF-TSIAVEPQVV---KTNPDSWV--------------------GKQARL----VFHGFDLSLNA--KVL----R-SRSW----------GKRIIL-MYNELTIK-QHI-ALVKY-IFSYQKAGFGXAFTSS--STRT------LVTLKD------------IIQKWWRVFV------------------------------LKRX------------------------------------------------------------------------------------------------------------------------------------------------------------------------------------------------------------------------------------------------------------------------------------------------------------------------------------------------------------------------------------------------------------------------------------------------------------------------------------------------------------------------------------------------------------
>MBN2258955.1_glycosyltransferase_Clostridiales_bacterium\
-------------------------------------------------------------------------------------------------------------------------------------------------------------------------------------------------------------------------------------------------------------------------------------------------------------------------------------------------------------------------------------------------------------------------------------------------------------------------------------------------------------------------------------------------------------MIIKISISVIMLMIILIFYSLSKESY----------------------------------KYRNL-LG-LFGLF---V--SSIYIIWR-IFYTLPR---IGTIDFIFAFLLI-FFE-T--IALGQ-NLV-LX-RLLFSRH-----------------KAIILER---TTPFEENPT-ID-V-I-IS-TYNE-PEDILKRTI-IGCLNIDYPK-DKINI-YMGDDGK-RES-VRE-LC-HHY-DI---H-Y-VXT-REK-LEH-AK-AGN-INNV-LKIA-SG-EFL-L-LLD-ADM-I-PKENIITS-MLEYF-E-------------------------------------------DQ-AT-GFVQSP-Q-VFY-NM-D-PF-Q-Y-NLGMGTN--IP-NEQXDFFM-RT-MQE-KRAY-FNA-V-LHV-G-TNA-L-FRRTA-IDY-IGGIPTGS-ITEDMATGML-IQNAGY-KS-FFVK-E-TL-AI-GLT-SEN-FQDLM-KXQ-RD-RW-CR-GN-TQVI-K--KYNPL-LM--KNLT--F-TQKL-IYL-DGFVYWMF-GLQKMVYIIS-PLLFLI-F-RVI-IF-T--ANGLDLLLIF-LPH--FLSXTSLYFK-RISGN-ERNTIWS------HI-YDTAM-A-PKLA-VSF-ASEFFL--NREL-K---FIVTPKGT---VKNK-D--EFNF--KLA-F-IHIFLFAAS-VFA-LILXNFNILAKGNYGVF--LSGILI-NIIW-CV-YNMSA-IFISVFLALE-KK-------RSRKTERIPT-DL-AFK---SLISSCEHHEQC-------GHCGSVSD-F-SEXKGML----LT--LKEYCPKFD------F-------------NINKQV---ELDVDSIGTVKG--QIV----RYIHND---------SEYDVGI-EFDENDDNFINIANKFRF-SINNR----YIQEPTIXQKENY------SIFRIL------------IKIIKNIRKX----------------------------------------------------------------------------------------------------------------------------------------------------------------------------------------------------------------------------------------------------------------------------------------------------------------------------------------------------------------------------------------------------------------------------------------------------------------------------------------------------------------------------------------------------------------------------------------------
>MBO4309940.1_glycosyltransferase_Lachnospiraceae_bacterium\
------------------------------------------------------------------------------------------------------------------------------------------------------------------------------------------------------------------------------------------------------------------------------------------------------------------------------------------------------------------------------------------------------------------------------------------------------------------------------------------------------------------------------------------------------------------------------------MKV-------------------------------K----NKW-FM-LISIIGVLL--LLVYLLWR-AVFTLPLPSEYGWVSFVCGIALL-TAE-G--LSVYE-AIL-SY-FDL--NM--SCQP----------EMPV-IPD------EXMFPE-VD-V-M-IA-THNE-EVDLLFKTA-NACRMLQYPDKSKVHV-WLCDDGN-RKE-VEN-LA-NQL-GV---G-Y-I-G-FAG-NKH-AK-AGN-LNNA-LSXKTSA-PYI-A-TFD-ADM-I-PNSEFLLE-TVPYFFL----------------------PVMKKKANGTWVKRDESEINAKD-KI-GFIQTP-Q-TFY-NP-D-LF-Q-Y-NLYSSEN-IXP-NEQ-DYFF-RQ-INL-GKNR-TNS-A-IYA-G-SNT-V-ISREA-LEE-VGGIAIGT-ITEDFETGLL-IESKGY-RC-YAID-K-LL-AK-GLA-PIS-IPXAL-IKQ-RE-RWA-R-GC-IYSL-R--RVKLW-FN--PKIR--L-SLKM-SYS-ACRLYWHS-FTRRLFYIFA-PLLFAV-L-GVP-VV-V-CSFK-EILLIW-LPX-AYL-IYTYTLK-KISGE-IRNTRWS------NI-VDTIM-F-PYLL-IPI-WKESLG--IRKK-E---FHITNKSK--ASIEETP--KYMI------L-PHLFLFALSVLAX-FIFAINDLI--ANRSLG---TLIVI---YW-II-QNGLN-LLMAIFFMTG-RN-------NERMTERLEV-RL-PIE--------AKYEDRI-------FEG-TVVD-I-SE-GGFA----FV---LXNEAVFL---PYKEGE-----------DAEFTI----RDRDYKAVVTG--RIA----T-VKEL----KDADSNKWKYCI-CIVGMDEE-NKE-QYSQI-IF-DR----EHTLPKI--MSRR------XSSYLG------------DVMKNIEMRT--------------------GQTRVSSSRHTPRIRANETVTLEDGQEVLVEDFSFEYVRLK------------------------------------------------------------------------------------------------------------------------------------------------------------------------------------------FLSENGKDSEPSLFNLPPRVVLFPXTEIYRMVCVPSGFNQNIYRIEN---------------------------------------------------------------------------------------------------------------------------------FRELERTNAWGGKINEWERNNKTRKKSRRQKX-----------------------------------------------------------------------------------------------------------------------
>MBO6136540.1_cellulase_family_glycosylhydrolase_Fibrobacter_sp.\
-------------------------------------------------------------------------------------------------------------------------------------------------------------------MLPNLQKKVCLRGLPFFFSYLSSMTSFQRIIRIFAICTLFLAAMASADTTTVINARPSINGKLHVEGTNLFDEHGNQVVIXKGASTHGLTWFPQYVNTNLFRQLSREWNTNLIRLAMYSYDYVHGDREKNLEILRKGVQYAIENDMYVMVDWHILIDNNPNXENLAEAINFFNMMAKEYANVPNVIFEICNEPNGDCTWEDIKEYANIIIPVIRRHKPDALILIGTPNYDREIQEPAKDPVAXFDNVMYSFHFYATSHKGESLARLKEVVGGGTPIFITESGLCEASGDGKIDLESVKQWYATLDSLHLSYTIWSMSNKEEESXAMVRADSRAVDSLAESDLSLSGLYARALFQGKDLNQIPLIYEPVSSFKILARTKPYIVWGIFAIPVFIVILVAFLIQKIRXKRFRYSKVRTYDDLLKFSQNENAKKFTSRPAKQLLGDLFLF-LSTFF------TLIYLCWR-FTCSIPY--AYGWIAIIGSCILL-AIEVL--XGFIE-SLI-HY-GGMLKLR---EHP-----------MPE-IAD-------ADYPD-VD-I-F-IS-TYNE-PPELLRKTI-IGCKHMDYPDRSKVHI-YLCDDNR-RSE-MRK-LAXEEL-EI---N-Y-F-D-RPN-NDG-AK-AGN-LNAA-LART-SS-PYV-V-TFD-ADM-I-PQRKFLLK-TIPYFVD-----------------------------AERINESL--PEETRR-PL-GFIQTP-QSXFY-TP-D-VF-Q-H-NLYAETK--VP-NEQ-DYFY-GV-IEA-AKTS-TNS-V-IYG-G-SNT-I-ISRKA-LDA-IGGFYTKS-ITEDFATGML-IESAGF-VSXLGLS-Q-PL-AS-GIA-PST-FKEH--IQQ-RT-RWG-R-GV-IATT-K--QLKFM-FN--RKLN--I-SQKL-SYL-SSVLYWFS-PVKNLIYLLS-PLMFAV-FCXVP-IF-K-CTL-IDLALFW-LPM--HL-MSMWALR-FTSHG-KISARWS------GI-YETSV-M-PFLL-LPI-VKETLG--MTLS-K---FKVTQKDK---RAVRPQ--AXDG-KTIA---PFAVLLVLT-LAG-IVHMGYMIIALGYIEIL-----AVL---FW-LF-RNAYY-LTMCLFLGMG-RD-------SDSEPVKVLAAENVMVK--------KQDGXHE-------IEG-ITTK-L-TE-HGVD----IF---TDELNILN------LGE-----------PISLTI----SKKMYTLQVTG--TVV----AIRNTR--------SPRIPSVY-TVEILDFGGQKD-EYIQMXLY-DR----TPTLPQR--LRLG------EGHIDN------------LWNNIAHRIV-------------------------------TRX------------------------------------------------------------------------------------------------------------------------------------------------------------------------------------------------------------------------------------------------------------------------------------------------------------------------------------------------------------------------------------------------------------------------------------------------------------------------------------------------------------------------------------------------------------
>MBP2631288.1_cellulose_synthase_catalytic_subunit_Firmicutes_bacterium\
-------------------------------------------------------------------------------------------------------------------------------------------------------------------------------------------------------------------------------------------------------------------------------------------------------------------------------------------------------------------------------------------------------------------------------------------------------------------------------------------------------------------------------------------------------------------------------MPKTKQAG----------------------------------LYQRKGLF-ILTIL---T--TLLYMGWR-IFFTIPF--EEGTVALVLGLGLL-LVE-F--IGMFE-AFE-HY-YNMADVF-----------------VPEKQNP----PXSVWYPH-VD-V-F-IA-TYNE-PPELLQKTI-NGCLGMDYPDKQKVHI-YVCDDNR-RVD-IQK-LA-EQM-GV---N-Y-I-K-RAD-NKH-AK-AGN-YNHAXMSVT-SS-PLI-V-TLD-ADM-I-PMHNFLLT-IIPYFYE----------------------------EEMVKEIRKKDPHIPEK-KI-GFVQSP-Q-SFY-NP-D-LF-Q-F-NLYSEGR--IP-DEQXDYFY-RD-VQS-SRNK-SNA-V-IYG-G-SNT-V-ISRQA-LND-VGGFFTGV-ITEDFATGIM-IQRKGY-TC-YAIS-E-TV-AS-GLS-PAD-LKSLI-NXQ-RR-RWA-R-GC-IQTM-K--ATNFI-LK--KGWS--F-SQRV-CYL-SSVLYWYA-PIKRLFYIIS-PIAFSV-F-SIV-VV-K-CTVQ-EVLVFW-LPM-YFF-XQARTLK-KLSSN-IRNTRWT------SV-YETIL-F-PSLL-PAI-ILETFG--IKNR-K---FAVTRKDG---VKENLR--LYQI--KHG-L-PHLILASLC-FIG-ILXNCVRYMF-ATGSAA---YLVIV---FW-LM-SNLYT-LLMSVFFIMG-RD-------IKRQAERYRV-AL-PCQ--------IMYDDKC-------IKT-QTVD-I-SE-SGFS----FF--QEKXPCYIP------DDQ-----------ELKGII----ANDRHSASFSC--KIV----KVIEVK---------NGYHYAV-YIMQMDDIKNQL-ALYSI-IY-DR----HPSLPKS--LDDS------ASLLDD--------------LXVINLTK-------------------RIPKNEYINRRLPRIYLYKKINAKECAEIELINFNFACLLIH-----------------------------------------------------------------------------------------------LPDSDKTYEKLTIPLTEEMNIQCSL----------------------------------------------------------------------------VKNFIATXAGNQLYRVDNLEEFVDQKEFNDILDSW-----------------------------------------------------------------------------------------------------------------------------------ISEYQNKKMLKERKPKVKGVSPHEFDEQYYMX-----------------------------------------------------------------------------------------------------------------------
>MBP5385562.1_glycosyltransferase_Lachnospiraceae_bacterium\
------------------------------------------------------------------------------------------------------------------------------------------------------------------------------------------------------------------------------MKKYRLLSTLLLLSLFLAFAGDHVRAAEPVQETADAPAEETEGDTEVDPDKTAVIHVELEKENAMMGVSVYQVGKWTEDGXFSYIQPYADLVTRDYYLVNTQNELKKQIRTVAEYIEKNGAQESGRINVADGTGASAELPVGLYILIQNADGSNAKMEEPLXYVEAPVYSATTDTYLYEIHVYPKWEAAIWFSFRPEVVYPMILICALIICALLCLFGARIIRSLFVAALAILSGLAGFQLGXMKYTNSYLVSMVAFVFLGYIAVFILFYCFSYTKKKRKRTNAITTFEWVLVYATPVIGAVCAGFLIYHYLSGEIWFYLAIPXAVVAIGGLLLQIRNTKNRRIF-------------------YTYDDLIETKDKGDGKI-RV-WF-WLNML---A--SVVYLFWR-IFFTIPI--GYGVVANVAGTMLL-FVEXA--LGLVE-AIV-HY-SNMNN-S--KEYR-----------KPE-IAP-------ELFPD-VD-V-F-VA-TYSE-EAELLKKTL-LGCKRMEYPDKSKVHI-YICDDGH-REE-IKKXLA-AQI-GI---N-Y-L-D-RED-HSG-HK-AGN-LNNA-LAHS-SS-PYV-V-TFD-ADM-I-PQSAFLME-TIPYFVD-----------------------------ADLKNAER--EEKDRI-KL-GFLQTPXQ-AFY-DV-D-LF-Q-F-NLHSESK--IP-NEQ-DYFY-RD-IEV-ARTR-TNS-C-IYG-G-SNT-V-ISREA-LEA-IGGFYTEA-ITEDFATGIL-IQKAGFXVS-LAIP-K-QL-AS-GIS-AKT-LRDL--IQQ-RV-RWA-R-GV-ISTG-R--KVHIY-TS--RNLS--F-GQKI-NYW-ASIWYWYA-PVKRFFYIMS-PILYATXF-GFM-VF-R-CTFW-EVLLFW-LPM--YF-TSNMNLK-TLSNH-IRNTKWT------SI-YEYAL-F-PYML-IPV-ILETVG--VSLK-Q---FKVTSKKA---GHEEKXDSYAGF------MVPIIMIIILS-VIG-VIRGIYIIF--ESGSIG---PMVVL---FW-LV-YNLYS-MIMCLFFVDG-RK-------KYRTAERVYA-QV-DGE--------LHVGXDKV------YPC-ITRD-M-SE-NGLA----IL---LDKPILVN----DDESS-----------DVHVAL----NDGKWKTRFWV--DIK----HTDQNR------STGDKWLYTF-AIRRFESDDSYDXQYLAL-LY-DR----VPTNPTT--IVNS------NGVYDD------------LSTNIGRRLT-------------------VASFLKRMYPRIRVDCMIPVEVNGTEKQVKVLDFNYQYFTTG---------------------------------------------------------------------------------------------------------------------------------------------------------------------------------------------EEXILPREADDEAKREDEYTFILGEYRLKAQFERKLEHYYLYRVLDFARVY--------------------------------------------------------------------------------------------------------------------------FDEDQRDQIMETILKIREEHEKAEEQNGX--------------------------------------------------------------------------------------------------------------------------
>MBP9630560.1_glycosyltransferase_Leptotrichiaceae_bacterium\
-----------------------------------------------------------------------------------------------------------------------------------------------------------------------------------------------------------------------------------------------------------------------------------------------------------------------------------------------------------------------------------------------------------------------------------------------------------------------------------------------------------------------------------------------------------------------------MLRQLSVKVF-------------------------------KNIIIKNL-FF-VMFFL---V--YVTYLYWR-GRYTLPF--HEGFLPIFFGIFLF-IAE-I--VGFLD-TII-FY-FLVLSNG---NEE-------NXLDTSS-INI------ENY-PH-ID-V-F-IA-TYNE-EEELLYKTV-IGCLNMKYPDKDKVHI-YICDDGK-REN-IKN-MC-ENL-KI---N-Y-I-S-RND-NLH-AKXAGN-INNA-LKIT-KS-PYV-V-TFD-ADM-I-PTSDFLMV-TIPHFIL-------------------------------------------DE-KM-GFVQLP-Q-SFY-NS-D-LF-Q-Y-NLYTENT--SP-NEQ-DFFF-RL-VQXPGKSK-HNA-V-IYA-G-SNT-V-LSRKA-LME-IGGIVTGT-LTEDFVTGMK-LQSLGY-NS-KYIN-E-VH-AS-GLS-PES-MEAL--YNQ-RI-RWG-R-GXVIQTI-K--QYNPF-RM--KGLS--F-IQKI-LYF-NSFSYWYF-GLWRLIFLLA-PIIFTV-F-NII-VL-K--ANAFQMLVIW-IPL--MI-FTRISYSYFXSKN-IRSVSWS------NV-YDTIL-FYPIL--IGA-LKETFG--FKMS-K---FEVTPKNI---VHKE----NFIY--NFKIMKIQIILAILS-FIG-IIKIAYLYLIXNQYESQ-----YTI-NLLW-LL-YNFYL-LIMAIFFASE-RP-------KFRNHERIPI-KE-TVI--------VENNNQC-------YKG-VSFD-L-AE-TGIS----LL---LDSPIYFS-----QNXE-----------KYNIKI----ITEKYNSSLEA--KFL----R-VDSY--------NDLYKYIF-TVTPINIE-DKN-NLILI-LH-DR----VPYFPQK---QSK------HNMIQN------------IIKNLKKRRE------------------XKIISMNRKSPRILIEKTVVALVEGKEININIHDYNYNYITSI------------------------------------------------------------------------------------------------------------------------------------------------------------------------------------------------------DKINSGNFKIYLKNNFFLECVYESDIS-----------------------------------------------------------------------------------------------------------------------------------------IKNKNNLYLYKXILNFEPRIDYSHFX-----------------------------------------------------------------------------------------------------------------------------
>MBP9997461.1_cellulase_family_glycosylhydrolase_Lachnospiraceae_bacterium\
---------------------------------------------------------------------------------------------------------------------------------------------------------MRSFLKKNAFQLLGVATVLLLALAIGLYVAYSSGFIKFEYGFDKTLSNDYCSVSRPSTSGRLHVEQTHIYDENGEEVILKXGVSTHGIQWFPQFVNERLFNELSTDWNANLVRIAMYSDAYCESPDRRSELLDLVKQGIDYAVESDMYVIVDWHILYDNNPXNMNIDSAKQFFSYMSLEYHDVPNVIFEICNEPNGNTTWDDISEYAKQIIPIIRTNDSDSIIIVGTPDYSSDLSGAVDKPLXNEYDNIMYAYHFYASGQGEDDMAHLNTALEKGVPVFVSECGLPNSDGDGETDEKSVEKWFKLVEDNHLSFTIWSLSDKEEXTASMIKPLLGKTSGFTEQDLTSSGKWVKSYLRQGEMPKAVRESHFWLSDYSDKIMPKVEWLHVACSTLVIVLLCGLLLFVXAFILGRKKH-----------------KTYNDIGEKASIKDKNVLVGKI-IL-ILSVF---C--SFMYLFWR-FRYSLPY--KYGVVSVVFSTLLL-FFE-L--CGFID-SVVXNY-ISMIGLS---DYV-----------LPS-LDD-------GEYPD-VD-I-F-IA-TYNE-SADLLRKTV-NGCLHLDYPDKSKVHI-FLCDDNR-RAH-IRK-LA-AEM-GV---G-YXF-D-RPD-NKG-AK-AGN-LNNA-LKQT-SS-PYV-V-TLD-ADM-I-VRSNFLMK-TIPYFID-----------------------------CEKKNRDR--EPEKRV-KL-GLLQTP-Q-CFY-SR-D-VFXQ-H-NMYAENI--AP-NEQ-DFFY-RT-IEV-ARTR-TNS-V-LYG-G-SNT-V-IAREA-LND-IGGFYTEC-ITEDFATGIL-IESHGY-VS-LAIS-E-PLXAS-GLA-PYD-FREH--IQQ-RV-RWA-R-GA-INTA-K--KFKFL-KN--KNLS--I-LQKI-SYW-TSVNYWFS-PIKNLLYLIA-PLVYSV-F-MIP-VF-D-CTXTTELIMFW-LPM--YI-TQTLCLR-FISTG-LVSAKRS------GI-QETCM-I-PFLI-IPV-IAEAFG--KSLG-T---FKVTNKDG---GSGR-S--GIDF--KAM-LPXFGILLILS-VFG-ITRMLYLLI--HEKIFG----ILFI--LFW-LF-RNMHY-IIMSMFMCDG-RP-------YDGDDVCVKY-PE-TVE--------VYTGNES-------YTGITTXE-M-NE-HSAK----IF---LDENRVLR------LGQ-----------NIDFNI----ETDKYKVTLNG--TIV----G-VRYA--------SNEKVPPVYNVEILDYK-DAKLEYFQI-LYDRV----PTLXPQK--IIHD------IGIVHD---------------VVKNLVK--------------------------------RADLX---------------------------------------------------------------------------------------------------------------------------------------------------------------------------------------------------------------------------------------------------------------------------------------------------------------------------------------------------------------------------------------------------------------------------------------------------------------------------------------------------------------------------------------------------------
>MBQ1194266.1_glycosyltransferase_Lachnospiraceae_bacterium\
---------------------------------------------------------------------------------------------------------------------------------------------------------------------------------------------------------------------------------------------------------------------------------------------------------------------------------------------------------------------------------------------------------------------------------------------------------------------------------------------------------------------------------------------------------------------------------MIELNK-------------------------------P----KKI-YL-IITFL---Y--LIVYIFWR-IFFTLPF--EYGIPSMILAAILL-VCE-I--TGVWE-SVR-NI-RGVL-KD---FNP----------DRPV-ISK------DMYXPD-VD-V-L-IA-THDE-PEDLLYKTI-NGCLHMDYPDKSKVHI-YICDDGN-RRE-IAE-LA-GKM-GV---G-Y-F-G-LAE-NTE-AK-AGN-LNNA-LFKTXHS-PLV-V-TMD-ADM-I-PMSHFLIN-NVPYFFL-----------------------PMLEKNKDGIWVKR--EKPLDE-KI-GFIQTP-Q-SFY-NT-D-LF-Q-Y-NMYLEKK--MP-NEQDXYFF-RR-VNI-GRNR-SNS-A-IYA-G-SNT-I-ISREA-LEE-IGGIVTGC-ITEDMATGIE-IQRAGY-KC-YSVD-E-IA-AN-GLA-PID-VESL--IRQXRA-RWG-R-GC-VHIM-R--KNHFFIGKGGKGLS--L-ANKF-SYL-SSYTYWFS-YLSKFMFVII-PPIAAI-T-GLT-IM-R-CKLW-QVLLIY-IPM-YXL-LSSRSVM-LVSNG-SRDDKWN------NI-TMMVL-C-PYLI-LPI-FKENFG--IREK-K---FWITNKNM---GDAQKT--NKKL------VIPHVALLILC-IVG-VIXCTLRWIYMGQIIKY----ALIL---FW-TV-RSIYD-IILSIMFIKG-RS-------NCRKEERLNI-NE-SVK--------IKLSNNKE------LTA-VTGD-A-SE-HGFS----VM--LSXDPIFID------PNI-----------DVEVVI----GNSKYFAIMMA--DLL----K-TERV--------GDEWKYSF-RITSISEK-DKA-EYYQI-LF-DR----IPALPQR--IEKT------MSYTDDLXIANVSGRTKEIVGFRREYPRCVIDKEATYKNVNIYIKNFNYEYVLVKFDGEPVKEIKLAVTDDFVIEGIIDNLEFENGKTXGDYYLYKVTNKEQLVSDDKIPKILSELYKEYSDKVDREALEEKRRRKIRKDEFNDVTLFASNAGIFILLCVTCLIFMCAGXTGKAYGAENVEIAGTYDWDDTMDVEVADAGNGYAISIVNSSETEAGYGQAGFIFSELMDSTIGELAFDIQNGESDIYISAXGILNGNDDVIWQENNGYLAVETSEGKEIIYSDGNMHKIDANEECRVYVNFALYENVNNAKGLVIGIVVANDTRAEMLVKNX-----------------------------------------------------------------------------------------------------------------------FDSALKGEEISPVFESVEISGKNELVLHYMGEKTYGYTASEGWTFVPKEYTENISLDEQGVLHIYENAAATKLEIAAQNGXEWITKKAVSIIDNPYIENVTFTDYSGVDDIDRGVINEYVGVTRIMCIVVLMILFLCYIIPRIRSKRRDAX
>MBQ6635738.1_cellulase_family_glycosylhydrolase_Lachnospiraceae_bacterium\
----------------------------------------------------------------------------------------------------------------MRGQKKLLQFIAVLLGVFLLLACPVWTAGAAAPGNTESATDASRAGKAATPGNTEAATAAGRTGKATETNAAPEETETDPXPSSADVVKTARPSVNGRLHVDGSQLRDSAGRAVQLRGVSTHGLTWFPEFVNRDLFSAVSSDWKANLVRLAMYASIYAGDDXREESYALMKQGIEAAIDSDLYVLVDWHMLEKGDPNEEADQALEFFSRITEEYADCPNLIFEICNEPNGEVAWGDVMDYADXRIIPVIRKNIPEAVIVIGTPEFDRNLSAAVLRPVGYDNVMYVLHFYAATHGEGLRGELQSALDAGLPVFVSECGISESDGXDGDLDFKSAAEWFRLLNENRISYTVWSLSDKEESSAFFRPGFDPDGPIGDEDLTASGRWVRDLLRGTDPMKIAAPADRLEXKNRIGDALTWFSTSLGKRGTLAVRTWTRFAGTAAGLILLTALLFFLRRAL-----------LRGKKDLTYYDIVPPGKGKIVRRTLARI-WLXTLSIW---C--TLIYLGWR-IVYSIPV--QYGPVAVAGNLVLL-AVE-L--LGFAE-SLI-LF-RNLFDFH-----------------DHP-LPE----IPADAWPD-VD-V-F-IA-TYNEXPVDLLRRTI-NGCLHMKYPDPSRVHI-WICDDNR-RPQ-MRA-LA-AEM-GV---G-Y-F-D-RPD-NTG-AK-AGN-LNHA-MSLT-SA-PYV-V-TLD-ADMXI-PRSDFLLK-TIPYFVD-----------------------------VELRGQDK--PEDERL-HL-GLLQTP-Q-CFY-DP-D-VF-Q-H-ALYSEKR--AP-NEQ-DFFY-RT-IEP-ARTA-TNS-V-IYXGG-SNT-V-LSRRA-LEE-IGGFFTGS-ITEDFATGLL-IEAAGY-VS-LGLE-E-PL-AS-GQT-PHT-YREH--IQQ-RT-RWG-R-GV-IVTA-K--KLRKWXMR--KNLT--P-AQKV-NYW-SSVVYWYS-PIKNLIYMLS-PLLFAV-F-AIP-VF---VCNWLELAVFW-LPM--FL-LQDLCLR-VTSRS-TISTKWS------GXIYETSV-M-PHLL-IPV-IQETMG--ISLT-G---FKVTDKSG---GGRT-R--ERDL-RAMS---PFLVLVLLS-IAG-IVRIALIFEPAQAISLL-----ILL---YWXII-RNLYF-LVMALFLVDG-RD-------SDGEPVRVTE-AE-PVR--------LECNGTS-------YEG-ITTH-L-TE-HNLT----VF---LDDGGKLP------LGA-----------TVQVTA---GDGENRXPRFRG---VV----TSVNES--------RRRSARTH-TIEILEHD-AGDLEYLQF-LY-DR----IPTLPQS--LHRD------FGLLPH------------LWQNIAHRVA-------------------------------RSAKX----------------------------------------------------------------------------------------------------------------------------------------------------------------------------------------------------------------------------------------------------------------------------------------------------------------------------------------------------------------------------------------------------------------------------------------------------------------------------------------------------------------------------------------------------------
>MBQ8094330.1_glycosyltransferase_Clostridia_bacterium\
-----------------------------------------------------------------------------------------------------------------------------------------------------------------------------------------------------------------------------------------------------------------------------------------------------------------------------------------------------------------------------------------------------------------------------------------------------------------------------------------------------------------------------------------------------------------------------MNWSQTRKKV----------------------------------------WF-GLNII---F--TANYLIWR-IFYTFPI--PGHPISILVCAALL-FFE-V--LGLLE-QYI-HF-KSMSEMR---EYP-----------KPD-VPY------ELYXPD-ID-F-F-IS-TYNE-DEELLTKTI-NGCLNVEYPDLEKVHI-YICDDGN-RPA-IKE-FA-KKF--GPRIH-Y-L-H-RGN-HDG-KK-AGN-INHCTRXH-TTS-PYI-V-TLD-ADM-I-VQSRFLME-IVPYVVD-----------------------------AEIKNANL--PKDKRM-PL-GFIQTP-Q-AFY-DL-D-LF-Q-Y-NLYLEND--IP-NEQ-DFFH-RXGIQA-AKTS-TNT-V-IYA-G-SNT-L-ISRRA-MAA-IGGFYTES-ITEDFATGCL-MQQHGF-VC-MGTG-D-PL-AS-GLS-PNT-LHSL--IRQ-RV-RWXGR-GV-IDTA-K--KQHIF-SV--PDLS--F-IQKL-MYW-ESMFYWYA-PVKRLVYIFS-PMLYAT-F-GFE-VM-R-CSLP-QVLMFW-LPM--YL-VSAISLXKSISAN-VRSNKWT------AI-YETAM-F-PFML-IPI-MLETFG--FSLS-E---FKVTVKSR---VKNK-QGDNLVY------MMPMIILLTLS-AIG-ICRSVWIIXL-STNSIG---LAVIV---FW-MI-YNMYV-MLMSLFFVAG-RG-------IYRSAERVTV-TM-PAK--------LVVRGKT-------YDC-TTVN-L-SE-NGAA----IQ---MDDPHLVN------TXE-----------DAYLIL----DDRKYHCRVKV--HPI----R-VSPRRAMRNGKVTTRWEYAF-SFTEIPEERGYE-NLCGI-LY-DR----VPTHAETIKSNNL------YKELXN--------------RNFIQRQD---------------------ASAFMARSLPRIIMNTEVRTEEIREPLIMRDFNYQYMAFT--------------------------------------------------------------------------------------------------TKGVMPRHMTIDLDGFAIQCVR-------------------------------------------------------------------------------DKTLAYATLXYRIEDMDHLYTSQEVADSIMNWMLT--------------------------------------------------------------------------------------------------------------------------------HSKGETRRQSMDRVFGREFNETAAVLSYX--------------------------------------------------------------------------------------------------------------------------
>MBQ9828035.1_cellulase_family_glycosylhydrolase_Lachnospiraceae_bacterium\
----------------------------------------------------------------------------------------------------------------------------------------------------------------MKNFREKQNKLIMLLGAFIIMLSVVLAAAGAVYGSEPEDPSEKARPSEDGQLRVEGRQLVNEDGEAVMLTGISTHGLTWYXPDFVNEPLFGQLSEEWDCDLIRLAMYSEEYIADKDVSLEVLHRGIDAAIKADMYVLVDWHILDDYDPMMNVNEAKAFFDEXISKEYAGVPNIIYEICNEPNGEAAWDDIYEYCEIIIPVIRKNSPDAVIIIGTPDYDRDLKSPAEKPVPFKNVLYSFHFYTXASHHEEMMSTLEDAVEAGLPVFISECGITEKEGDGPIDHDWAVRWFSYLEDHKISYAVWNLSNKNENSSFVKASSGARERXLGDDDLTVCGMWIRELIKGEDPAAIARGAKTQEYGILDWFAIQIHVLNNEELAPVRSWSRIALWCLSCYVIFCVIRLLYRXRR-------SRRLLRSYDDVVRLKEPEGQRKITGTAVLRGV-IVHVFLLL------ALIYLCWR-VMFSINY--RAGWPAVTCNIILL-IVE-I--FGYLEXSCV-HF-FTMEGVR-----------------KRP-LPA----IGAEEYPE-VD-I-F-IS-TYNE-TTDLIMRTV-NGCKHLKYPDESKVHI-WVCDDNR-RPS-MRA-LA-ESM-GX--VG-Y-F-D-RPD-NRG-AK-AGN-LNEA-LKRT-SA-PYI-V-TLD-ADM-I-VKSDFLMK-TIPYFVY-----------------------------VENCCEGL--PEDNRK-HL-GLLQTP-Q-CFY-DPXD-VF-Q-F-GLYSEKN--IP-NEQ-DLFY-RT-IEP-GKTA-SNS-V-IYG-G-SNT-V-LSRRA-LLD-AGGFYEGS-ITEDFATGMM-IESADY-LS-LGLSXE-PL-AS-GRT-PHD-LKDH--VKQ-RT-RWG-R-GV-INTA-K--KLKLL-TR--RGLT--A-AQKL-SYL-GSVFYWYS-PVKNLVYIMS-PLMFAV-F-LIP-VF-XKCTW-LDLLIYW-LPM--FL-MQGLSLR-ATARN-RISMKWS------SI-YETSV-M-PFLF-IPI-LKETFG--ISLT-R---FGVTDKSG---GPGRNR--RKDR--KXMAI-PFLVLLALS-VFG-IIRVIAYSGRGNVIGMV-----VIL---FW-II-RNMYS-IVMALFLVNG-RDEESEEPVTVKAAEMVSV-KK-SME---PAXAASDRGAAETAEASGDTELFGITT-VMTE-HGLK----VF---LDEPGGLG------VGD-----------KLDIVI----DADEYTAAVKGIITGV----RHLRRT---------DQCLLTV--XEILEHETPYG-EYLQI-LY-DR----VPTLPQS--LGRD------FGLISL------------LWRNIVYRAV--------------------------------RTVX----------------------------------------------------------------------------------------------------------------------------------------------------------------------------------------------------------------------------------------------------------------------------------------------------------------------------------------------------------------------------------------------------------------------------------------------------------------------------------------------------------------------------------------------------------
>MBR1654174.1_glycosyltransferase_Clostridia_bacterium\
-----------------------------------------------------------------------------------------------------------------------------------------------------------------------------------------------------------------------------------------------------------------------------------------------------------------------------------------------------------------------------------------------------------------------------------------------------------------------------------------------------------------------------------------------------------------------------------MKKL------------------------------------DKF-LISTVLLV------NFIYITVR--FFSIPI--FMGWPSFILGISLF-TAE-F--LGFFA-YII----YVFAFTG-----------------KRN-IPHKIITTYNDKLPTXVD-V-F-IC-TYNE-EIPLLTKTI-MAAKKLNYPE-NKFKV-YVLDDGH-NEK-LKE-LC-NNF-FK--VN-Y-I-S-REK-NIN-AK-AGN-INNA-LIQT-SGXELF-T-VLD-ADM-I-CKPNYLLE-TVGYF-S-------------------------------------------DN-KL-AFVQTP-Q-TYY-NA-D-VY-Q-Y-NISKK----FP-NEQ-DFFM-RY-IEP-ARDS-RNS-V-MHI-G-TNAXV-FRRKY-VEE-VGLYPTNS-ITEDMALGLL-LQAKGY-DS-IYVN-K-TL-VC-GLS-AFT-YEDL--IKQ-RD-RWA-R-GN-LQVL-K--HYKKEIFS--KLXK--F-RQKM-IYL-DGILYWFS-GLMKLIFIIT-PIIFLL-T-GFT-IV-N--IPPRALLPIF-LAA--FS-LQIILSKYILPEP-ISSHYFKFFMRGXEF-FNIII-A-PHMA-FSV-FKHYFGRRTKKA-K---FNVTKKNL---VTSK-G--HYYF--KYS-V-VHWLLLIVG-VIS-LVVGTINL---NNGLYW---DSYLIXNVFW-IL-YNIPG-LLVAIKIAYQ------------------------PAR--------------------------NIDK------EGIQ----IF---IDNKKYTV------TNE----------------------------------EIL----SLVNRY-----------------DYKNLD-------MLMDK-VV-------DNIKPYK------------SNYDFX--------------------------------------------------------------------------------------------------------------------------------------------------------------------------------------------------------------------------------------------------------------------------------------------------------------------------------------------------------------------------------------------------------------------------------------------------------------------------------------------------------------------------------------------------------------------------------------------------------------------
>MBR2240221.1_glycosyltransferase_Clostridia_bacterium\
----------------------------------------------------------------------------------------------------------------------------------------------------------------------------------------------------------------------------------------------------------------------------------------------------------------------------------------------------------------------------------------------------------------------------------------------------------------------------------------------------------------------------------------------------------------------------------MKKNI-------------------------------------KV-LIGLVFFV------NITYIVVR--FFSIPL--FNSLPSFILGLNLF-IAE-L--LGFFA-YIV----YVFVFTG--NKTV-----------QPKNIED-----LKGHIPSXID-I-F-IC-TYNE-DMVVLTKTI-MAAKKLIYPK-DKISI-YVLDDGN-RKY-LHD-LC-DNF-YN--VN-Y-I-S-RKK-AVN-AK-AGN-INNA-LTQT-SGXELF-T-VLD-ADM-I-CKPNYLLE-TVGYF-S-------------------------------------------NE-KL-AFVQTP-Q-TFY-NA-D-VY-Q-Y-NISKE----FP-NEQ-DFFM-RY-IEN-ARAS-RDS-V-LHI-G-TNAXI-FRRKY-VEK-IGLYPTNS-ITEDMALGLL-LQAQGY-DS-IFLN-K-TL-VC-GLS-AIT-YADL--IKQ-RD-RWC-R-GN-LQVL-K--NYKHIIFK--KLXK--F-KQKI-IYL-DGILYWLS-GLTKLTFILT-PILYLF-T-GYT-IV-N--LPPKFLFPLF-LTA--FI-MQIMLSKKILPKE-ISSHYFNFFMRGXEF-YNTII-A-PHLS-MSV-IKHYLFNNFTGN-K---FNVTKKDF---STSK-G--HFYL--KFA-Y-IHIILLILC-ITS-IIVGSLKL---NNGIYL---DSYIIXNTFW-VL-YNIPG-LIIALKLAYQ-PP--------------------------------------------------RALE---TE-GHII---------KNNQRIIT--------------------NLEIQQ-----------------------------------------------YINDLSYS-NLS-DCMDC-LL-DN----LQPYSSNLTIKKT------XGNKHX--------------------------------------------------------------------------------------------------------------------------------------------------------------------------------------------------------------------------------------------------------------------------------------------------------------------------------------------------------------------------------------------------------------------------------------------------------------------------------------------------------------------------------------------------------------------------------------------------------------------
>MBR2541937.1_glycosyltransferase_Lactococcus_sp.\
-------------------------------------------------------------------------------------------------------------------------------------------------------------------------------------------------------------------------------------------------------------------------------------------------------------------------------------------------------------------------------------------------------------------------------------------------------------------------------------------------------------------------------------------------------------MENYLYYIIALNVTLIVIYFLSKKQL----------------------------------IFRKI-LI-SLYII---S--MSIYILWR-AFYTLP---DSSIISMLLGLALL-IAE----IGSFILSLL--FXYFLFWHK--NTKE-----------EKALVAL------YPDYPT-VD-I-F-IA-TYNE-SAAILKRTI-VASSKISYPDLQKVRV-YILDDGD-REE-IAL-LA-EEL-HV--NX-Y-I-R-RDD-NAH-AK-AGN-LNHG-LTKS-KG-ELI-V-TLD-ADM-I-PRVDFLEK-TIGYF-E-------------------------------------------NP-KM-GFIQAP-Q-TFF-NN-D-PY-Q-F-NLFSENN--LN-NXDQDFFM-RR-IEN-QKDI-YNS-V-MYI-G-SNA-V-FRRTA-IDS-IGGFSTGV-ITEDLATGMF-IQAKGW-DT-RFVN-K-NL-AS-GLA-PEN-FADLX-IKQ-RD-RWS-R-GN-IQVA-R--KWSPL-KV--KGLS--K-VQKF-LYM-DGIHYWFS-GIYKMIFMLA-PLWFVL-L-GFY-SL-N--ATFTGILIFW-LPS-FXF-ASQLAFN-RVSQG-TQSILLT------NI-YETVM-A-PFIS-YAV-ISEAVL--KSKK-G---FSVTNKGY---NTSK-K--YYNW--RLS-L-PLLILLILS-VIA-LXAKSLLIIF-DVLPFPAGKSALYI-NAFW-LM-YNVFI-LIFAVLVPFE-RP-------RFRKSERFAS-SE-KAQ----M---LDESGQL-------IDACTVTD-W-NELXGAG----LV--IDRSEQSDI--------------------KLGQKV----LLDINGYQIES--VVR----R-VRPG--------KENLYIGL-VFASLTYD-QYA-YIITQ-TYAIA----SDKLPIK--EERP------NXKIAK------------VLLALLKGHL-------------------------------SFRKX----------------------------------------------------------------------------------------------------------------------------------------------------------------------------------------------------------------------------------------------------------------------------------------------------------------------------------------------------------------------------------------------------------------------------------------------------------------------------------------------------------------------------------------------------------
>MBR2704500.1_glycosyltransferase_Clostridia_bacterium\
-----------------------------------------------------------------------------------------------------------------------------------------------------------------------------------------------------------------------------------------------------------------------------------------------------------------------------------------------------------------------------------------------------------------------------------------------------------------------------------------------------------------------------------------------------------MYIIELILLILLVELYLITPVLKSKKKI----------------------------------QIIKNVYIAITFTI------YLIYITIR--IFSVPT--RFGAISSILGILLL-ISE-I--MGYIA-FXG-TY-IAIFKDK--YNAE-----------KKG-IEC-----LNGQYPS-VD-V-L-IC-TYNE-EIALLEKTI-VASKRIKYPK-EKIKV-YVLDDGK-NNR-LKK-LC-ESL-EX--VN-Y-V-T-RSN-NDF-AK-AGN-INNA-LNRI-DG-EYF-L-VLD-ADM-I-PYPEILER-TMGYF-C-------------------------------------------NK-NL-AFVQTP-Q-TFY-NP-D-VF-Q-Y-NINEEFN-----NXEQDFFM-RY-IEQ-ARAS-KDA-V-LHV-G-TNA-I-FNRAY-VLN-VGGYPTTS-ITEDMALGLL-LQAEGY-DS-IFVN-E-EL-AC-GMS-ATT-YRD-LXIKQ-RD-RW-CR-GN-LQVM-H--NYKKV-IY--KKLN--L-IQKT-IYF-DGVLYWLS-GVTKTIFLVM-PV-FGF-I-GIP-IV-D-KYAGPLIPLFF-LSF--FX-SQIMLSK-IILPK-KISKHYLRFFAIGNI-YNTVM-A-PHLA-FSV-LKHYTH---SNF-R---FNVTNKGC---ENEK-A--YYNW--RLA-L-PHIVLSLLIXIFS-FCIAIFKLVN-NSLPIQ----AFMI-NLFW-SL-YNVPG-LICSLKIAYQ-PP-------RSKMESGIEINEEINIL--------VENDGDC-------LDS-KIER-I-SEXNGIE----IK---INEDDISR--------------------FKNVKY--------DRVFVNN--------------------------------KWIDVELI-KIDYDLLEYKYYLDS--------------SDN------QNALCD------------LFLKNLKMYK-----------------------------------NNLKYSEDEX-------------------------------------------------------------------------------------------------------------------------------------------------------------------------------------------------------------------------------------------------------------------------------------------------------------------------------------------------------------------------------------------------------------------------------------------------------------------------------------------------------------------------------------------------
>MBS5082054.1_glycosyltransferase_Clostridiales_bacterium\
---------------------------------------------------------------------------------------------------------------------------------------------------------------------------------------------------------------------------------------------------------------------------------------------------------------------------------------------------------------------------------------------------------------------------------------------------------------------------------------------------------------------------------------------------------------MGFLYFLAAVGGSILISNLVKRNR----------------------------------CSTGI-LVRWNILI------TSVYIIWR--VTVIP---TASILELFLGVLLL-GGE-L--LGIAQFLLS----QLLXLSR--KYRL-----------KKKTLAD-----FSGHIPT-VD-I-F-IC-TYNE-GEDLVETTV-LAALNLDYPR-DKLNI-YICDDGQ-RRY-MKR-LA-ARC-GV---N-Y-M-T-RXGSNEG-AK-AGN-LNNA-LRHS-TG-ELF-A-VLD-ADM-I-CSKNFLKH-TVGYF-S-------------------------------------------DE-DT-AFVQTP-Q-VYY-NK-D-MY-Q-R-NL---GR-EIP-NEQ-DFFMXRE-IQE-SRAA-VGA-V-LHV-G-TNA-V-FRRKS-VME-IGMYPTNT-ITEDMAVGML-LQAAGY-QS-VFIN-E-VL-VL-GLT-AST-YTDL--VIQ-RDRXWC-R-GN-IQTS-R--EYHPL-RM--KGLN--R-WQKL-AYL-GGDIYWYT-GFSKMIFTFC-PIWFLL-T-TKL-AM-Q--ADLVGILTFF-VPF--FIGQMTSXFY-AMISN-TRSLKWA------HY-YEIAM-A-PHMC-LSV-LREFFS--ASL--N---FAVTPKEM---RDDR-S--HFQA--QVI-L-PHMVIAAIT-LFS-WITGAIFLXHLGYIALI----PFLV-NLVW-SI-YNFMG-VVICIRVAYH-IG-------NIPRSNYATVKSGHKIT--------VETETES-------YPG-EVMS-F-LE-SGMY----IH--VQAPLXYFT--------------------KVRIRM----QYQELDVTLDG--TLK------MSGN-------------QGLFKYDWLNLN-QKR-AIVGI--YVEH------LQPSFNVEKKM------HYLESX--------------------------------------------------------------------------------------------------------------------------------------------------------------------------------------------------------------------------------------------------------------------------------------------------------------------------------------------------------------------------------------------------------------------------------------------------------------------------------------------------------------------------------------------------------------------------------------------------------------------
>MBS5389117.1_glycosyltransferase_Clostridiales_bacterium\
----------------------------------------------------------------------------------------------------------------------------------------------------------------------------------------------------------------------------------------------------------------------------------------------------------------------------------------------------------------------------------------------------------------------------------------------------------------------------------------------------------------------------------------------------------------MGFYFVISSAILLSLFLLAKRKE----------------------------------KYKTA-LI-VCNTI---V--CVIYMGWR--LTAIPW--GGGIASLLLGLLLF-AAE-L--LGLIA-FFN--F-QYLXFMG--KYHL-----------ERKGLDV----FSPNEVPF-VD-V-L-IC-TYNE-PLYLLEMTI-AAAVNMNYPK-DRFCV-YICDDGR-RSE-LKE-LC-KSY-QI---G-Y-I-TXRAD-NKG-AK-AGN-INNA-LGVI-QG-ELF-A-VLD-ADM-I-PTKDFLQR-TVGYF-S-------------------------------------------NP-NL-AFVQTP-Q-VYY-NQ-D-MY-Q-Y-NL---SK-KIP-NEQ-DFFXMRD-IQE-ARAA-RNA-V-LHV-G-TNA-V-FRRQC-VLN-IGGYPTCS-ITEDMAVGMQ-LQAQGY-DS-LLVN-E-AL-VY-GLS-ATT-FSEL--VKQ-RDXRW-CR-GN-LQVL-K--NYNPL-FT--KGLS--F-SQKI-AYL-DGGIYWFA-NIQKMIFICC-PLIYLF-T-GIP-IL-N-C-VMKSLLCIY-IPY--MLGQLLXMFR-VLTPQ-TRSMRWA------HY-YETVM-A-PYLS-LSV-LKEMLN--LKIN-----FNVTSKET---LCEK-T--MFQI--NMV-V-PHLVILAVS--IGAWIFSLSQXVIKGNLSFM----AVAV-NIGW-SV-YNVSG-IVIALRAALQ-KP-------IFRKTERIQILESPPIR--------VRCQGKY-------ISA-AMRD-I-SG-QGCL----LS---LDRNXWHI--------------------RRGKRL----HILLEGVKIPC--TVV----RSSKGE-------------AAM-KFDNLSPE-QMK-AVMEL--F-------VHNIRAYYQVERN------FSLQTE------------DVHYADERKM---------------------------YRXLYHLLEQRGAYNGNGX------------------------------------------------------------------------------------------------------------------------------------------------------------------------------------------------------------------------------------------------------------------------------------------------------------------------------------------------------------------------------------------------------------------------------------------------------------------------------------------------------------------------------------------------
>MBS5599849.1_glycosyltransferase_Coprobacillus_cateniformis\
---------------------------------------------------------------------------------------------------------------------------------------------------------------------------------------------------------------------------------------------------------------------------------------------------------------------------------------------------------------------------------------------------------------------------------------------------------------------------------------------------------------------------------------------------------------------------------MNRTTL----------------------------------------LY-IAVVV---T--TLTYIIWR-ALFTIPL--ELGILNCIFGLLLF-FSE-T--LGAIE-TIQ-HC-YGMGEEL-----------------VPE-LPK----IKDEDYPD-IDXV-F-IA-TYNE-PCELLYKTV-NGCLYMEYPDKSKVHI-YLLDDGN-RQE-VQE-LA-QRM-GV---G-Y-I-T-REE-HLH-AK-AGN-LNNA-LQHT-HS-PLX-VATFD-ADM-I-PLSDFLLK-TVPYFLL------------------------PDYEYINNQWQRR--EKKKSI-KI-GFIQSP-Q-CFY-NP-D-LF-Q-Y-NLFSEQN--VP-NEQ-DYFY-RDXVQL-ARNK-TNS-A-IYG-G-SNT-V-ISRAA-LDE-IGGFFTGV-ITEDFATGIS-IQAKGY-TC-YAIR-D-VL-AV-GLS-PTD-LKSL--IKQ-RE-RWAXR-GC-IQTL-R--KVNVL-TR--KGLS--I-GQKI-SYL-SSLLYWYT-PLRRAMYILS-PILFAV-F-GIQ-VV-K-CSFL-DLLLWW-LPQ--YL-VYQYAIKXQFSKN-IRTNRLS------NI-YDTIL-F-PSLL-PAV-FLETFG--ISQR-K---FSVTSKEK---VDSD-S--SYQL--KHS-L-VHILLFIFS-LIS-LINCIREIFXLGNENAY-----IIV--FFW-TV-VNMYS-LLMAIFFMLG-RK-------YLRDSERFSI-EL-PIQ----------VEGIQ-------NQC-ITKD-L-SD-MGLS----FV---CDYPHYLS--------------------PDQIXI----QFQINNIIFKG--QIK----H-VSCC--------HSQWKYGV-EITSFLPG-MKQ-EYIHL-LY-DR----EPTLPSR--ISKN------HSFFDE------------LSHNIIRRTQ---------------------KGITYXNRKLARLELNKILETSTFQKVICKNFNYEYLLIE--------------------------------------------------------------------------------------------------GKHLENYLEIRMNDNLFLQCER--------------------------------------------------------------------------------KKEYEEGTLYKVINYLSLVKNPEFXQTIIND-----------------------------------------------------------------------------------------------------------------------------------WSQEHFMQIKKQKDKIKQDEKEFDERLYYX-------------------------------------------------------------------------------------------------------------------------
>MBS5799352.1_glycosyltransferase_Clostridiales_bacterium\
------------------------------------------------------------------------------------------------------------------------------------------------------------------------------------------------------------------------------------------------------------------------------------------------------------------------------------------------------------------------------------------------------------------------------------------------------------------------------------------------------------------------------------------------------------------MYFCFAMLCILSTFILSKKWI----------------------------------KYRRVFLF-TNTAI------VIIYIMWR--FTVIP---TSSLTSFGAGIILM-VAE-L--LGLTQ-FLI--F-QYLFSRX--TYRL-----------PKKTLDG----FNRNQIPS-VD-V-L-IC-TYNE-PIKLVEKTI-VASLNMHYPE-HKMKI-YVCDDGK-RKE-LQT-LC-QTY-GV---G-Y-I-T-RIGXNEG-AK-AGN-INNA-LKYI-GG-DLF-A-VLD-ADM-L-PTEKFLEK-TVGYF-I-------------------------------------------EE-EV-AFVQTP-Q-VYY-NQ-D-MY-Q-Y-NLKKD----IP-NEQ-DFFM-RDXVQE-ARAA-INA-V-LHV-G-TNA-V-FRRSC-VDG-IGGYPTCS-ITEDMAVGML-LQSEGY-QS-VFIN-E-VL-VL-GLS-VTT-YSDL--VMQ-RD-RWCXR-GN-LQVI-K--HFNPI-FT--KGLT--W-PQRI-AYI-DGVLYWGS-SIQKMIYILA-PIMYLI-T-HTL-II-E--SSTQEILGYF-IPF--LI-GQWLIFKXTLSPH-TRSLQWS------HF-YEVAM-A-PHIS-FSV-IRELFA--LNTK-----FNVTPKDV---VNEK-A--YFQF--KTS-L-PHIIITILT-LVG-WGLGTYAVLQXGKIAFG----AYSI-NVIW-SM-YNLIG-AVVSIYVAYQ-KP-------IYRSVERIKIKEDLVIE--------LRNGKYT-------YRG-YLKD-L-SE-RGIG---------IQCPLAHR---MXKLGK-----------EMHIKL----IDEGRKVILKG--KVV----RIQQDQ-------------VGL-QFEDLKPD-QMQ-AIIKI--YLRN-----------------------IGAYYE------------INKAPIYLEE------------------------------YRRVQEYQYLSXPX--------------------------------------------------------------------------------------------------------------------------------------------------------------------------------------------------------------------------------------------------------------------------------------------------------------------------------------------------------------------------------------------------------------------------------------------------------------------------------------------------------------------------------------------------
>MBT9282300.1_glycosyltransferase_Hydrogenibacillus_schlegelii\
---------------------------------------------------------------------------------------------------------------------------------------------------------------------------------------------------------------------------------------------------------------------------------------------------------------------------------------------------------------------------------------------------------------------------------------------------------------------------------------------------------------------------------------------------------MRESGI--YGGAVLAAGL--LLFFLSRWFP----------------------------------ILKRP-LI-VLTAA---A--QAVYFVWR-VGWTLV----GYFPDLIFSLILL-LAE-A--IGIGT-AIV-FW-XLQMGVY--ERKAAELRRREPFDGWYP-TPD----GGP---PT-VD-V-L-IP-TYNE-PLEVLKRTL-VAARTLDYPK-DRLTV-YVLDDGH-RPE-VRR-LXAERL-GV---R-Y-L-A-RGD-RRD-GK-AGN-LNYG-LAHS-DG-MLV-A-VFD-ADM-V-PHRAFLRE-TVG-FFR-------------------------------------------RR-RV-GFVQTP-Q-TFF-NP-D-PF-Q-A-NWRXLFD-RLP-NEQ-MFFM-ID-VQR-ARAA-FNA-V-LFV-G-TNA-V-FSRRA-LES-IGGFATGS-LTEDLSTGLR-LQARGW-VG-VFVE-R-PL-AQ-GMAXPER-FSDM--IRQ-RE-RWC-R-GN-MQSF-R--LDSPF-RV--TGLT--L-GQRL-LYL-QSMMYWFY-GVQKIIYVTA-PLLFLF-F-HIR-SF-Q-ATLEGLMXSFW-LPQ--MI-LSMLIFR-RLTDG-RRSFWTS------HL-YETAT-A-PWIA-ACL-VKELSG--RTQR-S---FWVTPKGQ---RNAP-A--VFRP-GVFL---FGAGFLXLS-LLA-LGKGTADVFFGRIDGLA-----YAV-NAFW-TL-VNGAA-LLYAGLASLE-AE-------RPRKAERFPVIRWGKAS-------PIDSGGNTD------WTIRWLXD-V-SE-GGGR----FL-LYGHRPPWSL---PVQPGQ-----------SLTVSL-----PDFEGPPLPA--TVV----A-VEPY-----------------RFWKQRRQ-----KPIFS-IRGDRSEARRKNEVHSPXMTKD------TGEQND------------LTAERFGDFL---------------------------AERPTHVVRIRWKTFDEEKEAALLRWLYDRLSPY-------------------------------------------------------------------------------------------------------------------------------------------------------------------------------------------------------ADPARKETARFLVLPWNLLRFYGTR------------------------------------------------------------------------------------------------------------------------------------------WXRSKADRSRPAELPSNGPSSLSRX------------------------------------------------------------------------------------------------------------------------------
>MBU3805678.1_glycosyltransferase_Candidatus_Fournierella_pullistercoris\
------------------------------------------------------------------------------------------------------------------------------------------------------------------------------------------------------------------------------------------------------------------------------------------------------------------------------------------------------------------------------------------------------------------------------------------------------------------------------------------------------------------------------------------------------------------MYYGIAMCTLLLLFFFFGKTT----------------------------------KYRQI-LI-VFNSV---V--CLAYISWR--ITAIPI--HNGIVSFVLGVVLY-LAE-L--LGLVA-FFN--F-QYLFIXG--RYHL-----------EKKTLED----FGDKPVPF-VD-V-L-IC-TYNE-PLSLLEMTI-LGAKGMDYPK-DRFKV-HICDDGK-RPD-LEA-MC-RKY-GI---G-Y-I-T-RDXGNEG-AK-AGN-INNA-LGVI-QG-DLF-A-VLD-ADM-I-PTKNFLKH-TVGYF-S-------------------------------------------NE-NL-AFVQTP-Q-VYY-NM-D-MY-Q-Y-NLHRK----IP-NEQ-DFFM-RXDIQE-ARAS-RNA-V-LHV-G-TNA-V-FRREY-VLG-IGGYPTCS-ITEDMAVGML-LQAQGY-DS-VLVN-E-EL-VY-GLS-ATT-FVEL--VKQ-RD-RWXCR-GN-IQVL-K--HYNFL-FM--KGLT--F-AQKI-AYL-DGALYWFA-NLQKMVFMLC-PVIYLL-T-ETQ-IL-N--ADLLELLNVY-TPY--LM-GQLLMFXHLLSPK-TRSMKWA------HY-YETIM-A-PHLS-LSI-IKELLN--LKIK-----FNVTSKEV---TMDK-K--HFQA--QIV-L-PHIVIFVLT-LLA-WFVAGIRVGXRGDAHIG----SYLL-NFFW-SV-YNMMG-IVIALRVAWQ-KP-------IFRSFERIHL-KQ-PYP------VLLRSKRRY-------IQA-EMLD-I-SN-QGSY----LK---LSRQANXF--------------------KEGQRI---YLCLNEKLEVPA--HLV----R-AQNG------------YVAL-QFDKMSEQ-CKE-SVMEL-LV-------DNLAPHY--KVAR------PQKTLX--------------------------------------------------------------------------------------------------------------------------------------------------------------------------------------------------------------------------------------------------------------------------------------------------------------------------------------------------------------------------------------------------------------------------------------------------------------------------------------------------------------------------------------------------------------------------------------------------------------------
>MCD8351987.1_glycosyltransferase_Planctomycetaceae_bacterium\
---------------------------------------------------------------------------------------------------------------------------------------------------------------------------------------------------------------------------------------------------------------------------------------------------------------------------------------------------------------------------------------------------------------------------------------------------------------------------------------------------------------------------------------------------------------------------------MGSKHL------------------------------------RYI-FF-ATTIA------TCVYLGWR-IFFTLPF--GYGWPSMVAALVLL-FCELV--AGI---EMIDQY-LTMVNMR-----------------EPE-LPV----IPTSWYPDXVD-V-L-VT-THNE-PVEILYKTI-NACIHLDYPDKSKVHV-FLCDDTN-RPE-MRE-LA-ATF-GV---G-Y-F-G-LTE-NTT-AK-AGN-LNNA-LSRTHSX-PLV-A-NFD-ADM-I-PRSSFLLE-TVPYFFL----------------------PMVKKDANGRWIRREEQDIDPKE-KI-GFIQTT-Q-SFY-NP-D-LF-Q-Y-NLFSESR--IP-NEQXDYFS-RE-LNI-GRNR-NNS-P-LYT-G-SNT-V-LSREA-LMA-VGGIAVGS-LTEDFETGLR-IQALGY-RT-FAVS-K-VL-SM-GLA-PHS-ITGLL-SXQ-RE-RWG-R-GC-VQAV-R--DVKLF-RM--KGLG--L-GAKL-SYF-TALVYWWS-YTRMFVYIVV-PILSAA-F-HFH-VV-D--CSLREVLFFW-VPY-FLL-XSNYAMK-KLSGG-IRNQHWN------NVIYTSLF---PYLV-VPI-VSETLG--FKKK-N---FVVTRKNT---DTKD-R--NYLL------AMPHMLLLLVS-VYS-LSICLXSQIL-VQTALY---NLIII---FW-LL-VNSKN-LIFAILFMFG-RP-------NNRLAPRFYV-SI-PVT--------LEYEGRV-------GRG-VTTD-V-SE-TGMA----VR---LAYPQFXI------PNDA----------NFEVRI----QSPRYEATMRC--SIV----H-VDPH------EKGRGWRYCL-RIEDIDEE-NRR-EYSQI-VF-DR----PHTLPAT--ISDT------LTIFDD------------FSIXNIGRRL--------------------DAGVRSAIRKLPRIRVGKPGFLADGREVRVEDYNYKFVWLS-------------------------------------------------------------------------------------------------------------------------------------------------------------------------------------------GEALPTSGTFTMEMGQGIVLYLEAVADFGRNVEXGGGLFAITNWQAL--------------------------------------------------------------------------------------------------------------------------------LEDATFQDAIAKWVADDEAGGAKSGGAAX--------------------------------------------------------------------------------------------------------------------------
>MCH4169501.1_glycosyltransferase_Streptococcaceae_bacterium\
------------------------------------------------------------------------------------------------------------------------------------------------------------------------------------------------------------------------------------------------------------------------------------------------------------------------------------------------------------------------------------------------------------------------------------------------------------------------------------------------------------------------------------------------------------MISQSFILLIAFIILLFLIFAFSKKSE----------------------------------FLSKL-LI-IIYIV---S--MLIYLIWR-IFYTLP---DINGISFVSGLLLL-FAE-I--GGFLL-SLV-XF-YFLFFKK--NKKE-----------EKT-LED-----LNQEYPS-ID-I-Y-IA-TYNE-DELILKRAI-LAAKNMRYPRPDLLQL-YVLDDGS-RPA-IEA-LS-RDL-GV--XN-Y-L-K-RDT-HEH-AK-AGN-LNHA-LAYT-KG-ELI-V-TLD-ADM-V-TRIDFLEK-MVGYF-A-------------------------------------------DP-KT-GFVQAP-Q-TFF-ND-D-PY-Q-F-NFYSREH-LSX-NDQ-DFFM-RR-IET-QKDI-YNA-V-MYV-G-SNA-I-FRRQC-IEE-IGGFSTGV-ITEDMATGML-IQAKGW-TT-HFVN-E-NL-AS-GLA-PET-FGDXL-IKQ-RD-RWS-R-GN-IQVA-R--KFNPL-KI--KGLS--A-VQKL-LYL-DGIHYWFS-GIYKMIYLLA-PIWFLL-F-GFY-SL-N--ANYQGILYFW-LPS-XFL-VSQLTFN-RVSQG-TQAVLIS------NI-YETVM-A-PFMA-YAV-IGEAVF--RTKH-Q---FVVTNKGK---NSQK-V--YYNW--RIA-M-PILVLLVLS-LIS-XLIKCILILT-NHLPFDEPIQAIYI-NLFW-LS-YNTIA-LGIAALLPFE-RP-------RFRKAERFEG-NE-SIE----I---LAVNSTVS------ANG-QLFD-W-NEXLGAR----IK--IAESQKNLF--------------------KTNEKI----IIKIDNYSINS--RII----RIVNTT--------GIECGISV-VFENLDEQ-TYA-FIIEQ-TY-AR----SSNEVQF--ENKK------XNSLAL-----------VVYAILMQYWR-------------------------GTKNIIRRQLQKKSX------------------------------------------------------------------------------------------------------------------------------------------------------------------------------------------------------------------------------------------------------------------------------------------------------------------------------------------------------------------------------------------------------------------------------------------------------------------------------------------------------------------------------------------------------
>MCI6275716.1_glycosyltransferase_Clostridium_sp.\
------------------------------------------------------------------------------------------------------------------------------------------------------------------------------------------------------------------------------------------------------------------------------------------------------------------------------------------------------------------------------------------------------------------------------------------------------------------------------------------------------------------------------------------------------------------------------MFSKGTTTK----------------------------------------ILSICTIF---T--SIIYIIWR-TFFTLPF--GFGFLPMTLGILLL-VVE-I--IGMFE-SAI-HF-YNMTGIE---VPE-----------KPEMIKS-------LFXPD-ID-V-F-VA-TYNE-PSDLLYKTI-NGCLNMDYPDKSLVHI-YICDDGN-RAE-VKA-LA-KKM-GV---N-Y-I-T-REE-REH-AK-AGN-LNNA-LSKTXSS-PLI-V-TFD-ADM-I-PMSDFLMT-CVPYFYG-------------------------------------------DE-KI-GFIQLP-Q-SFY-NP-D-LF-Q-Y-NLYSENR--IP-NEQ-DYFY-RD-IQV-AKNK-TNS-V-IYXGG-SNT-V-LARQA-LEE-IGGFYTGT-ITEDFATGLL-IESSGY-RC-YALD-E-IH-AS-GLS-PSD-LKNL--VSQ-RS-RWA-R-GC-IKTG-R--KVNILXFR--RGLT--F-SQRM-SYS-ASVSYWYF-GFKRLAYIMS-PILFSV-F-NIM-VV-K-CDIV-QILLFW-LPM--YL-FTQASLK-KLSRN-IRTLKWT------SXVYETIL-F-PTLI-IPV-FLETFG--ISQK-K---FVVTKKER---SRDEEK--LDHL--RFA-I-PHIILAILS-FIG--IGNSIRLMF-TTGSPG---YIVVL--FXW-LV-SNLYS-IFMALFFLLG-RN-------MFRNSERFQI-KC-QCN-------LHLDDKNT-------MTC-ETFD-I-SE-GGVS----II---TSFPEYIN------PEE-----------DIKIFL---SDSKXYSCEFYG--NIV----Q-VDMK--------DDKWKYSF-KINKIDPE-DYK-DLLHI-IY-DR----VP--PTT--HEIV------EDSIYE------------DLFLNINKRK----------------KKNIPFSRKLPRXIPLSLEIKAFDDHKNAYNFTLLNFNYQYMMLK-----------------------------------------------------------------------------------------------SSDIGEFENLSIPIENNFIKLQAHD------------------------------------------------------------------TLANQVDARSCSQNGYEKHTKLFXKITNYQELINSDSFQDLVASW-----------------------------------------------------------------------------------------------------------------------------------MNLSKENLKNEAKKSADINTKNQDEDFDEMSLIX---------------------------------------------------------------------------------------------------------------------
>MCI6713543.1_glycosyltransferase_Lachnospiraceae_bacterium\
----------------------------------------------------------------------------------------------------------------------------------------------------------------------------------------------------------------------------------------------------------------------------------------------------------------------------------------------------------------------------------------------------------------------------------------------------------------------------------------------------------------------------------------------------------------------------MDSKEVFHMWK------------------------------------GRI-WF-LINMF---F--SVMYLLWR-IFFTIPF--EYGIVSIVAGIALL-VVE-V--LGMVE-ALI-HY-ANMAEVK---GYP-----------LPE-ISX------ADQFPD-VD-V-F-IA-TYSE-ECSLLYKTI-NGCKYMDYPDKNKVHI-YLCDDNR-RPE-MRA-LA-EKM-GV---H-Y-L-D-RPD-NEG-AK-AGN-LNNAXLAHS-SS-PYV-V-TLD-ADM-I-PKSDFLLK-TIPYFVD-----------------------------AERRNKGR--KEEDQI-KL-GFVQTP-Q-CFY-NP-D-LF-Q-F-NLFSEGR--IP-NEQ-DYFXYKD-IQV-ARTK-TNS-V-IYG-G-SNT-V-IAREA-LEA-IGGFYTEA-ITEDFATGIL-MERAGY-VS-LGIG-E-PL-AS-GMS-ATD-LKGL--VQQ-RVXRWA-R-GV-ISTG-R--KMHIF-TT--RELS--F-SQKM-NYW-ASIWYWYA-PLKRLIYIMS-PILYAT-F-GFM-VF-K-CTLI-QVLIFW-LPM-YIT-SNIXSLR-MLSNN-IRSTKWT------GI-YETVL-F-PYML-LPV-LLESVG--ITLK-K---FKVTDKGT---QQSK-K--GQHL--IYT-I-PFLILIILS-IFG-IINCIRXIMF-DSGSFG----PVVV--LFW-LV-NNLFL-LVMSLFFVDG-RM-------PYRKSERVTV-MM-DGR----I---DD-GKSV-------RQG-TIRD-I-SE-TGIS----VL---LEEPYYLX------EAD----S------MVSVEM----ENTLYHAKLKA--QIV----F-VSQQ--------GRQWNYSM-KILDYGD--SYD-EYLQM-LY-DR----VPVLPQE--IKRD---------SGX--------------------------------------------------------------------------------------------------------------------------------------------------------------------------------------------------------------------------------------------------------------------------------------------------------------------------------------------------------------------------------------------------------------------------------------------------------------------------------------------------------------------------------------------------------------------------------------------------------------------
>MCI9052604.1_glycosyltransferase_Lachnospiraceae_bacterium\
-------------------------------------------------------------------------------------------------------------------------------------------------------------------------------------------------------------------------------------------------------------------------------------------------------------------------------------------------------------------------------------------------------------------------------------------------------------------------------------------------------------------------------------------------------------------------------MEFKKRQK----------------------------------------ILFAITML---L--TIFYIVWR-IFFTLPF--QYGIVSSFIGISLL-LAE-V--AGFLEVANI----GIDGWKEKRQNMI-----------KPK-LAE------EKXFPD-ID-V-F-IA-TYNE-PAFILKKTI-WGCKNMKYPNKEKVHI-YICDDGS-REE-VKE-LA-REM-EV---G-Y-L-K-REE-HTG-AK-AGN-YNHA-LSVXTSS-PLI-A-TFD-ADM-I-PMSDFLIE-LVPYFFI------------------------------------------EGK-RM-GFVQSP-Q-SFY-NP-D-LF-Q-F-NLYAEDS--IP-NEQ-NFFF-RQ-VQL-TRNR-NNS-V-XIYAG-SNT-I-LSREA-LKE-VGGFYTES-ITEDLATGML-IQSKGY-QT-YAVA-K-VL-AN-GLA-PAD-LLSL--YKQ-RE-RWA-R-GC-IQTM-R--RLSXLFRI--KGLN--I-RQKA-DYF-FSFLYWYT-PVRRLIFILA-PILASI-F-SIQ-VV-E-CTVK-GILFFW-LPQ--MI-AYILLLN-EVTGKMRTARLXS------NV-YDTIL-F-PALL-PAV-FFETLG--ISEE-K---FSVTNKDK---NKKQTKENKRII--RKCQI-VFGGLLFLS-WIG-MIGCFIRLVKGGSLGYX-----III--LMW-LM-LNSYY-FIMSLFFVWE-RI-------SYRESERFFI-ET-KMK--------LKFEGQT-------KEM-KTYD-I-SE-GGAS----CL---SDFPYYIP------PDT-----------LFTVQI-XEDEKERYQYQTNA---IL----LLVQSK--------KSEWRYHL-QFEKKKDK-S---SLYGI-LY-DR----EAPFPEE--VSKK------SGYYKD------------IWNNIQKRKK---------------------KRKTTYXQKFPLVKLRQEVEREGGKSAVIKKFDYRYIWLK--------------------------------------------------------------------------------------------------------------------------------------------------------------------------------------------------------KGEDAKEVKLKITDKKELIARKDKKGV---------------------------------------------------------------------------------------------------------------------------------------YEVVNYREFIYNREFLEILKXGWIKSX----------------------------------------------------------------------------------------------------------------------------
>MCI9069666.1_glycosyltransferase_Clostridium_sp.\
------------------------------------------------------------------------------------------------------------------------------------------------------------------------------------------------------------------------------------------------------------------------------------------------------------------------------------------------------------------------------------------------------------------------------------------------------------------------------------------------------------------------------------------------------------------MYLIISILALLIAFLIAVIKP----------------------------------EYRKL-LI-IVNVI---I--CVIYTIWR--FTVIPI--HHGIVSFILGVSLY-SAE-I--LGLIS-FLN--F-QYLFSXK--NYKL-----------ENKSLDD----YTSENIPS-ID-V-L-IC-TYNE-PLDLLQKTI-IASKKLYYPK-DKIKI-YVCDDGH-RDE-LKK-LC-KNY-KV---N-Y-I-T-REXDNEG-AK-AGN-INNA-LNII-NG-DLF-A-VLD-ADM-I-PKKNFLSK-TVGYF-S-------------------------------------------NE-NT-AFVQTP-Q-VYY-NQ-D-MY-Q-Y-NLNKK----IP-NEQ-DFFM-RXDIEV-ARAA-SNA-V-LHV-G-TNA-I-FRKKY-VME-IGGYPTCS-ITEDMAVGML-LQAKGY-DS-EFIN-E-EL-VL-GLS-ATT-FTEL--VKQ-RD-RWXCR-GN-LQVM-K--KFNIL-FN--KGLT--L-GQKI-AYF-DGLIYWLS-SIQKIVYILS-PLIFLL-S-RKL-II-D--STVGDLLSLF-VPF--LL-GQVLIFXNILSPR-TRSLKWS------HY-YEIAM-A-PHIT-LSI-LRELFC--LKTK-----FNVTSKDL---TTDK-K--QFHF--KMA-L-PHILIAIAS-ILA-WVFGSIFLLXNNKLDFG----AYLI-NIIW-SI-YNFFG-TLICIKVAYQ-NP-------IYRQSERIPV-EE-NIP-----V--FIKTSQGD------LDG-LLLD-I-SE-KGLA----IK---LKNHLNXL--------------------NLNNKI----DICINNQVIPC--IIA----RNINNI-------------LGL-KFDSLNDNQLY--FIMDI--YINN----MQ--AYY--DPKK------SPKYIK------------DNSSKKRFFK---------------------------FNKSKXVQSTX--------------------------------------------------------------------------------------------------------------------------------------------------------------------------------------------------------------------------------------------------------------------------------------------------------------------------------------------------------------------------------------------------------------------------------------------------------------------------------------------------------------------------------------------------------
>MCI9350695.1_glycosyltransferase_Turicibacter_sp.\
-------------------------------------------------------------------------------------------------------------------------------------------------------------------------------------------------------------------------------------------------------------------------------------------------------------------------------------------------------------------------------------------------------------------------------------------------------------------------------------------------------------------------------------------------------------------------------------------------------------------------------------------------MIWR-VFFTLPM--RYGLLAFIVGIVLL-VAE-C--LGIID-FLI-HF-IGITRLV---VPE-----------KPK-LDP------LTEYPD-VD-V-F-IA-TYNE-PWEIIYKTVXIGCKNMDYPDPQKVHI-YVLDDGH-REE-VRR-LC-KEA-SV---G-Y-I-T-RDD-NEH-AK-AGN-INNA-LAQT-TS-PYI-V-TFD-ADM-I-PMHQFLMEXTLPYFIG-------------------------NEAIRAQERQEGIEEHDLTK-RL-GFLQVP-Q-AFY-NA-D-IF-Q-H-RLFSEEV--IP-NEQ-DYFH-RE-VQL-AKNA-SNS-V-IYS-GSXNT-V-ITRQA-LED-VEGFVTGI-ITEDIATGIR-IQAKGY-QS-YAIN-E-VL-AT-GLA-PYD-LEAI--IKQ-RN-RWA-R-GC-IQTF-R--RVNPLFLK--XGLS--A-AQRL-NYF-DSLLYWYA-PFKRLIYLLA-PILFTV-F-GVK-VV-D--ATILEVIIFW-LPM--YI-FNMLTFK-KFSGK-RRTMKWT------NI-YDXTILM-PTLI-SAV-FLETLG--IKMK-K---FEVTAKKR---QTKKGL--KYQL--QLA-I-PHAILFFFT-VMG-ITTSILELIFNHD-------TAYII-NLFW-LSXVNGYA-LLMALLFVLD-RP-------TRRASERFKM-DV-PVS--------FSFNTKN-------NEA-RVID-I-SE-SGIA----MV---SEEYYDFQ------ESV-----------SYPLKI---RRENYCAHXVEA--RFI----R-VNEL-------KDNRYKYAF-VYNDMNPT-EYE-QLVLI-LF-DR----VPNFPDY--IRSQ-------SAFKD------------ISRNMVQRFK-------------------------------QRQRRKVNKNVSRVXESVLX-------------------------------------------------------------------------------------------------------------------------------------------------------------------------------------------------------------------------------------------------------------------------------------------------------------------------------------------------------------------------------------------------------------------------------------------------------------------------------------------------------------------------------------------
>MCL4494059.1_glycosyltransferase_Firmicutes_bacterium\
------------------------------------------------------------------------------------------------------------------------------------------------------------------------------------------------------------------------------------------------------------------------------------------------------------------------------------------------------------------------------------------------------------------------------------------------------------------------------------------------------------------------------------------------------MSFDTSTISIAIGIMAILSIIGLALFSWRSAHR----------------------------------QWPYTGLL-VLSLV---I--SSIYVTWR-IGDTLDF---ATIPDGIASGLLL-AAELL--XGIVQ-FAI--F-GVFMYQK--YRRP-----------IAV-WPE------DRPKPS-VD-I-F-IA-TYNE-NVQILVRML-AACHRIHYPR-ELLTV-YVCDDGG-REE-VRK-LAXQNW-EA---E-Y-L-A-RPT-HEH-AK-AGN-LNYA-LAHS-RG-ELV-L-TLD-ADM-V-PKPDIVTK-MIGYF-A-------------------------------------------DP-KM-GFVQAP-Q-VFY-NP-D-PF-Q-H-NLPWXGH-LRN-NDQ-DYFM-RE-MLP-RRDR-LGA-V-MYI-G-SNA-M-FSRTA-LDH-IGGFVTGS-ITEDLATGLV-LQAEQF-HC-VYCD-A-VV-AT-GLA-PXESFAEM--VNQ-RV-RWC-R-GN-IQVF-R--QHNII-TP--KGLT--F-WQRI-AYI-SGTLYWYF-GVQKLIFVIS-PLLFLF-F-GII-SL-H-TTLSVLFLXMW--TP-YFL-SQVLTYK-RLSER-KSTVWWS------HV-QELSL-M-PFLA-YAA-LAETLK--LSMK-R---FRVTNKGV---VSHEPHATRYFW--------VLVGFVIMXTLMG-FVDGLHAWTQDTSLVLR---SSLEI-SLGW-DG-FNLAG-LIFAAIGAYE-RP-------RPRAHERKAL-GM-HAQ----L---VLKGGQGT------YDV-LVQDXI-SE-SGFC----LT--GLRGHTGPL----FQ-SG-----------RLII------DSYSYPVVLSG---------WRKHAR---------NTERALIGRFHNLSPE-DYE-RLVQV-IY-------GAPAPGE--CPPL------XGRLGG-----------------RRWYL---------------------------PEQPKILDSPDTVWTSGEAPX----------------------------------------------------------------------------------------------------------------------------------------------------------------------------------------------------------------------------------------------------------------------------------------------------------------------------------------------------------------------------------------------------------------------------------------------------------------------------------------------------------------------------------------------
>MCL5052835.1_glycosyltransferase_Gammaproteobacteria_bacterium\
-------------------------------------------------------------------------------------------------------------------------------------------------------------------------------------------------------------------------------------------------------------------------------------------------------------------------------------------------------------------------------------------------------------------------------------------------------------------------------------------------------------------------------------------------------MSEPMFWPWSAVYSIVVFSIVGISWLVERRRP---------------------------------GSTQRV-GL-VVALG---S--SLIYITWR-VLFTIP---SGNWISLVAGVLLV-AAE-L--AAXIV-QMV-AS-TVRGWRQ--VEH------------VPVPLSA------LASIPS-VD-I-Y-IA-TFSE-SIGVLEPTL-AGAMSIRYP--GDFTV-YLCDDGS-RPA-VRK-LAKRXY-GA---E-Y-L-E-RDE-HQH-AK-AGN-LNNA-LANS-GG-ELV-V-TLD-ADM-I-PTVDFLEK-TVGYF-V-------------------------------------------DE-NL-AFVQAP-Q-AFH-NQ-D-VF-Q-H-NLFSGKX-GLP-NEQ-DLFM-RT-LQA-GNGR-FNA-V-MYV-G-SNA-V-IRRTA-LDA-IGGFAIGV-ITEDMATGML-LQAAGY-RT-LFVP-D-II-AA-GLA-AENXLSDL--LTQ-RI-RWA-R-GN-IQTA-R--KWNPL-TL--PGLS--W-MQRW-IYA-AGIVYWNF-GILKIVFILA-PLVYLI-G-GIP-IL-H--AGVSSILVIWXLPY--FV-ASFVGMK-VASQG-RRSFTWS------HV-YEIAM-A-PTIA-VAI-VTEWLG--FSKK-V---FAVTPKGV---STDK-----LNF--RVAIASPHIVLLGLSXLYA--LLNAFVLSP-GEFNFG---SVVII--SFW-TV-YNLVG-LVMAILVCLE-RP-------RKRSTERTEV-DL-PVE----V---RLWKGAP-------VEG-RVLD-L-SF-NGXV----RF--ALPWSNAFG---PTEAAR-----------QLKQKG---EIAVDGIGLISG--SSR----W-VSET--------NNGLLVGF-EFDELPPAEAVK-LVAKI-TSSPRWVRHDRXEVSAGIAGAA------ARTVIG------------AARKANPALR----------------------TELRVATHGIAHLRQEEFELAPSFEVDLEDLSFGGCRIL-------------------------------------------------------------------------------------------------------------------------------------------------------------------------------------------------------SPRRLSLGDHYQVDLXGDRRSGGAEVQ----------------------------------------------------------------------------------------------------------------------------------------WVERHGGRYLAGLKFDGVMERMVQLX-----------------------------------------------------------------------------------------------------------------------------
>MCQ2549293.1_glycosyltransferase_Lachnospiraceae_bacterium\
---------------------------------------------------------------------------------------------------------------------------------------------------------------------------------------------------------------------------------------------------------------------------------------------------------------------------------------------------------------------------------------------------------------------------------------------------------------------------------------------------------------------------------------------------------------------------MKRTRRGDKREF------------------RLS----------DLKD--RI-WF-VITIL---T--SVIYLTWR-FLKTIPL--EYGLVSIIAGVSLF-VVE-F--LGMFE-AVI-HF-INMFSYE--KXHD-----------LPE-IPL-------DAYPD-VD-V-F-IA-TYNE-PVDLLYKTV-NGCKYMDYPDKSKVHI-YVCDDGR-REE-MRQ-MA-ERA-GV---G-YLI---RED-NAH-AKXAGN-LNHA-LSVT-NS-PYI-V-TFD-ADM-I-PQHNFLMH-TIPYFIR-----------------------------QELDNIEQELEEEDQV-HI-GFVQTP-Q-AFY-NA-D-LF-Q-Y-FLYSE-NXRIP-NEQ-DYF-YRD-IQV-SRNR-SNS-V-IYG-G-SNT-V-ISRMA-LDA-VGGFFDKT-ITEDYGTGIA-IERAGF-KC-IAVS-E-VM-AS-GLS-PTDXLHSL--IQQ-RI-RWA-R-GV-ISTN-R--KQHVF-LS--RHLT--F-AQKA-NYW-ASEFYWYA-PIKRLIYYAS-PILFGV-F-GYI-VI-K-CTLP-EVLLFWXLPM--YI-CNTIALR-MFSNN-IRTTKWT------GI-YETVL-F-PYMI-IPV-ILEFFG--LTMK-T---FKVTKKGD---ERDA-AGQNILY------MIPFVLLIVLSXIIG-IVNCVLMMM--RSNSAG---PIVVL---FW-LV-YNLYT-LIMACFFVMG-RS-------FFRKTERVQT-AE-DCV--------LVERENR-------YET-KTID-I-SE-MGVA----XL--SMKEPVFIS-------EE-----------PVMLEI----HTDRYHANLVA--EIV----H-TDER--------KTDWKYAF-VITDYLD--TYE-EYMQI-LY-DR----IPTLPQK--LKDV------TGMFGX-----------DLSTNTSHRVH----------------------KYFYQKRKLPRVTIHTMVRGIDGKKYTMMDFNYEYCTLK-----------------------------------------------------------------------------------------------CPEKPAEELTLIIDIIYDLEITCQY------------------------------------------------------------------------------LHGNEXKGDYLYRIENYQEIYENAELHKELENW-----------------------------------------------------------------------------------------------------------------------------------VLEQHASYLARLAEQEEHTEKHTTGQIKEHTKEYPEAKTQQNHVSEADDGDFDXERKYLX-------------------------------------------------------------------------------------------
>MCR4647121.1_cellulase_family_glycosylhydrolase_Oscillospiraceae_bacterium\
-----------------------------------------------------------------------------------------------------------------------------------------MKKRIKRTAALLCAMLLVINLLISIVVSAEDMALTAHSAVQQFTVGWNLGNALDCYESPEFGVDGMASEELWGNPPVAREXLIQEVHKAGFNAIRIPVTWYNHMDPNTNEIDREWLDRVKTVVDYAMDDGMYSIINVHHDTGEKGWMRASRSKFEQDNDIFXVNIWQQLCEEYRDYNDHLLFEGFNELLDENNVWDEPSEEALEVVNDYNQLFVDTVRASGGNNEKRVLVVKTYCASSAYKTXLDAFQMPTDTAEDRIIASVHVYRPMDFTNERYPEITNWSAYELDPHIARLNEYFVKKDIPLIIEEFGCVDKSNLNERVTWXSEYYVQEFTKLGVPCFWWDNGNEYKLFDRERNTLCAPELVGTIVAAAKGETYKPDPVANVLAILKTTFQTDAVCAWTTLAXLISAGILFLLLLFDFLVRKLSRKNH------------------PTYNDLFDERGERVFGIPHRI-LL-IVSWF---A--LLVYLSWR-IRFSLPL--QSGVIAIAGSIXLLLLVE-I--LGFFE-TIE-HY-KSMLGTK-----------------KHP-LPE----IADDEYPE-VD-I-F-IA-TYNE-PCDLLRRTI-NGCKHIKYPDKSKVHI-WVCDDNRXRKE-MRA-LA-EEM-GV---G-Y-F-D-RPD-NKG-AK-AGN-LNHA-MGLT-SA-PYV-V-TLD-ADM-I-PKSDFLLK-TIPYFVD-----------------------------AKKRSAAD--PKKAHI-KLXGFIQTP-Q-CFY-DP-D-VF-Q-H-ALYCEHN--VP-NEQ-NFFY-QN-IEP-ARTS-TNS-V-IYG-G-SNT-I-LAREA-LDA-IGGFYTES-ITEDFATGLLXIESAGY-VS-LGLP-E-PL-AS-GRT-PHT-FKEH--IQQ-RT-RWG-R-GV-IVTA-K--KLKIF-RR--KELS--L-DQKM-SYW-GSAVYWLS-PIKNLIYIFAXPLMFAV-F-GIP-IF-Y--TGIAELVVFW-LPM--YV-LSDIALR-CISGR-AVSSKWS------GI-YETSV-M-PHLL-IPI-IQESLG--ISLT-K---FKVTDKSX---GKGAKR--KRDL-RSMV---PFIVLILLT-LAG-IVRVCIGITFATFIQQL-----VIL---FW-LI-RNLYY-LSLALFLIDG-RD-------SSGEPVKVID-AEPXIT--------LKQGDTV-------FEG-ITTR-M-NE-HRIR----LM---LDDPGELR------IGD-----------TGTITI----TGETASAELQC--VII----SSTSLR-------QNGAGVFDF-EILDFGKD-EXL-EYMQI-LY-DR----LPSLPME--LTRD------FGIFMT------------LWRNIVARLR--------------------------------RPDVX---------------------------------------------------------------------------------------------------------------------------------------------------------------------------------------------------------------------------------------------------------------------------------------------------------------------------------------------------------------------------------------------------------------------------------------------------------------------------------------------------------------------------------------------------------
>MCR5101651.1_glycosyltransferase_Butyrivibrio_sp.\
---------------------------------------------------------------------------------------------------------------------------------------------------------------------------------------------------------------------------------------------------------------------------------------------------------------------------------------------------------------------------------------------------------------------------------------------------------------------------------------------------------------------------------------------------------------------------------MKKTDN-------------------------------R----KKL-LM-IITII---L--LTIYIFWR-IFCTLPI--EYGIVSLVCGIVML-VSE-I--LAGVE-TIS-HL-ITTF-KI---TEP----------ELPV-IPN------DMYXPE-VD-V-F-IA-THNE-PLDVLYKTA-NGCKHMRYPDKNKVHI-WFCDDGN-RPS-VAK-LA-EDM-GI---G-Y---QGLAN-NKL-AK-AGN-LNNA-LSKTXHG-ELI-A-TFD-ADM-I-PTRNFLMK-TVPYFYL----------------------PVMKKLDDGTWVKRSKEEIDPNY-KV-GFIQTP-Q-SFY-NP-D-LF-Q-F-NLYAEDR--IP-NXEQDYFF-RE-INV-SRNG-SNS-P-IYA-G-SNT-L-ISREA-LEG-VGGIATGT-ITEDFETGLH-IQEAGY-TC-YATS-D-VY-AH-GLA-PDT-VDSLX-IKQ-RE-RWG-R-GC-IFSL-H--RAHVF-RD--KKIP--F-KSRF-SYF-ACELYWWS-YLRRFVFMLA-PILFMI-F-NVP-VI-I-CTPL-EMYLFW-LPS-YXL-ATLVAMK-SFTSD-IRNSRWS------NV-VDTVM-F-PYLI-IPI-LMEAFG--FRKR-D---FHVTEKKR---AVNNNSDALLAV--------PHIILAILS-LIA-IFXRSFGQVI-EYESFG---PLIVL---FW-LC-LNLYA-LVLACFFMLG-RS-------NSRLTERYIA-EI-PAK--------LRNGENE-------IFC-RTHD-V-SE-GGLS----LL--FDRXAVDIP------VSG-----------VYDITL----KTHHYTATVKA--KLV----YFVQEQ---------DEYKYSF-TIVGLDEP-NKG-EYFQI-VY-DR----HPTLPDK--IEHK------DSAFLD------------VKXENIEKRR--------------------RINRTKRQRRRNIRADVEKLMNSDVGKVYIVNYNFRYVLVD--------------------------------------------------------------------------------------------------------------------------------------------------------------------------------------------------PAKTPETKINDNIKIYPISGNNECYLDCEYVRXSLRE-----------------------------------------------------------------------------------------------------------------------------------KTKLYFIKNHAEIAFDEKIIELVSNWIENEAX-----------------------------------------------------------------------------------------------------------------------
>MCR5652929.1_glycosyltransferase_Ruminococcus_sp.\
DDFLLYGVDADLKDKPGAIALQLSRSAQQHNIPLTLLQLPLAGYVASGINDGFLTDSSYDNKNVWKKTALYAKNVVDDDTXICIESYVDYLLKKLGSSTKPTGIDVYELDNEPSLWNINNPLAFSNQIGAAELTEKNIEASLMIKDHDKNALVAGPSLYGTXNAYEDLRGASDWRFIEKTKKYDWFIDYYLDEMRKVSVENNGKRYLDILDLHNYENVDHDSALTFLDKVKKSIDKYYPGTKXLGFSEYGIENGDQIKGGVSEAKYLANMAKSGVYYSCLSYNQPFLTSALNLYSNYDGKGSSFGTKLTESSSSSKDVTSVSSXLDKDGLLHLMLINSSPDKDAKVTVNVNNGNYKQANSWYIAGRLSSIHKGDSQTIVGNVMKTQLPAMSVTHFVLRPNLVPAXSFGDKVVFTPIGFVDGQWEFNYDTVAFVLMIVVLIISAFLAAGSGGPAVLALLCSAGAITGLGVGQKLAAKGTVGIIIFSXSFIFLGVLLYFSIKAVSSNLGPKEALHAHLKIKLPLRIILCLSGGLLFGLTVYNFLVRDILIAVIPIAVLTCFGIWRSTKXKQIKDKNASYDELLRRTSDKIPIPVNNNPSRRKERWKNR-IL-SLYVILLYL--SITYLIWR-IFATIPV--KFGVAAVIINIVLLIXIE-I--TGFIE-----SF-ELVSALTSANEYV-----------LPE-LDP-------DEYPD-VD-V-I-IC-TYSE-EKELLHKTI-NGCKFMEYPDPSKVHI-YLCDDGK-RQC-MXRDLA-EEM-GV---T-Y-L-D-RPD-HKG-NK-AGN-LNNA-LAHS-SS-PYI-V-TID-ADM-I-PHHDFLMK-TVPYFID-----------------------------CEKRNNCL--PENERI-PL-GYVQXTPQ-SFY-NP-D-LF-Q-N-TLYSENR--VP-CEQ-DFFY-RV-IQP-SRTS-SNG-V-LYG-G-SNT-V-MSRKA-LEA-SNGFYPDT-ITEDFATGILIQKAXGY-VA-IGLS-E-PL-VS-GIA-PDT-IEAF--VKQ-RR-RWA-R-GV-IDST-K--QLKVL-TC--KELT--N-SQKM-NFW-SCISFWFQ-SIKRFIFFII-PLLFXALF-GFT-VF-T--ADFTGLLFVW-LPM--FI-INLCQMS-VWSQG-RCSIKWT------TV-YEYAV-M-PFMI-FPV-IKETFG--ISMK-K---FEVTIKSK---ENKXNKKLVRKF------SRPFIIFIILS-LIG-IVNVTYMMISKREYVLL-----FLL---FW-LV-YNLYF-MIFSLFVIHG-RK-------QNKNDITLNI-SV-PAT--------VIXNND--------VNVVVTKN-M-SE-SELT----FC---SPYPCDFIIKDKPEESE-----------EVKIII----NSGRYEATLSG--HIT----SSAREG---------ADYIYDM-KIDDFCG--TYDXQYLQI-LY-DR----VQGFPIM--LKHD------GGFITD------------IRLNIKNRIK----------------------------------------------DDTLTELPYX--------------------------------------------------------------------------------------------------------------------------------------------------------------------------------------------------------------------------------------------------------------------------------------------------------------------------------------------------------------------------------------------------------------------------------------------------------------------------------------------------------------------------------------
>MPV89615.1_glycosyltransferase_Georgenia_ruanii\
----------------------------------------------------------------------------------------------------------------------------------------------------------------------------------------------------------------------------------------------------------------------------------------------------------------------------------------------------------------------------------------------------------------------------------------------------------------------------------------------------------------------------------------------------------VDLGTWGLVYSATVVLIVGTVWLVQRGRP----------------------------------GFGRRTGI-VVPLV---A--AGVYLTWR-VLFTIP---RDTAWDTALGILLV-AVE-L--IGFAQ-XAV-AF-AAVTWEP---AAA-----------APVPLSA------LDRLPS-VD-I-F-IA-TYDE-PVGTLRTTV-AAAAGVRYP--GRVTV-YLCDDGG-RAE-VRD-LA-ETF-GA--XR-Y-L-A-RTD-HAH-AK-AGN-LNHA-LAHS-DG-EIV-V-TLD-ADM-A-PRAEFLER-TVGQF-R-------------------------------------------DR-QL-GFVQAP-Q-AFY-NE-D-PF-Q-F-NLFSGKA--LPXNEQ-DFFM-RT-LQA-GKAR-FNA-V-MYV-G-SNA-L-FRRTA-LED-IGGFATGV-LTEDMATGMV-LQAAKY-RA-AFVP-D-VI-AA-GLA-PES-FPDXL-LKQ-RD-RWS-R-GN-IQSA-R--RWNPL-TL--RGLT--P-MQRW-LYA-DGVVYWFF-GLFKLVYLLT-PLAYLV-L-GVS-AV-H--ASLTTLAVFWLPYX--FV-SSMLSFS-MVSDG-RRSFVWS------HV-YEIAM-A-PAIA-VAT-LSELVG--LRVR-T---FAVTPKGA---VRRQ-R--TFDW--RVV-W-PHLALIALS-LYGXLVHVTVF----APERYG---TTALVISVFW-TL-YNLAG-LVMAVLLCVE-RP-------RLRGAERTRV-DH-PMT----A---LFPDLPA-------VPG-RLVD-L-SV-TGAR----FX--VLPWSGSFG------PER-----------FLDAPRRPETVDIPGIGTIRG--QSR----W-VADV--------AGAMMVGF-EFSGLDPA-RTV-ALVRT----------ITASPGWVRDDHE------DRXAGM------------GGAAARALSG-------TLRGATESRRAEVRVDTRATARLHPLVARPSAPSAAHDRSGRHADLSAMPTFVR----------------------------------------------------------------------------------------------------EQRAYVGIVEEVSXFGGCRV-----------------------------------------------------------------------------LTDQRLEPGALFSVSIEGHLHTAEVAQVR----------------------------------------------------------------------------------------------------------------------------------------WARRRLKGYVAGLQFGRSEARVEARX-----------------------------------------------------------------------------------------------------------------------------
>MVX65640.1_glycosyltransferase_Clostridium_chromiireducens\
-----------------------------------------------------------------------------------------------------------------------------------------------------------------------------------------------------------------------------------------------------------------------------------------------------------------------------------------------------------------------------------------------------------------------------------------------------------------------------------------------------------------------------------------------------------------------------MNLKVLRNKF----------------------------------------LI-IGTIV---S--SVIYLVWR-IFFTIPF--GYGIVALTCGIYLL-LVE-I--VGMIE-AAI-HY-YSMSNIE---YPV-----------KPN-VDE------ILFXPD-VD-V-F-IA-TYNE-PVELLYKTV-NGCINMDYPDKSKVHI-FICDDSN-RAE-MKE-LA-DSM-GI---N-Y-I-T-RTE-HID-AK-AGN-LNNA-LAKTXNS-PLI-V-TFD-ADM-I-PMHDFLTT-CVPYFLT-------------------------------------------EE-KI-GFVQTP-Q-SFY-NP-D-LF-Q-Y-CLFSEGR--IP-NEQ-DYFY-RD-VQV-SRNK-TNS-V-IYXGG-SNT-M-ILRKA-LEE-IGGFYTKV-ITEDFATGLL-IQSKGY-KC-YAIN-E-IH-AS-GLS-PSD-LKSL--IKQ-RE-RWS-R-GC-IQTG-R--KLNILXFR--KGLN--I-EQKL-SYI-SAISYWYS-CLKRLAYIMA-PIMFSV-F-GVV-VL-K-CNLI-QVLIFW-LPM--YL-FSDATLK-KLSNN-IRSTKWT------NXIYETIL-F-PSLL-PVV-ILETLG--ISQR-K---FAVTRKDG---KAEDDR--NYQI-KKIL---PHSFFAVLS-VIG--IINCIRMTFETGSPAY----SVLL--FXW-LI-VNLYN-IIMSIFFMLG-RN-------AYRKSERVSV-EI-DCN--------VSYGNKT-------INC-KTID-I-SE-GGIG----II---LDEPIYIP------YNR-----------SLDIAL---STERYXVSKFKG--QIV----Q-VSEI--------RESWKYAL-KISEIDDS-NLK-KLLSL-IY-DR----EPTLPKY--IEKN------NSIFDD------------IRINILSRGK---------------------KSNLLNRKLPRXIKLNKKLKSEECGEIIINDFNYEYAVIK-----------------------------------------------------------------------------------------------TDLKFKNNKVITVKIEDEITIRFIL-----------------------------------------------------------------DKQINYNESFKKKKQKIDTSLQLYKIQXEYETIAEDEVFKSKLSSW-----------------------------------------------------------------------------------------------------------------------------------QVECKHDLLRQKQESAEQIKLKYLDEFDEMLYIX---------------------------------------------------------------------------------------------------------------------
>NCA92788.1_glycosyltransferase_bacterium\
---------------------------------------------------------------------------------------------------------------------------------------------------------------------------------------------------------------------------------------------------------------------------------------------------------------------------------------------------------------------------------------------------------------------------------------------------------------------------------------------------------------------------------------------------------MLIFEITKASISIIAVISILALYYAGTKNR------------------------------------KLLLPLSIIGIV---F--SSLYIVWR-AVFSLPY---ILSVDIIFAILLL-LFE-V--LAFIQ-XSL-TL-RMLFHKN-----------------KGISLEK---DTDFKELPT-VD-V-I-VS-AYNE-PVEIIKRTL-ISCLGIEYPN-KKINI-YIGDDGH-REE-IKA-LA-EEL-GX--VN-Y-I-T-REK-NTH-AK-AGN-LNNV-LKTA-CS-EFV-L-LLD-ADM-I-PHRKILKK-MIYYF-E-------------------------------------------DN-ST-AFVQSP-Q-VFY-ND-D-PY-Q-Y-NLKLGQK-IXP-NEQ-EFFM-RV-LQE-KRAL-YNA-V-LHV-G-TNA-I-FRRSA-IDK-IGGIPTGS-ITEDMATGML-MQNEKY-KS-FYLN-E-VL-AI-GLS-PDN-FVXDL-IKQ-RD-RW-CR-GT-IQIY-K--RYSPL-RM--KGLG--F-AQKV-LYL-DGFFYWMF-GIKKLVFVIS-PLLFLL-F-RVS-LF-D--ANFFDLIYLY-IPX-HYV-ATVCYFK-SVAKN-KSSVFLG------HI-YEMAL-A-AYMA-LAF-IFELLF--GKKI-K---FNVTPKGT---TTQR-K--TFRI--KLA-M-PNIILLLIS-VAX----------------------AIIL-NIYW-LI-TDFSN-----------------------------------------------------------------------TE------------------------------------------IIAVAI-----------------NMA----W-----------------------------------CVYNL-----------------------------TALAIX--------------------------------------------------------------------------------------------------------------------------------------------------------------------------------------------------------------------------------------------------------------------------------------------------------------------------------------------------------------------------------------------------------------------------------------------------------------------------------------------------------------------------------------------------------------------------------------------------------------------
>NCB73502.1_glycosyltransferase_Clostridia_bacterium\
--------------------------------------------------------------------------------------------------------------------------------------------------------------------------------------------------------------------------------------------------------------------------------------------------------------------------------------------------------------------------------------------------------------------------------------------------------------------------------------------------------------------------------------------------------MFGLHASIQNYLFVLEILIILTLFFVSKKSG----------------------------------VVKKI-FI-TVSIL---V--NLVYLVWR-TVYTLPL--SFGVVSVIFGVLLV-LAE-W--MGFXGQSFV--F-KMLFWNP--YK-------------NEE-WPP----ESFIIEPT-VD-V-F-IA-TYNE-SMKILKKTM-VACLNLDYPK-DCLNI-YLCDDGR-RDE-AKA-LCEEXL-GV---H-Y-L-T-RAD-NKH-AK-AGN-VNSA-LKQT-NG-EFV-L-LLD-ADM-V-PKSYFLKK-TIGYF-V-------------------------------------------NP-NL-GFVQTP-Q-VFY-NP-D-PY-Q-Y-NLKKYKX-QIP-NEQ-DLFM-LD-IQG-GRDN-FNA-V-LHV-G-TNA-I-FRRKA-IED-IGGIPTGT-ITEDMATGML-IQAKGY-ET-KFVK-E-TL-CT-GLS-VESXFSDL--VVQ-RE-RW-CR-GN-IQVV-K--KWNPL-KI--KGLS--F-MQRL-IYV-DGFLYWFA-GAQKLIFILS-PLIYLV-F-GFV-IL-N--TTAYNLLFFWXVPS--FL-ATTLSYRSLVSKN--RTISWS------HI-YETAT-A-PFLA-LAA-LTEQIF--SRPI-T---FRVTPKGI---NSLN-T--SISV--RYS-L-PHFVLLLLTXILG-WAFAVQGLRSGLPAIID----STVI-NLGW-SI-YNGVA-IVISIFVCIE-KP-------RKRISERLGA-DE-TIV---------LSSDEA-------AFC-RILD-I-SE-AGXA-----KIECTNIGRDL---------------------AIAERV---ELKNTKLGNLGG--EIV----WKQDEE---------GRKSFGI-KFNDMSND-EYS-KVIKY-MS-------DSSKGYH--EDKX--------------------------------------------------------------------------------------------------------------------------------------------------------------------------------------------------------------------------------------------------------------------------------------------------------------------------------------------------------------------------------------------------------------------------------------------------------------------------------------------------------------------------------------------------------------------------------------------------------------------------------
>NLI21588.1_glycosyltransferase_Clostridiales_bacterium\
-----------------------------------------------------------------------------------------------------------------------------------------------------------------------------------------------------------------------------------------------------------------------------------------------------------------------------------------------------------------------------------------------------------------------------------------------------------------------------------------------------------------------------------------------------MRIWESLLADRSFLWMLGAVALLLALYTAVKRRA----------------------------------LFRRV-FI-YLTIA---Y--NLVYLIWR-AGYTLPL--RYGVASAVLGLLLL-LAELX--AGFWQ-SGI--Y-RLLFLRP---YRL-----------TPRRLEE------WKSPPT-VD-V-F-IA-TFNE-STAILRKTA-VACQNLAYPA-DKLRI-YLCDDGK-RAD-VRALXC-EEL-GV---T-Y-L-S-RSD-NRH-AK-AGN-INEA-LAKT-DG-AFV-M-LLD-ADM-V-PKSTFLEK-TLGYF-L-------------------------------------------DD-RV-GFVQTP-Q-MFV-NP-D-PF-Q-Y-NLRXFNQ-SIP-NEQ-DFFM-LD-IQA-GRAA-YNA-V-LHV-G-TNA-V-FRRSA-LDE-IGGIPTGT-ITEDMATGML-LQAKGY-QS-VFIR-E-VL-CT-GLSXVES-FHDL--IRQ-RE-RW-CR-GN-IQVT-R--KWNPL-TI--RGLN--F-TQRM-IYL-DGLIYWFF-GVQKVIFLLC-PLIYLL-F-GTV-IL-N-ASVHDLLXLFW-LPS--YV-ASFLSYR-ALSNK-SRSITWS------HI-YEVAM-A-PYLA-TAA-LMEALF--SRPI-P---FRVTPKGL---NTDK-T--TFAF-RTAL---PFLVLLXGMTVAG-WLLTGARVLA-GGVPME----NLLI-NLAW-SA-YNGVA-ILMSILVCVE-RP-------RKRTAERLST-DE-PVV--------LSFDHN--------ASC-RVTD-I-SEXTGVK----IE-CGAVEGDDLA--------------------GRDVHL-----MCSNIGLVKG--KIV----WANRKR---------GRTTLGV-AFQFQSSE-TYQ-KLLKL-------------------IADR------NEGYHG-------------------NRX----------------------------------------------------------------------------------------------------------------------------------------------------------------------------------------------------------------------------------------------------------------------------------------------------------------------------------------------------------------------------------------------------------------------------------------------------------------------------------------------------------------------------------------------------------------------------------------------
>NLL79092.1_glycosyltransferase_Clostridiales_bacterium\
-----------------------------------------------------------------------------------------------------------------------------------------------------------------------------------------------------------------------------------------------------------------------------------------------------------------------------------------------------------------------------------------------------------------------------------------------------------------------------------------------------------------------------------------------------------------------------MKEKEKENWL--------------------------------KRVWRRW-WY-IINAI---C--TLVYIIWR-IFFTIPV--EYGWVSLVSGIALI-VVE-V--FGMFE-AWV-HY-YDMHDVR-----------------VPK-LPX---DVPLDRFPD-VD-V-F-IA-TYSE-PEELLYKTI-NGCLHMDYPDKSKVHI-YLCDDNR-RPS-MRK-LA-EKM-GI---N-Y-L-D-REN-NEH-AK-AGNLXNHA-LSVT-SS-PLV-V-TFD-ADM-I-PNHNFLMR-MVPYFVD-----------------------------AEIKNEGR--DEKDKI-RM-GFVQSP-Q-SFY-NT-D-LY-Q-F-NLFSESR--IP-NEQXDYFY-KD-IQV-SRNK-SNS-V-IYG-G-SNT-M-LSRAA-LED-IGGFYTDA-ITEDFATGLC-LQKKGY-VC-YGIN-E-VL-AS-GLS-PTD-LKSLI-QXQ-RV-RWG-R-GV-ISTG-K--KLHIF-MT--KGLS--W-GQKM-NYW-SSVWYWYA-PIKRFVYIMS-PIMFAV-F-GYM-VI-K-CTLL-QVLIFW-LPM--YVTXSNIALR-MLSNN-IRTTKWT------SV-YEVVL-F-PFML-IPI-IAETFG--ISLK-K---FKVTQKDGPEDERGKNG--IYMI--------PFLLLIVLS-VIG-ICNXCVRMMF-QSGSLD---PIVVL---FW-LL-NNLFG-LVMAIFFVSG-RT-------LYRKTERVFA-SV-DCT--------IRYRGDV-------YHG-MTKD-L-SE-GGVS----VI---FEAPXMDL-----DDQD-----------TVDIQL----KTDRYEATVKG--AVT----N-VSGG--------KNQWKYAF-VIQDMAE--GHD-DYLGI-LY-DR----EPTLPTN--LDES------SGFFDD------------LKTNXIERRA---------------------AKTFYEKRKMARIPMEASVQVEGGGKTQIANFNYKFVAIR--------------------------------------------------------------------------------------------------MEKAPEQMVLRLAEGLKLVCRK------------------------------------------------------------------------------ERVLPNGLKLYSVXVNYKENNENRVKRIQLQKWIEQ--------------------------------------------------------------------------------------------------------------------------------NREKTDGSNRLGSGQSDEKKPNDKAKEFSEMQWLX--------------------------------------------------------------------------------------------------------------------
>NLT17709.1_glycosyltransferase_Clostridiales_bacterium\
----------------------------------------------------------------------------------------------------------------------------------------------------------------------------------------------------------------------------------------------------------------------------------------------------------------------------------------------------------------------------------------------------------------------------------------------------------------------------------------------------------------------------------------------MIIRGISLERFLSTNAGMWLGLCLFVMLVIGVWYALAKKHE----------------------------------TLRNPFAV-FATLL------QTVYIIWR-FGFTLP---TVSAVGFAMGLLXLVLME-T--MGLTQ-AAT--Y-RMLYMRK--PYRK-----------KRR-LSD------LGYLPT-VD-V-M-IT-TYNE-PEKVIRRTV-AAATRLDYPK-DRCTV-YVCDDGA-RXESIRA-VC-EEF-GA---R-W-I-T-REE-HVH-AK-AGN-LNNC-FKKHATG-EFA-L-ILD-ADM-V-PKGNFLKK-TLGYF-C-------------------------------------------EH-DV-AFVQTP-Q-VFF-NP-DXPF-Q-H-NLRLNQN--IP-NEQ-DFFM-QE-VQI-QRQE-YNA-L-LFV-G-SGC-V-FRRRH-LND-IGLIPTGT-ITEDMATSLL-LQDAGY-RG-VLVT-DXTF-AQ-GLS-AET-FADH--ITQ-RT-RWC-Q-GN-IQVL-R--KWNPW-RR--KGLD--F-CQKQ-IIT-DGVMYWFF-GLQKMVYIAC-PVFYLL-T-GLP-IYMX-SDIFV-MLFFM-LPS--FF-ASALAFK-MYAHK-TRTWGWA------HI-YETAL-A-PYLA-FAA-LSELLF--KRKK-A---FKVTPKGV---SHDK-T--IFLF--KVAXL-PHLVLAAMS-VAA-LFLGVYKMLTDSEYMVI----VYLL-NMGW-VV-YNLFA-LVLSIAICFE-KP-------RVRRHDRLYV-VR-EVH--------LRFGSLAG------XAG-RLIN-I-SE-GGCN----VR---PQFAQDVL---EKHERQ-----------IIRLRF--------GDTEVMG--RIL----RYIPGK-----------KSYAV-QFLDMESE-TYA-RLVQY-IFNNRDAGXFGAFASKSLVHTL------FTRGFE------------SFRARAAKKR------------------------YRRVMEEKRKEAYDAKAPEKAGAYTKNGX-----------------------------------------------------------------------------------------------------------------------------------------------------------------------------------------------------------------------------------------------------------------------------------------------------------------------------------------------------------------------------------------------------------------------------------------------------------------------------------------------------------------------------------------
>OFW35083.1_glycosyl_transferase_Candidatus_Aquicultor_primus\
-----------------------------------------------------------------------------------------------------------------------------------------------------------------------------------------------------------------------------------------------------------------------------------------------------------------------------------------------------------------------------------------------------------------------------------------------------------------------------------------------------------------------------------------------------------------------------MVREQAAKPF----------------------------------------LL-AIFFV---S--YIFYLGWR-ALYTLPL--KYDPLSIFFGLLLF-WAE-F--VGFIE-SIM-FY-LTIKNTN---TPT-----------TPEAHVG-------EFXPD-VD-V-F-VA-TYNE-PPDLLYKTI-VGCKNMEYPDQTKVHI-YICDDGN-RSE-IAD-LC-QRM-GV---G-Y-I-T-RTV-NTH-AK-AGN-LNNA-LTKTXTS-PYI-V-TFD-ADM-I-PMHDFLKK-TTPFFLT-------------------------------------------GE-PI-GFVQIP-Q-NFY-NP-D-PF-Q-Y-NLFSENH--IP-NEQ-QLFS-RL-IQA-GRSN-YNA-A-IYXAG-SNT-V-ISRQA-LAD-IGGFVVGT-ITEDFATGML-IQSRGY-KC-IYLN-E-VH-AS-GLS-PES-LEDL--YNQ-RI-RWG-R-GV-VQTF-K--AFNPFXFM--KGLD--L-KQKM-MYF-SALSYWYF-GVWRFIFLCS-PILYSL-F-GIV-VL-S--APALSVLLIW-GPM--FI-LTHIVFK-LFTGN-IRTTIWS------HXIYDTAL-F-PHVA-KGV-ILETIG--FKMI-N---FKVTPKDN---ITRT----KFSN--KFNLVRVQIVLAALS-LIG-IVKITIQWFT-TGFLSS---YVIIL--XFW-LS-YNLYL-LAMAIFFASE-RP-------KFRSAERMPI-SA-GAK--------IDQAGME-------FWG-TTDD-I-SE-TGVT----II---FDRPIYLD------PDS-----------IHVAGI---HTERXYSAKFSA--KIV----H-VDNF--------EQKYKYAF-SIVHIDES-DFQ-QLLLI-LY-DR----VPLAPQK--TQKD------SVFYLN------------LTKNFKGRRK------------------HVLAMNRKLPXRIAVDKTFLAYCDGAPVSVRIHDFNYEFCVIS------------------------------------------------------------------------------------------------SAREYKSMTIPLSPDGGLALECTL-------------------------------------------------------------------------------------------NLELSNRNPRGILIYEISNY-----------------------------------------------------------------------------------------------------------------------------------RELVXNSSELIDLLTADKQTALAAX------------------------------------------------------------------------------------------------------------------------------
>OKZ86193.1_hypothetical_protein_BHW04_07245_Clostridium_sp._29_15\
--------------------------------------------------------------------------------------------------------------------------------------------------------------------------------------------------------------------------------------------------------------------------------------------------------------------------------------------------------------------------------------------------------------------------------------------------------------------------------------------------------------------------------------------------------------MEKYTIIMCFLLV--ISYFIAKINL----------------------------------SYKKG-II-LVNTV---V--SITYIIWR--ITVIPI--HSGVFSFVIGVMLY-SAE-F--LGVIA-FFN--FQYLXFYKK--YKLE-----------VKT-LDV----YKNEEIPF-VD-I-L-IC-TYNE-PLYLLEKTI-AACINLHYPQ-NKFKI-HICDDGI-RQK-LKE-LC-DKY-DI---N-Y-I-TXRND-NAG-AK-AGN-INNA-LKFV-KG-DLF-V-VLD-ADM-I-PKKCFLSK-TVGYF-S-------------------------------------------NE-HL-AFVQTP-Q-VYY-NK-D-MY-Q-Y-NL--SKN--IP-NEQ-DFFXMRD-IQE-ARAA-HNA-V-LHV-G-TNA-V-FRRKY-INE-IGGYPTYS-ITEDMAVGMM-LQAKGY-DS-IFVN-E-EL-VL-GLS-AVT-FEEL--VKQ-RDXRW-CR-GN-LQVL-K--HFNPI-FM--KGLS--F-SQRI-AYF-DGAVYWFS-NLQKMIYMIC-PIIFLI-T-GRL-II-D--SSLINLLMFY-IPF--IL-GNILXIFEVLSPK-TRSAKWS------HY-YDIAM-S-PHLS-LSI-LKELIG--LKIN-----FNITSKEV---IQNK-R--YFHY--KIV-I-PHILMIIVT-IIS-WIISTRSXYIYNNISVG----AYIL-NMAW-SI-YNFIG-IGVSLYVAYQ-KP-------IFRTSERIMI-TE-NIV--------VEISNDYGS-----IQG-NLID-I-SE-IGVG----VR---LHNIXNEN---ILKVKD-----------NIMLDL--------NKTKFEC--EVI----R-TSND------------FVAL-KFKKICPS-QMK-IIMSI--FTDN----MS--PYY--KIKX--------------------------------------------------------------------------------------------------------------------------------------------------------------------------------------------------------------------------------------------------------------------------------------------------------------------------------------------------------------------------------------------------------------------------------------------------------------------------------------------------------------------------------------------------------------------------------------------------------------------------------
>OMG48792.1_hypothetical_protein_BK140_14525_Paenibacillus_macerans\
-------------------------------------------------------------------------------------------------------------------------------------------------------------------------------------------------------------------------------------------------------------------------------------------------------------------------------------------------------------------------------------------------------------------------------------------------------------------------------------------------------------------------------------------------------------------------------MVSKRKRA----------------------------------------LI-MASMV---V--MTIYLFWR-VFYTLPS-----GWSLILGLMLL-FVE-A--ISIFQAFFF----HLIISKP--TKR------------TPAPLPA---------QPFTVD-VTX-IA-TYNE-PMAIIRKTV-LACLNLDYPK-EYLKI-WVCDDGR-RDE-IRR-MA-GDL-GV---M-Y-L-T-RPT-GEH-AK-AGN-LNNA-LRYL-NG-ELM-LTXLD-ADM-M-PLPDFLKR-TAGFFAE-------------------------------------------NK-KL-AFVQTP-Q-VFY-NE-D-IF-Q-Y-NYYQGRN--IP-NEQ-DMFM-RL-IQS-GRDR-YNA-T-IFV-G-SNA-V-FXRRSALLD-VGGFVTGT-VTEDLATGMI-IQAKGY-DT-YALN-E-VL-AL-GLS-SES-ISDQ--VKQ-RS-RWA-R-GT-IQTM-R--KWNPL-TI--RGLS--FXMQRM-LYL-SNLLYWYF-GFTRMVFILA-PVCFFI-F-GTT-SV-E--TNLWQLMAFW-LPY--FL-LSMTMLP-MITGK-KINVLWN------AI-YENAM-AXPTIF-FAA-MVETFS--KREI-P---FQVTPKGV---IRDK-TTINYSF------ILPHFVLLAVSAVL--LAFNVHRVADPDPIEQQ----RVFV-NGFW-VL-YNXIVVLFLTILLGFE-RP-------RMRNIERFSK-EF-RIG--------LTFADARGVRQR--YEL-STLD-I-SD-QGVR---------ISLPEMIA------LPE-----------TVDLEL---YGDDGPIXPVLG--EKV----F-YDKQ--------QDMFQAGF-KVQFPSLA-EER-RWLRT-VYGSV--------DQFVTGSFQ------WPAYKS------------LLQYISKFQF-----------------KYRTMNRKHPRVETXNLNAWLDTGQDGRRKVKIMDLSINGCLLE----------------------------------------------------------------------------------------------ADGDADVQNDEPALLSFPGIDFKFSG----------------------------------------------------------------------------KLVRVGPKDGKPRRFGVVFDEEASPXSAVRMIQSL--------------------------------------------------------------------------------------------------------------------------------------SEFAGPARTVETGRTDMKTTSINX----------------------------------------------------------------------------------------------------------------------------
>OOM77166.1_cellulose_synthase_catalytic_subunit_Clostridium_puniceum\
--------------------------------------------------------------------------------------------------------------------------------------------------------------------------------------------------------------------------------------------------------------------------------------------------------------------------------------------------------------------------------------------------------------------------------------------------------------------------------------------------------------------------------------------------------------------------MRIINLKILKNKL----------------------------------------LI-IGTIL---S--SSIYLVWR-IFFTIPF--ESGIIGLICGIFLL-LVE-I--VGMME-AAI-HY-YSMSNID---YPT-----------KPD-VSE------XSLFPD-VD-V-F-IA-TYNE-PVELLYKTV-TGCINMEYPDKSKVHI-YICDDSN-RPE-MKE-LA-DFM-KI---N-Y-V-T-RTE-RKD-AK-AGN-LNNA-LXAHSSS-PLV-V-TFD-ADM-I-PMHDFLKT-CVPYFLT-------------------------------------------KE-KI-GFVQTP-Q-SFY-NP-D-LF-Q-Y-FLFSEGR--IP-NEQ-DYFY-RD-IQV-SRNK-TNS-X-VIYGG-SNT-M-ILRKA-LEE-IGGFYTKV-ITEDFATGLL-IQSKGY-KC-YAID-E-VH-AS-GLS-PDD-LKSL--IKQ-RE-RWS-R-GC-IQTG-R--KLXNILFR--KGLN--I-QQKL-SYI-SAISYWYS-GLKRLAYIMA-PIMFAV-F-GIV-VV-K-CDLV-QVLIFW-LPM--YL-FSDATLK-KLSNN-IRSTKXL-----TNI-YETIL-F-PSLL-PVV-LLETFG--ITQK-K---FAVTRKDG---GAEDDR--KYQI-KKAI---PHIFFGILS-VIG--IVNCIEMTFELGSPVY----IVXL--LFW-LV-VNFYN-IIMSIFFMIG-RK-------AYRKAERFPA-EI-QCN--------ISYDNED-------IKC-MTID-I-SE-GGIS----VI---LDNPIYMP------YEK-----------NIGISL---FTXERYISNFQG--NIV----H-VAQI--------GEKWKYAF-KLIKIDDD-NLK-QLLGI-IY-DR----VPTLPKY--IEKN------NSIFDD------------IRINILKRGK---------------------KSVLFNRKXLPRIVLNKKLKSEECGIITLCNFNYEYAVIK-----------------------------------------------------------------------------------------------TDIKYRNVKEITVHVNDKIDFKCML-----------------------------------------------------------------DKPIDYEKSFKGKKRLIEDSSQLYXKIQQYDSLAKNETFKSGLLNW-----------------------------------------------------------------------------------------------------------------------------------ITEYKNEILIKKQQQLQQRKSKSLYEFDEMSYLX---------------------------------------------------------------------------------------------------------------------
>ORX78046.1_hypothetical_protein_BCR32DRAFT_247468_Anaeromyces_robustus\
--------------------------------------------------------------------------------------------------------MKFILPYFIIIFFIISDIIVFSHSVPNNETEINNNNSQSIQNNETDVNNNNNSQYIQKIKREINNDDSKSNPKNETDINNXNKKPLSNEVQQVKIARPSIDGKLYVNGTSLVNSKEETVILKGLSTHGLTWYPAYVNKDLFTFLSEEWDMNLIRLAMYSESXYIKNKKENLEILYRGIDAAIESNMYVLIDWHILNDYDPMMNVEEAKEFFNMISEKYANVPNLIYEICNEPNQGAKWENIYXKYSNIIVPIIRNHNPNAVIIIGTPNYDQDLESAIAKPVSFKNVMYTFHFYSAEHHDDLMVRFENAIKSGLPVFISECGITXMGDGNGNRDYEYAVKWFDLLNKYQTSYAIWNLSNKKENSSIIKASSRESKKLLEKDLTGTGKWVRSLLKGVSPSDIPQGDXVNEKYTFWETIISLISVVGYEKVNSLNYYSNIIILCTEIFIFLGVMSMIYFYFSNKKC----------------WTYDQFIRKHGLGDVKVYNIKHXLYM-KIFIVMALWISTLMYLIWR-CVFTF----NKGILPIICNSILL-IVE-I--AEFLE-SCI-FY-TNLLKCK---KYP-----------VPV-IED-------DEFPD-VD-I-FXIA-TYNE-SEELLRKTI-NGCNHLDYPDKKKVHI-WVCDDNR-RSN-IRQ-LA-KKM-NV---G-Y-F-D-RPD-NKG-AK-AGN-LNNA-MSHT-FS-PYI-VXTLD-ADM-I-VKSNFLLK-TIPYFIY-----------------------------VEKCNAKL--SKSEQR-HL-GFLQTP-Q-CFY-EP-D-IF-Q-Y-NLYSETK--VP-NEQ-DFFY-RL-AEV-SRTSXSNS-V-IYG-G-SNT-V-ISRKA-LED-VGGFYTES-ITEDYATGLL-LESKGY-LS-LATP-E-PL-AS-GMT-PNT-FDDH--IKQ-RS-RWA-C-GV-VNIIXRNKHMNPL-WN--MKLH--F-IQRL-NYI-SSAFYWYT-PFNKLIYMIS-PFFFAV-F-NIP-VF-R-CTSL-EIMIYW-LPM--FI-LQNICLR-ILTNNXMISIKWS------NI-FQMSV-M-PFLI-TPV-LKETFG--ISKK-K---FKVTDKSN---NKSLLS--KKKY-IRMI---PFIIFGILS-IIG-VIRISLMINLYNTXICP----IIIL---FW-LC-VNFYT-IVMIIFLISG-RE-------KDEENDEYIH----SAVVVRTNEVAIVEDVKG-------IEKYAITSVL-ME-HTIK----LL---INTNDFXL---EIGDVA-----------NVNLNI------RKYKVRLNC---VV----TSIRSI--------SEQYLLTM-EIKNYDNE-E---EYLQI-LF-DR----MPTLPQTLKWEFF------LTILWR----------NILYRXFIRMFS--------------------YFYIEKPIAKPITKPMTKQITKPLKLEIVIEX------------------------------------------------------------------------------------------------------------------------------------------------------------------------------------------------------------------------------------------------------------------------------------------------------------------------------------------------------------------------------------------------------------------------------------------------------------------------------------------------------------------------------------------
>OUQ34487.1_hypothetical_protein_B5E75_06680_Massilimicrobiota_timonensis\
----------------------------------------------------------------------------------------------------------------------------------------------------------------------------------------------------------------------------------------------------------------------------------------------------------------------------------------------------------------------------------------------------------------------------------------------------------------------------------------------------------------------------------------------------------------MDAYLFFHIIYKKSGFSMIKKSN----------------------------------------IIFILSFI---F--SSLYLIWR-TFWTLPL--NQSMGEIIFAVILL-LSE-I--ITTFT-SFELII-HKMRXNV--EKRL-----------VPPVLQA-------QDYPE-ID-I-F-IA-THNE-SVDLLYKTV-NACTFLEYPDLQLVHI-YICDDQN-RPE-VKH-LA-EHF-GV---G-Y-I-G-LEYXNQH-AK-AGN-FNHA-LSMT-HS-PLI-V-TFD-ADM-I-PERTFLMK-TVPYFFM-------------------------------------KDTKTSSYLPI-ALVQTP-Q-SFY-NQ-D-LF-Q-F-HLFSETT-IXP-NEQ-DFFS-KE-INV-LRNAHFGA-S--YT-G-SNA-V-ILREA-LEK-IGGFPYHT-VTEDFETSIR-LQKAGY-WT-YSTQ-E-SL-AS-GLS-TTT-IPXSM-IQQ-RI-RWA-Q-GV-IQSI-Y--NTHAC-TT--SSLS--L-GLRL-SYL-CAFLYWWS-FLTRLIFILA-PILFAL-F-DLQ-FV-Q--CHFGELLIFW-LPX-SSI-FYHLSLN-ALSTQ-TRNQRWS------QI-IDTIL-A-PFLI-IPV-LLETLG--IHQK-I---FKVTNKKK---ATMHTRSLFYMI--------PHLILVILT-ILAXIIRYGMGKY--GSALFY---SSVIL---FW-LF-YNLVT-LCFAIFFMLG-RP-------SYRAYERFSI-QE-AID--------IHFHHQT-------YQG-MSVD-F-SY-VSLS----FS--LXSLPFYVP------ADI-----------PFYIEI----KTDQYQTTLPV--QLL----Y-VKVV--------QEQWVYVV-LLQDTPEE-DYR-QYLQI-IH-DR----KHSLPSH--IDEW------SSLYDD-----------XLYRNIQSRFQ----------------------KRQQEQRQTFRIPVEQVFHLTNGMEIFVVDFNYHYLLVK-----------------------------------------------------------------------------------------------------------------------------------------------------------------------------------------------DFQGDKLKEYCLNWYGMIFQLRFKKQVNHQLXCLLEVINFEELF-------------------------------------------------------------------------------------------------------------------------------FNKKALKVFLQHLIYTKVDETX---------------------------------------------------------------------------------------------------------------------------------
>PIH56018.1_glycosyl_transferase_Paenibacillus_sp._LK1\
--------------------------------------------------------------------------------------------------------------------------------------------------------------------------------------------------------------------------------------------------------------------------------------------------------------------------------------------------------------------------------------------------------------------------------------------------------------------------------------------------------------------------------------------------------MITFFYSDRRHYSEKSGRGIHLNYLSTRNKI----------------------------------------LV-TATVI---M--SCIYVIWR-TFFTIPF--GHGPLAVTAGLALL-IVE-L--IGMFE-LAVXHF-YNMTRLE-----------------YPE-LPV----VDEALYPD-VD-V-F-IA-TYNE-PTSLLFKTI-NGCLNMDYPDRSKVHI-HLCDDSN-RPE-MRD-LA-AHL-GI---N-YXL-T-RTE-HVH-AK-AGN-LNNA-MKHT-SS-PLI-V-TFD-ADM-I-PKHDFLTS-CVPYFLT-------------------------------------------GE-KI-GFVQTP-Q-SFY-NP-D-QF-Q-Y-NLYSENR--IP-NXEQDYFY-RD-VQV-GRNK-SNS-V-IYG-G-TNT-V-LSRQA-LED-VGGFYTGS-ITEDFATGIE-MQSKGY-RC-FATN-K-VL-AS-GLA-PGD-LKSLX-IKQ-RQ-RWA-R-GC-IQTG-K--KMNLL-FK--KGLS--F-AQKL-NYI-SSITYWYS-GLKRLLYIMS-PILFAV-F-GVL-VV-K-CTIL-EILVFW-LPM--YXLLTNTCLR-MLSGN-IRTTKWT------NV-YETIL-F-PSLL-PAV-ILETLG--ITMN-K---FVVTRKDG---AQNDDR--NYQI-KQMI---PHLILAVLS-IIG-XIVNCIHWTF-SQGTIG-----FLV-VLYW-LL-INFYN-IMMSIFFLAG-RK-------VFRNHERSMA-SV-DCT--------LTTEGEI-------ISC-ITHD-L-SE-GGIS----VM--LXDTPKYIP------SDM-----------EIGIKL----VNDRYSSEFTG--KVA----H-VASI--------GNRWKYAF-TVKDITEQ-EQR-QLLHI-IY-DR----EPTLPQK--LDKD------ISTFED-----------XIRLNFVRRGQ----------------------SEFMSNRKLARIALNRELPTADHGIVTLMDFNYEFVLVE------------------------------------------------------------------------------------------------MEHHDLANEIQLSLSEDISLKCMW-----------------------------------------------------------------------------VQSLRNKXRGNLYRVTNIRDIVRNHQMPTLEALLKQ---------------------------------------------------------------------------------------------------------------------------------WNKEHIQLGKTGPASQGKNNISPDELNEMAYLX----------------------------------------------------------------------------------------------------------------------
>PLX34863.1_cellulose_synthase_partial_Clostridiales_bacterium\
-------------------------------------------------------------------------------------------------------------------------------------------------------------------------------------------------------------------------------------------------------------------------------------------------------------------------------------------------------------------------------------------------------------------------------------------------------------------------------------------------------------------------------------------------------------MFVKIALSLFMVFITLVLYSLSKKN-----------------------------------PFRNL-LG-VFGLF---L--SSVYIFWR-IFYTLPD---VRTFDFIFAFLLI-FFE-T--VALGQ-NIV-LR-XLLFSKH-----------------KPIVVER---TQPFTDKPT-VD-I-I-IS-TYNE-PEDILKRTI-VGCLNIDYPK-DKLKI-YMGDDGN-RAS-IRG-LC-EQY-GI---N-Y-I-IXRDN-NEH-AK-AGN-INNV-LTKA-SG-EFV-L-LLD-ADM-I-PKANIISA-MLYYF-E-------------------------------------------DK-AT-GFVQSP-Q-VFY-NM-D-PF-Q-Y-NLGMGSN--IP-NEQDXFFM-RT-MQE-KRAH-FNA-V-LHV-G-TNA-L-FRRAA-IDR-IGGIPTGS-ITEDMATGML-IQNEGY-KS-FFVK-E-TL-AL-GLT-SEN-FQDLM-KQX-RD-RW-CR-GN-TQVM-K--KYNPL-MM--KNLT--F-AQKL-IYL-DGFVYWMF-GLQKMVYIVS-PLLFLL-F-RVI-IF-T--ANGWDLLLIF-LPH--FISTXSLYFK-SISGK-ERNTVWS------HI-YDTAM-A-PKLA-LSF-AGEFLL--NRQL-K---FNVTPKGT---LKDK-D--EFNF-SLAS---VHIFLFAAS-VLAMAVNXMNILFRWSAGTFL---SGIII-NMVW-CV-YNMAA-IFISIFLSLE-KK-------RLRKTERIPT-CL-SFK---SLITSCAHHENC-------GHCGTVTD-F-SEKXGML----IT--LKEYCPNFD----FTINK-----------SVELSI-------ESVGTVSG--QIA----RYAKDG---------SKYEVGV----SFNGD-DYN-LISKX-------------------------------------------------------------------------------------------------------------------------------------------------------------------------------------------------------------------------------------------------------------------------------------------------------------------------------------------------------------------------------------------------------------------------------------------------------------------------------------------------------------------------------------------------------------------------------------------------------------------------------------------------------
>QOX64858.1_glycosyltransferase_Clostridiales_bacterium\
--------------------------------------------------------------------------------------------------------------------------------------------------------------------------------------------------------------------------------------------------------------------------------------------------------------------------------------------------------------------------------------------------------------------------------------------------------------------------------------------------------------------------------------------------------------------------------MFEKKKL------------------------------------QTV-IF-ICSTV---S--MCVYLLWR-LIFTLPI--HEGVIALIMGILLL-SSEIV--AALGS--------FELFWRKNREFEV-----------ELPVIPK------SWFXPH-VD-V-F-IA-THNE-PTDLLYNTA-NACTFMEYPDKSKVHI-YLCDDGN-RKE-VAA-LA-KEL-GV---G-Y-L-P-LAD-NKH-AK-SGN-LNNA-LSQTXSS-PLV-V-TFD-ADM-I-PRSSFLMK-SVPYFFL----------------------PRLKKTPDGRWTERERDEIDKRY-RI-GFIQTP-Q-SFY-NP-D-LF-Q-Y-NLFAERN--IP-NXEQDFFT-KE-VNV-MRNS-SNAPA--YT-G-SNT-V-LARSA-LEE-IGGFPTDT-ITEDFETGIK-IQSLGY-TT-YATT-E-VL-AS-GLT-PTS-IKTMX-ISQ-RV-RWA-R-GV-IQSI-K--NCKVP-FN--KGLS--I-SARI-SYM-VSYSYWWS-FARRIIFTMS-PILFAL-F-DLR-IA-V-CGFWD-LLAFW-APS-HXL-FYSLAMR-SLSSD-TRNQRWC------QI-IDTIL-A-PYLV-LPV-ILEDLG--MKQM-K---FQVTRKGS---EERE-K--EFTF--HYA-I-PHLIMLGLS-AAALXIRFTSGKY--GLALIY---SSIII---FW-LI-YNVIN-LAYAVFFMLG-RR-------IYRKSERFDA-TL-PMQ--------IFYEDRT-------IDA-HTVN-I-SE-GGLA----FS--LNXRPEYIP------PDQ-----------TIRFHV----YNNQYRAIFDG--VVI----Y-VKQA--------GNKWYYGV-TIKSLDGE-NKR-QYMQL-IY-DR----MHSLPTK--MNVW------ITAFDD------------LXTNNMSIRM---------------------EKQRSDLRALPRIDLYKPIRFDDGSHCVLVDFNYRFAMAK-----------------------------------------------------------------------------------------DLSAWGSHEKGNKLKRTREKQSGGIREKRDK--------------------------------------------------------------HXGQESGDTSAKETRYTCTLGPDLQLVLAPVKNDMDSIREGVLMRVVNWQEL--------------------------------------------------------------------------------------------------------------------------------IYSQEFKRILTGWSMERQNELQAKAAEAEEXVQNLX-------------------------------------------------------------------------------------------------------------------
>RGW05786.1_glycosyltransferase_Streptococcus_salivarius\
----------------------------------------------------------------------------------------------------------------------------------------------------------------------------------------------------------------------------------------------------MMFQDVVIVIPAYEPDDRLLELLKNIRDKENQMFDIILVDDGSGADFAPLFAIAQSDYACHLQRHDDNKGKGRALKTAISXYILENFPNAKGIVTIDSDGQHTYEDMMKCLAEFLQHPDSLVLGVRTFEKSVPLRSKFGNLLTRDVLGAMTGMNVSDTQTGXLRVIPMSWLPKLLTVEGERYEFEMNMLLEAKEDNILICEVGIATIYLDENQSSHFDAIRDSIRIYKVFFKYIFSALFSFLXVDIVAFTILISLFNGLSFSAVTLASILARAISSVVNFTLNHKVVFKRGQSNSAIKYFTLVVVQIVLSSLLVTVLGNALTTXLPISLVKILVDGTLFFVSYFVQKHLIFSGGENEANKRI-LY-FVAFV---T--TAFYLTWR-LVATIPW--HDSWFALIFGILLW-GSEVV--XSAIT-G------YILIWNKQKDFEL----------EKPE-IAK-------ERYPD-VD-V-L-IA-THNE-DPELLYKTI-NACTFMEYPDKSKVHI-YVCDDTN-RLE-VAK-LAXDEL-GV---G-Y-F-G-LAD-NKD-AK-SGN-YNNA-LRQT-SS-PLV-A-TFD-ADM-I-PYREFLLE-TVPYFVE--------------------------------QVEAYENGDDYDKSKV-GLIQTP-QSXFY-NA-D-IF-Q-F-NLFSEST--LP-NEQ-DFFS-KE-INV-CNNS-HGA-A-VYT-G-SNT-L-IFRKA-IED-VGGFPTDT-ITEDFELGVR-MNAAGYVNX-YSTK-S-PM-AS-GLT-PTD-LKSVL--KQ-RA-RWG-R-GV-IRSS-Y--NMNIF-FN--PKLT--K-GQRI-VYI-NGYLYWWS-FFRRLLYILA-PILYTV-FHXVR-VV-V--SNIWLLFLFW-LPS--YA-LTHLSMR-EVSKQ-YRTQVWG------EI-VETIF-A-PYLF-IPM-MLESFG--ISDK-K---FKVTRKGN-----------DTSWTLYXLYALPYLVLWGLA-VYG-LVTFNYGKF--GSELFY---GSIIS---FW-LT-YHIIN-LTFAIFCALG-RP-------IYRSSERFTV-DE-AMV--------IEVDDDS-------YXQVRVCD-I-SE-TGIS----FY---TDLPLYLP------KEK-----------ELTLNL----QSRDYHARVKG--HVV----RVFAID---------NGWRYGV-QFSEIPEA-DKR-EFYQY-IY-DR--IXNHNLPKE--KDPW------MTTWDD------------LFENFSQRFQ------------------NNERPVSAYDQVAFPKVRVNEEVQVAGKKCQLRKTDYYYMTFS------------------------------------------------------------------------------------------------------------------------------------------------------------------------------------------------------GKLTNPKKGPXNVAFTYKDLPIQLTFVS----------------------------------------------------------------------------------------------------------------------------------------YDIDRDESLYRVTNLADLDSLPAFKALANEWRGRVX-------------------------------------------------------------------------------------------------------------------
>RHO58815.1_glycosyltransferase_Eubacterium_sp._AM05-23\
-----------------------------------------------------------------------------------------------------------------------------------------------------------------------------------------------------------------------------------------------------------------------------------------------------------------------------------------------------------------------------------------------------------------------------------------------------------------------------------------------------------------------------------------------------------------------MRLKIQEESMKEQNKI----------------------------------RIKKT-IF-ILTVV---A--MTVYFGWR-LFFTLPFR--FGPLASAVGVILL-ITE-L--TGALE-TFE-LY-RNYSRSA----------------VXPE-LPV----IPAADYPE-VD-V-L-IA-THNE-SAGLLYKTV-NACRYMVYPDKNKVHI-YLCDDTG-RAE-VAA-LA-RQM-DV---G-Y-F-G-LRD-NPH-AKXAGN-LNNA-IFKT-HS-PLI-A-TFD-ADM-I-PTHDFLMK-TVPYFFL-------------------------------------------EEGPI-GFIQSP-Q-SFY-NA-D-LF-Q-Y-NLYSEKK--LP-NEQ-DYFF-KE-VXNVNRNY-ANA-P-IYA-G-SNT-L-ISRRA-LTE-VGGIATDS-ITEDFATGIR-IQAAGY-RC-YAIP-T-VL-AH-GLA-PAT-LRDL--ISQ-RR-RWG-RXGC-VQTL-R--QSHWL-RH--MGLP--L-RTRL-SYY-SSFLYWWA-FFRRFVYISA-PILFTL-F-QIV-IV-D--CTVPELLIFS-IPA--YL-LYGLSLQFXLSGS-MRSARWS------NI-IDTAL-F-PYLT-LPI-ILETLG--IREK-K---FSVTRKDA---VTDS-R--SFTL------ALPHLFFILLS-ALA--IYQCYTVWMPASXFVA----ALVV--MYW-LV-LNTFI-LIMAVFFILG-RK-------NSRKNVRFSA-EL-PVL--------LKTPCGR-------FSG-HTLD-I-SE-TGMA----IA---LDTGKTLD------PSL-----------PLXEVL---VQSGHYRARLEA--RVV----RTDESR--------DGALRYGL-VFTSMDAE-NRS-QYFQI-VY-DR----EPDFPTR--LVKS-------SGLRD------------LGRNILQRFR-------------------------------RRXRX----------------------------------------------------------------------------------------------------------------------------------------------------------------------------------------------------------------------------------------------------------------------------------------------------------------------------------------------------------------------------------------------------------------------------------------------------------------------------------------------------------------------------------------------------------
>RPA59575.1_glycosyltransferase_Aerococcus_sp._SJQ22\
-------------------------------------------------------------------------------------------------------------------------------------------------------------------------------------------------------------------------------------------------------------------------------------------------------------------------------------------------------------------------------------------------------------------------------------------------------------------------------------------------------------------------------------------------------------------------------MEMGAMKF-----------------------------------GRRL-LV-LITTI---T--STIYIIWR-LTSTLPF--GFGWFAWFCAVFLI-SVE-L--MGYFE-MIV-HF-YQLSNPL--VLKN-----------LPV-IPD------XKDYPH-VD-I-F-IS-TYNE-PEDLLYKTI-NGCLNMEYPDKSKVHI-YLCDDGH-RES-MGE-LA-RKM-GV---T-HLV---RDT-HQD-AK-AGN-LNFA-MXSVTTS-PYI-V-TFD-ADM-I-PRRQFLLR-TIPYFVE-------------------------------------------NE-KI-GFIQIP-Q-TFY-NP-D-LF-Q-F-NLFAEKS--IP-SEQ-DYFY-RD-VQV-MRNK-SNSXV-IYG-G-TNT-I-LSREA-LEA-AGGFFTGV-ITEDFATGMK-IQAAGY-ES-YAID-E-PL-AV-GMA-PED-LKSL--ISQ-RK-RWA-R-GC-IQTGKR--IXHIL-FM--KGFS--W-AQKV-SYL-TSITYWFG-PLKQLSYVMA-PILYVF-F-NVI-IV-K--TTLLQVLMFW-LPM--YL-FNNYTLK-KLSGN-IRVTRXL------TYVYDMIL-F-PSLL-PAV-IMETIG--ISQR-T---FQVTRKDGKDKIAGSDR--DYRI--RAA-I-PHVILAILS-FIG-ICLAVRQTFLQPTEAXY-----III--VFW-LL-VNLYN-LMMSIFFMMG-RQ-------TSRKFDRFFA-EE-DCL--------ITFDNQV-------IRA-KTFD-L-SE-QGVA----VR---LPFPEWIP------TDE-----------DVHLQX---IKTPYYDSKLTG--RVV----NVFEIG---------DAWHFAF-MVDADTED-DYA-DYMQI-IY-DR----QHTLPLF--IGKD------YSSLAT------------LVANVKGHLV---------------------TTKHFXSRKLPQMVVNRRVKTNLGQEAVIQDFNYQFVTLD------------------------------------------------------------------------------------------------FTDNTRLPREIILEDGGFQFICQR------------------------------------------------------------------------------KEMISNENLGVYEITNYQELVHXHPKFQSLIQS-----------------------------------------------------------------------------------------------------------------------------------WLVIQKEQVAETNEFRHELNQYLTQAKRISX------------------------------------------------------------------------------------------------------------------------
>RSU08770.1_cellulose_synthase_Vagococcus_entomophilus\
--------------------------------------------------------------------------------------------------------------------------------------------------------------------------------------------------------------------------------------------------------------------------------------------------------------------------------------------------------------------------------------------------------------------------------------------------------------------------------------------------------------------------------------------------------------MWLFLYTIISLFLLIIFYLAGQKST----------------------------------LFKKG-TI-ILFLF---F--NLIYLGWR-TFYTVP---SISILSVLAGILLL-LTE-W--GGFLQ-SFV--FGXILFWTD--TKRN-----------KKW-LAD------LEILPT-VD-I-F-VA-TYNE-PLDLLKRMI-VACQLIDYPDKHLVKI-YICDDGN-RDE-VRA-LC-QKY-GV--IH-V-X-T-RSD-NKH-AK-AGN-LNHA-LTVS-NG-EVV-V-TLD-ADM-I-PRKNFLQK-TMGYF-S-------------------------------------------DE-RV-GFIQAP-Q-AFF-ND-D-PF-Q-F-NLFAEER--II-NEQXDFFM-RK-LEE-KKDH-YNA-T-MYI-G-SNA-L-FKRTT-LDS-VNGFATGV-ITEDMATGML-IQAKGW-ET-VFVN-E-VL-AV-GLA-PET-YKDLI-KXQ-RD-RW-CR-GN-IQVM-K--KWNIF-TL--KGLS--W-MQKL-LYI-DGIHYWFF-GVYKMIFLFA-PLLYLL-F-HIY-SL-Q--ASFVDLLYFW-LPA-FLS-XSQLFFN-LVSDK-KRTVMWS------NV-YEIAL-A-PSMA-YAA-LSELFL--KKKK-K---FHVTRKGV---QTDQ-R--YFLF--KSS-F-VHIFLLLLS-LIS-LVKXILLFWI-RPDLVQFNPSSLYI-NIFW-LL-YNILC-ISIAILVAVE-RP-------RYRSTERFPV-RK-HGL----LDNLASFKTEV-----------KVQD-L-NE-FGAR----XL--STQKSNLVD------SLE-----------HIHLTI--------DGYSFYG--IVK----WVIDKN---------DSAELGI-QFQKVPPE-SYS-YVIST-VY-ST--------PQKEKDNRG------YGNSSL------------LYTXFFNFLF---------------KTEKKPESHKRLTIRERSKLTGEFLKEGTTYPFSVIDASVSGYQIK-----------------------------------------------------------------------------------------------------------------------------------------------------------------------------------------------------------TKAKLAVGEIISLQLPNFEKPVQVEIRW-----------------------------------------------------------------------------------------------------------------------------------XQKRRVFRTYAGSKILRSTNX----------------------------------------------------------------------------------------------------------------------------------
>SCA88359.1_glycosyl_transferase_family_protein_Bacillus_glycinifermentans\
------------------------------------------------------------------------------------------------------------------------------------------------------------------------------------------------------------------------------------------------------------------------------------------------------------------------------------------------------------------------------------------------------------------------------------------------------------------------------------------------------------------------------------------------------------MEYVFYGYPAAMIAIILTAFFGCKASS----------------------------------RFKKP-LI-IMCLA---A--NGVYIIWR-FGFTLP---STGPLDTAMGVILL-ATE-C--IGFFQ-LVI-XF-YTLVWKE---KKR-----------SPVPLQD------KDHRPT-VD-I-L-IA-TYNE-ERHVLKKTV-SGCLNLDYPK-ELVNV-YLCDDGR-RAD-IQK-LA-EEF-GV---H-YXL-T-RES-NEH-AK-AGN-LNHA-MSRS-EG-ELI-V-TMD-ADM-V-PLPSFLQK-TVGYF-Q-------------------------------------------DE-KV-AFVQTP-Q-AFY-NE-D-PY-Q-Y-NLFSGTN--IP-NEXQDFFM-RR-LQA-GKDR-FNA-V-MYV-G-SNT-V-FRRTA-LEE-IGGFATGV-ITEDMATGML-LETK-F-EA-VFVS-E-VL-AV-GLA-PET-WTDLL-KXQ-RD-RW-CR-GN-IQCG-K--KWNPL-TL--KGLS--P-MQRV-LYF-DGILFWFF-GVFKMVYILT-PILFLL-C-GIH-SL-D--ADVWSITAFW-LPA--FLSXSYLSFK-AVSDR-QRSMSWS------HI-YDTSM-A-PHLA-LSA-LSEFIF--KKRF-D---FKVTPKGV---STNR-R--TFRY-TTAY---PCAVLLGLT-IAA-LGKXTLYDYL-FHQTFDIDVASYNL---FW-ML-YNMAG-LFLAMLVAFD-RP-------RFRSSERFAI-NK-SAS--------FRTGGADRE-----HPC-ELVD-V-SD-TGAR----IX--RLPYTAEAN---IYYEAD-----------ALEIET---------VGKIPV--QVI----WTTKDG---------DDIEIGL-RFHGLDSD-LYV-KLIGF-FHTFSCFLFFRLRSSYRIAGGX------NFLTYT-----PRFVKPLDPLFDFFFRKSAESDHHRLLRAAVTIHPKICYRVNLYTVLMRMLLLLLLAVSLYGCSSHEASGEEKEXMPP-------------------------------------------------------------------------KAEQKEAVPSKKETGHTPAWIKVKGPARIPILMYHSISSGNSLRVPEAEFRGHMKWLKDNGYYTLTPEEAYTVLTEDXKMPRKKCVLITFDDGYTDNYTKAYPILKQYGMKATIFMIGKSIDRKNHLTEEQMKEMSRNGISIESHTISHLELNGLTPEXRQLSEMSRSKTLFDSMFGQQTVMLSYPVGRYNAETLKMAGKAGYRMAVTTEPG-----------------------------------------------------------------------------AASREQGLYALHRVRISPGMSPEAFGRXTIEHNRX--------------------------------------------------------------------------------------------------------------------
>SCI49763.1_Cellulose_synthase_catalytic_subunit_UDP-forming_uncultured_Clostridium_sp.\
-------------------------------------------------------------------------------------------------------------------------------------------------------------------------------------------------------------------------------------------------------------------------------------------------------------------------------------------------------------------------------------------------------------------------------------------------------------------------------------------------------------------------------------------------------------MKIIYLYFSLSLGILILLFLIYPKVK---------------------------------------SILYVISII---L--SFNYIVWR--FSAVP---TYGISKYI-GIGLL-IAE-I--LGFIQ-FML--F-VYISSXR--NPKE-----------EFELLRK----SQDENLPT-VD-I-V-IP-TYNE-PTYIIKTTI-AAALDIKYDK-DKKNI-YVCDDGK-RYE-VKK-LC-EEL-NV---H-YSV-R-KXD-NTY-SK-SGN-INNM-LLHS-NG-DLI-A-VFD-ADM-I-PKSNFLEK-TVTYF-N-------------------------------------------DE-NV-GFVQTP-Q-SFY-NA-D-IF-Q---KAFKHK---IP-AEQ-DFFM-RXDVQE-NRSY-INS-E-IHV-G-TNA-V-FRRTA-LDS-IGGYPTFS-ITEDIALGFL-IQSKGY-KS-VFLN-E-PL-AL-GLN-PTN-LKDF--LGQ-RD-RWXCR-GN-LQLL-K--SKNPF-KI--KGLK--L-NQKI-AYI-DGLLSWYS-SILKMIFIIA-PIFYLL-T-GIF-FI-D--APIKDLLIMF-VPY--FA-VQYSIFXSVNSPN-TRTMYWA------HI-YETIM-A-PYNA-KSC-FAHILK--KSNT-K---FKVTNKDV---KSSAGN--IYIK--EAY---PHIILIVLT-VLS-WVMGCYRVXSTGELNLG----IFGI-NILW-TI-YNVIP-MFVLIRISLI-KD--------YNEEPYTIVGEYIRLQ--------LVEEDK--------LETEFSFK-L----IGIS---------EDYLTLEQ-------DN-----------XDRVLL----KGEKLKLSLNG--NVI----SGVIEK--------STNGEAIL-QIDKISKD-AYL-NLINI--YSDS----LRPFYDLDRIVNK------TDYIQQ------------LMKGEIEYX-----------------------------------------------------------------------------------------------------------------------------------------------------------------------------------------------------------------------------------------------------------------------------------------------------------------------------------------------------------------------------------------------------------------------------------------------------------------------------------------------------------------------------------------------------------------------------------------------
>TLQ08134.1_glycosyltransferase_Marinilactibacillus_psychrotolerans\
--------------------------------------------------------------------------------------------------------------------------------------------------------------------------------------------------------------------------------------------------------------------------------------------------------------------------------------------------------------------------------------------------------------------------------------------------------------------------------------------------------------------------------------------------------MFFYKFS--AHISIL---------------E----------------------------------NFLHI-AD-G---F---L--DESYCRWNVTFYRMD---G------------L-FSE------------R-DN-LYIILEK--NKR--------K---KIF-LSS----FE--TLPT-VD-I-L-IA-TYNEXPVDLLKRTI-VAAQLIDYPD-NLYEI-LVCDDGR-RED-VRL-LC-EEL-NV---H-H-I-T-RED-NKH-AK-AGN-LNHA-LEVS-EG-EIV-V-TMD-ADM-IXPKENFLKE-TLGYF-S-------------------------------------------DK-QV-AFVQAP-Q-AFY-ND-D-PF-Q-F-NLFAGDR--VN-NEQ-DFFM-RM-LED-KKDR-FNA-T-MYI-G-SNA-L-FRRNV-LEKXIGGFATGV-ITEDMATGML-IQADGW-KT-VFVN-K-VV-AV-GLA-PET-YKDL--LKQ-RD-RWC-R-GN-IQVM-R--KWNPL-KV--SGLS--F-MQRL-LYLXDGIHYWFF-GVYKIIYLIS-PILYLV-F-GII-VL-N--ATFSSLLLFW-IPS--FL-SSQVFAS-LISEK-KRTTMWT------NV-YDSAL-A-PSMA-WAVXLSETFL--RGNV-K---FNVTRKGI---QTSE-R--QFLW-RASG---FHIVLGILS-VIG-LSRVILAFVAPELISLN--PDSVLI-NLFW-VL-YNFIGIVXLVLMIFFE-RP-------RYRTAERFSV-TK-NAA--------MTIKEEV-------LPV-QVID-L-NE-YGAR----LS---IDSEKINK--------------------KIDIIE----LAIQEGPVITS--EVR----WIDKXN-------KDGKVEVGV-RFRELNQQ-QYE-FIIKT-IYSDT----KNILGDK--NYKK------AGIYST------------VFGFFRQTKK------------------VPAAKSRLLLRERTKARGFIMFXKHLKYSASIVDLSEEGSQIR-----------------------------------------------------------------------------------------------------------------------------------------------------------------------------------------------------TKAKLKVGDKVSLEVPENNLVDYFGEVR-----------------------------------------------------------------------------------------------------------------------------------------WVKRSINNNYAGILFKKKNEEEX--------------------------------------------------------------------------------------------------------------------------------
>UQZ87848.1_glycosyltransferase_Deltaproteobacteria_bacterium_Smac51\
------------------------------------------------------------------------------------------------------------------------------------------------------------------------------------------------------------------------------------------------------------------------------------------------------------------------------------------------------------------------------------------------------------------------------------------------------------------------------------------------------------------------------------------------------------------MTDMTKDRIVNAATRISTGNK----------------------------------------LLGYMTVS---A--ITVYLVWR-VGFTLPL--SYGPLAICLGLLLY-ACELI--SGVEE-VSN----YLGQIRP--LXPL-----------EKPDIPL-------SWYPD-VD-I-L-IA-THDE-DVNLIYNTV-NACRYLDYPDKSKIHV-HLCDDGN-RRE-MRE-LA-AKL-GA---N-Y-I-G-MAE-PKHAXK-AGN-MNNA-LAQT-HA-PLV-A-FLD-SDM-V-PRKEFLTE-IVPFFFL----------------------PKVKKNAEGRWVARAAHEIDPEY-KI-GFVQTP-Q-NFY-NP-D-LFXQ-Y-NLYAEER--VP-NEQ-IFFF-RE-INV-SRNR-NNA-A-LLC-G-SNM-I-IARAA-LEE-VGYFATDT-ITEDFETGIK-IQSAGW-TT-YALD-I-CLXAN-GLN-PPA-VANL--IVQ-RE-RWG-R-GC-MQTF-H--NIKPL-FI--PGIP--L-ARRI-NYL-CTLLYWLT-FFCRFIFIIS-PILVAL-F-GVY-IV-E-CSXLGELMAFW-LPQ--FL-LHNLAMS-RISSK-TRTAHWS------NT-VDTIM-F-PFLV-VPI-LLDLVG--VRLK-R---FKVTDKSH---QRNTSANRMLAL--------PHXIILLGLSVAG-IALCLLDII--QNRSMY---NVVIL---FW-LM-VNAKS-LLLAVFFMLG-RT-------NDRYSYRFYA-KL-PAE--------IDSGGYT-------FQG-TTVDXL-SE-GGMS----VV---LDYPAHIV------PTG-----------LVAIRL----ADRDYRAEMDC--SLI----QVKANQ--------NGQWVYSF-KLEHMDED-SLS-NYRQM-IY-ER----NPTLPEX-AMNET------LPVIED------------IKVNLDKRLA---------------------APTSFMSRKLPRVMRIVDGLLDSGQVVALNDFSYHYVRMS-------------------------------------------------------------------------------------------------------------------------------------------------------------------------------------------PPLNLGPRDTARVTIEPGVXELILAAPEEHLATRSENLYKVLNWAD---------------------------------------------------------------------------------------------------------------------------------WTNKEAYVTVLAKCADAAKPLPIDPEARRAFMEIPLPAANEAGRDQKVYGPSVIXNRLMAAPAVGRAX-----------------------------------------------------------------------------------
>WP_002598145.1_glycosyltransferase_Clostridium_thermobutyricum\
------------------------------------------------------------------------------------------------------------------------------------------------------------------------------------------------------------------------------------------------------------------------------------------------------------------------------------------------------------------------------------------------------------------------------------------------------------------------------------------------------------------------------------------------------------MTTIGEIYLISSIAIILMSYLLYLKFK----------------------------------SVRFI-II-LLGLI---S--SLVYIVWR--FTVIP---TFG-LSLVMGVLLI-GSE-L--IGIIQ-FFD--FEXYFSTRK--YKLE-----------KKELIDP-----TSKFVPS-ID-I-L-IC-TYNE-PVDLLKKTI-IGAIKLNYNK-EKLNV-YVCDDGR-RDE-VKK-LC-EEY-SI---N-YXL-T-RDT-NEG-AK-AGN-INNA-LKYI-KS-EFV-S-ILD-ADM-I-AKHNFLKE-TMQYFLD-------------------------------------------DD-NL-AFVQVP-Q-SYY-NA-D-MY-Q-Y-NMITN----IP-NEQXDLFM-RD-IQE-ARAS-LNA-V-LHV-G-TNA-I-FRRKH-LDS-VGGFPTFS-ITEDMALGMK-LQSKGY-NS-ILVN-E-PL-VL-GLS-ATT-LEETI-KXQ-RK-RWA-R-GN-LQVF-K--RNNPL-FM--KGLK--L-SQKI-AYI-DGLIYWFS-SLQKIIYIIA-PISYLL-F-GIL-SI-K--ASLWELLPYY-IPF--LVSXQMIVFK-VLSPG-TRNLKWS------HF-YETVM-A-PSIS-ASI-LSELFS--LKSV-G---FKVTSKDI---TNEK-A--YFQL--RVI-L-PHIILLIGT-IAS-WFIXCGYFIKTGKFLPS-----YVILNIIW-SI-YNAVG-IIVAIKVAYQ-KP-------MFRSSERIEIRDNFITK--------LYVNEKE-------YNI-KVHD-I-SD-KGLG----LQ-XMIDYININP--------------------NDKIKI------KINDLYIKC--KLA----RKNKTF-------------IGI-QFEELNKE-ETI-EIINL--YIEN-----------------------LKPFYD------------LKRDSNNFIX----------------------------------------------------------------------------------------------------------------------------------------------------------------------------------------------------------------------------------------------------------------------------------------------------------------------------------------------------------------------------------------------------------------------------------------------------------------------------------------------------------------------------------------------------------------------------------------------
>WP_010007313.1_glycosyltransferase_Leuconostoc_fallax\
--------------------------------------------------------------------------------------------------------------------------------------------------------------------------------------------------------------------------------------------------------------------------------------------------------------------------------------------------------------------------------------------------------------------------------------------------------------------------------------------------------------------------------------------------------------MHIVIFEGILIAVLLMSYFLGKRYH----------------------------------KSRQL-LL-LLYIV---T--MSVYIVWR-AGWTLP---TNNALSIFFGILLL-AAE-V--GGFVL-SLV-FY-XRVFLRK--YKRA-----------AEP-LSL-----FKGEYPS-VD-I-M-IA-TYNE-GKEILKRGI-VAATLAYYPKPELVNI-YVCDDGD-RPE-VEQ-LC-QEL-GV---H-YXV-S-RLT-HEH-AK-AGN-LNHA-MTVS-QG-ELV-V-TMD-ADM-V-MREDFLAL-TVGYF-H-------------------------------------------DP-KM-GFMQAP-Q-TFF-NE-D-PY-Q-F-NLFASDT--IG-NDXQDFFM-RS-IEA-QKDA-FNA-V-MYV-G-SNA-I-FRREA-LNS-IGGFSTGV-ITEDMATGMF-LQAKGW-RS-GFVN-E-NL-AS-GLA-PET-FGDLI-XKQ-RD-RWA-R-GN-IQVA-K--KWNPW-RL--EGLS--L-VQRI-LYA-DGIHYWFS-GIYKMIFLLA-PILFLV-F-GQY-SL-Q--TDMYQILIFW-LPA--FIXASQLAFN-LVSEK-KQTVMLS------NI-YEVAT-A-PFMA-YAV-FNELFL--KSKK-G---FAVTRKGV---NSDA-S--FYNW--ATA-W-PVLVLLVLS-IIG-LVXRGIGFVS-GYWPSPYPVQGIYI-NIFW-LL-YNLVS-LILAAYLSNE-RP-------RLRQSERFES-QH-AIQ--------IELPDHTM------LSG-HLLD-W-NE-NGAX-RMKLM-GDFSQNTHID--------------------NSTLII--------DNVKMNF--ENQ----W-QKPI--------DDGLLLGV-TFKALDLQ-AYA-FIIRH-TYGQP----SSQIVSAQRNNSI------WHXILA--------------VWWFNTLK-------------------------------RREAYQKKTDAX---------------------------------------------------------------------------------------------------------------------------------------------------------------------------------------------------------------------------------------------------------------------------------------------------------------------------------------------------------------------------------------------------------------------------------------------------------------------------------------------------------------------------------------------------
>WP_015710843.1_glycosyltransferase_Leadbettera_azotonutricia\
---------------------------------------------------------------------------------------------------------------------------------------------------------------------------------------------------------------------------------------------------------------------------------------------------------------------------------------------------------------------------------------------------------------------------------------------------------------------------------------------------------------------------------------------------------------MVKIGAYILSRFDVLLKSVNKSRS----------------------------------SLKNL-VF-VATII---S--TAVYLIWR-MFFTLPW--QYGAASIIAGLLML-VSE-I--LSTLQ-ALD-KF-XSSVKKG--FEPP-----------LPT-IPD-------EWFCD-VD-I-F-IA-THNE-SAEILFKTV-NGCTHMEYPDKNKVHV-YLCDDGN-RSE-IAA-LA-KEL-GI---G-Y-F-GXLAR-NKL-LK-AGN-LNNA-MRQT-HA-PLC-V-TFD-ADM-I-PTRYMLTK-TVPYFYL----------------------PFMKQLPDDRWILRELGEIDPDY-RI-GFIQTP-QSXFY-NP-D-LF-Q-Y-NLYSEGR--IP-NEQ-DYFF-RE-INV-IRNA-SNA-P-IYA-G-SNT-V-ISRIA-LEQ-VGYIATGT-ITEDFATGLK-IQRKGW-ITXYGTS-T-PL-AH-GLA-PDD-IESL--VKQ-RE-RWG-R-GC-IQSL-Q--NMNIV-GM--KDLP--F-LSKI-SYI-NCYFYWWS-FLARFIFIAA-PILFAV-FHXLR-IL-V-CSV-QQFFIFW-LPY--FI-LSSITSK-LTAGA-TRNQHWN------GV-IDTIM-F-PYLM-VPI-VKEALG--FKLE-K---FAVTRKDK---ATGEQKSXTFYW------ALPHLMLLISC-LAA--LGICVKLTL-QSATMY---NIVMM---YW-LV-INSKN-LVLAIFFMMG-RK-------NTRSTERFYV-TL-PIT------I-HGEFGXD-------IHA-MTTD-I-SE-EGLA----FT---IDRPEFIS------PDT-----------DLSLIL----EAPPYTAKMVV--RVL----HIDNRN--------NNAWKYCV-RILTLDRY-NIR-QYFQI-IYXDR----HHSLPDK--IAEN------WSLYDD------------YQIQLNKRSS----------------------LQINAQRKLPRVELSAIAARSDGSVCMVTSFNYYYLSFR----------------------------------------------------------------------------------------------FFSPWPEGDDEDXEVRARRNRPACEI-----------------------------------------------------------FDEAYMEFEGYNNLPFHIAIENKLPGGDILFSVINWRTLLNNKDYPSLIDKW-----------------------------------------------------------------------------------------------------------------------------------VAGVKMEALIRGERSXLPELPPADEYAEILEEAFVX-------------------------------------------------------------------------------------------------------------------
>WP_016174251.1_glycosyltransferase_Enterococcus_saccharolyticus\
-------------------------------------------------------------------------------------------------------------------------------------------------------------------------------------------------------------------------------------------------------------------------------------------------------------------------------------------------------------------------------------------------------------------------------------------------------------------------------------------------------------------------------------------------------------MEQIIYFDLIFVLCLLGIYFLAKKYQ----------------------------------LFKNI-LI-AVYLL---S--TLVYLVWR-VGYTLPL--NEGILSLIAGILLL-VAE-V--GGCIL-SLV-XF-YRMFINK--NKRP-----------TES-LAK-----LKGQYPT-VD-I-F-IA-TYNE-DEMILKRAI-LAARNLRYPQKEKVNV-YVLDDGH-REE-IKQ-LA-QGL-NV--XH-Y-L-D-RED-HAH-AK-AGN-LNNG-LLHS-QG-ELV-V-TMD-ADM-V-PREDFLER-TIGYF-A-------------------------------------------NE-NL-GFIQTP-Q-TFF-NH-D-PY-Q-F-NLFAAEN-IGX-NDQ-DFFM-QS-IEA-QKDL-FNA-T-MYV-G-SNA-I-FRRQA-LVD-IDGFATGV-ITEDMATGML-IQAKGW-ET-RFVN-E-NL-AS-GLA-PET-FGDXL-IKQ-RD-RWA-R-GN-IQVI-R--KWNPM-HL--KGLS--W-MQKV-IYM-DGIHYWVS-GVYKMIFLLA-PVLFLL-F-GIY-SL-K--ASLAGILLFW-FPS-XFF-ASQLAFN-VVSEG-KQTVLLT------NV-YETVM-A-PYMS-YAV-IGEGLF--KAKN-K---FVVTRKGV---SFDK-T--YYNW--HLA-M-PVLVLLGLT-FLAXFIKAVLVMS--GVIPFAENHNAIYI-NVFW-LG-YNLIA-LILAAFMPFE-RP-------RFRKAERFTT-DK-QVQ--------LVTTNQV-------IAG-QLTD-W-NEVGXAG----IV---LENQETIL--------------------PETFDL------VVDGYRIRC---------RATKRQ----------GKVIGL-IFEEVSEA-AYS-YILTQ-TY-------ALASTSYQAPVKT------NRVFRV------------LGKTXMTQHT-------------------------------RRLFQRX--------------------------------------------------------------------------------------------------------------------------------------------------------------------------------------------------------------------------------------------------------------------------------------------------------------------------------------------------------------------------------------------------------------------------------------------------------------------------------------------------------------------------------------------------------
>WP_016202705.1_glycosyltransferase_Niallia_nealsonii\
-------------------------------------------------------------------------------------------------------------------------------------------------------------------------------------------------------------------------------------------------------------------------------------------------------------------------------------------------------------------------------------------------------------------------------------------------------------------------------------------------------------------------------------------------------------MQIELYYLAGLAVILFLLYISAKKHL-----------------------------------WSKYILL-FSFIL---L--NGVYLIWR-TFYTLP---TVGIISFIFGLLLL-FTE-W--AGFTQ-SII--FXTILSWKP--FKRK-----------TIP-LHS------FRELPT-VD-V-F-IA-TYNE-PEDLLKRTI-TGSLLMRYPE-DKVKV-YVCDDGK-RPE-IKA-LT-ESL-GA---Y-Y-I-XSRED-NKH-AK-AGN-LNHA-MSIT-NG-DII-V-TMD-ADM-V-PKINFLER-TVGHF-L-------------------------------------------DK-DV-SFVQAP-Q-VFY-NA-D-PF-Q-Y-NLFYEQR--LT-NEQXDFFM-RR-LEE-GKDR-FNA-T-MYV-G-SNA-L-FRRSS-LED-IGGFATGV-ITEDMATGMF-LQTDNQ-KT-VFVN-E-TL-AV-GLS-AET-FPELL-KXQ-RD-RWA-R-GN-IQVA-R--KWNPL-KI--KGLS--F-MQKL-LYL-DGIHYWFF-GIYKMVYLLA-PLLFLL-F-SIY-SI-Q--TDFKTLLIFW-FPA-FFS-XSMLAFK-RMADN-KRSVIWS------HI-YEVSL-A-PFMA-YSV-LSEVFL--KERG-K---FNVTSKGI---QNDS-R--NFHW--KLT-I-PYFVLLLMT-FVS-LCMXIGIHLF-TPIQIYQNTEMLII-NIFW-VV-YNALA-ILIALLITVE-RP-------RFRGTERFTV-KR-SAT----I---ANNHGLE-------IPC-TVMD-L-SE-TGGR----XI--RLNKKEYDR---LQLQKE-----------DIYLNV-------GKAKDIKV--KKQ----WVTKEK---------DSYFLGV-SFVDINSD-QYK-GLISL-LFVES----SDIYSSR--VYAK------ASXVLG--------------ALIQFFFK-----------------------TEHKPKKLVRKTIREQTSMDICIHLAKKTINGNIVDIS------------------------------------------------------------------------------------------------------------------------------------------------------------------------------------------------------NTGCQVKTRRRIDQDTFLIETEDGKKTSVQLXH-----------------------------------------------------------------------------------------------------------------------------------WEKKKGRHYYYGTSFGSNHIKNRIGAX----------------------------------------------------------------------------------------------------------------------------
>WP_021391996.1_glycosyltransferase_Clostridioides_difficile\
----------------------------------------------------------------------------------------------------------------------------------------------------------------------------------------------------------------------------------------------------------------------------------------------------------------------------------------------------------------------------------------------------------------------------------------------------------------------------------------------------------------------------------------------------------------------------------MKKNS------------------------------------KKI-LI-TLTII---T--NIVYILWR-IFYTVPK--EEGMFALICAIILL-FVE-I--MGMME-MFV-HY-YGMSNIE---YPE-----------KPI-ISE-------ELYPHXVD-V-F-IA-TYNE-SVDLVRKTV-NGCIHMQYPDKKKVHI-YICDDGN-REE-MCI-LA-EKM-GV---N-Y-I-T-RTE-REG-AK-AGN-LNNA-MQHTNSX-PLI-A-TFD-ADM-I-PMHDFLIA-TVPYFLK-----------------------------NEQAKKDG--EKEEYE-KV-GFVQTP-Q-SFY-NP-D-LF-Q-F-NLHSEGR--IP-NEQ-DYFY-RD-IQLXARNR-TNS-V-IYG-G-SNT-V-ISREA-LEE-VDGFYTYS-ITEDFATGIL-IQSKGY-RC-YAIP-E-VH-AS-GLS-PTD-LKSL--IKQ-RE-RWA-R-GCXIQTG-R--RLNIL-FR--RGLG--F-WQKI-SYI-SSITYWYA-SIKRFVYIMA-PILFSV-F-NVI-VV-K-CTLL-QVLVFW-LPM--YI-LSSLSLK-IFSXQNIRNTRWT------NI-YETIM-F-QSLM-PAV-ILETFA--ISKN-K---FSVTNKSK---LEEN-R--MYKF-LQGI---PYFIYMVLS-IIG-ILKMFVAIFK-MSXSMT---YSVVL---FW-LI-GNLFN-LVMATLFISG-RQ-------QLRKSERYIA-EI-DFK--------LKQNSYV-------LSS-KTID-I-SE-NGFA----FL---LENPEYIS---PEEEFX-----------EVEFRE--KSGNEMYIANMKA--KIV----NVVEVN---------SKWKYAA-YITHIEDS-EID-NWMCI-VH-DR----IPTLPMT--ISNQ------LGFFDD------------LQINVKKRXI---------------------EKTRTLSRRSPRINMNFQMDIKNTGKLRIVNFNYQYVLLN-----------------------------------------------------------------------------------------------FENKSIYPKEIALEINENIVLECDLCEGKIDERGILYKVXNNIDSIMQNFFLRDEMKTLKVFFCSTKYLILVFIFFINTTFISSATSDKILDLSFKKIETDLSSKITYEDTGVRIETDSSXKSDKERYLYIYQNIKENWSMYNNFYIEIQNKNKSSQRINLSIQSKNMLEFRLKEGSEVFLEGKNIIYSDKIKEGCIEVPGXEFEGKIYVNFNSLINEESNVVLDSNMLSNIVSWGITFIPSDEEHNIVIIKKISLLSEEKLRFLNNIKIIGDEEVQIPVLGXQSISQYEVLGLKSDSKIKYSLMGKQDNVSISQKGKLTLSNKAKPGQIILQVNVDDKFKIGKKITLTESWSVNKKDKDGVPXYTLVYPEQSPTVQDMKKINFMNNIITFVRILFVSLVIICFGIYLYWKKCSKTKX
>WP_029505014.1_glycosyltransferase_Lachnoclostridium_phytofermentans\
----------------------------------------------------------------------------------------------------------------------------------------------------------------------------------------------------------------------------------------------------------------------------------------------------------------------------------------------------------------------------------------------------------------------------------------------------------------------------------------------------------------------------------------------------------------------------------MKKTK----------------------------------------WLAYLTFA---V--TIVYVIWR-IFFTLPF--SYGFLPLFFGCLLL-ISE-L--IGFLETYQI----YVGYYVE----PE-----------RPS-MKE-------DDYPD-VD-V-FXIA-TYNE-PADLLRKTI-HGCLSMDYPDKNKVHI-YICDDGS-REE-IES-LA-KHM-KV---G-Y-L-K-REE-HKH-AK-AGN-YNHA-LEYT-SS-PLV-AXTFD-ADM-I-PMSDFLIS-LVPYFFL---------------------PFYEKVDGVWRKKDQVSEEEINEQ-KV-GFVQSP-Q-SFY-NA-D-LF-Q-Y-NLYSEGK--VP-NEQ-NFFXFRQ-VQL-TRNA-NNT-A-IYG-G-SNT-I-LSRQA-LLE-VGGFYTES-ITEDLATGLL-IQSKGY-RC-YAIS-E-VH-AN-GLS-PTE-IDSL--CKQ-REXRWA-R-GC-IQTF-R--RLKVH-KL--KGLT--R-KQKR-SYF-YSVLYWYS-PLRRGMFILA-PILYTV-F-HIR-IL-D--SGFLELVIFW-LPQ-LLL-YNGXLLK-KMNGE-IRTSRLS------NL-YDTIM-F-PYLI-PTV-ILETFG--ISNN-V---FHVTNKDRKNVASDSQK--RFTR--RYF-I-IFLFLLGLT-MVG-VIXRCLKNII-FLGQIG---YLILL---FW-LI-VNGYY-VLMSIYFMLG-RK-------VNRESERIQI-RE-KIT--------IKTKDQE-------IDG-MSLD-I-SE-SGCA----VL--CDFXPYNIS------PSD-----------IHTLII----SYGGQNCYLKA--KVV----H-VKKE--------KEGYRFAF-SFEDVSEENLYS--LYTL-LY-DR----IPPMPTT--VSKK------SSFFED------------LQXSNINHRK---------------------RKEIYSNRKLPRISMNEDFLTTTGNILKVTSFNYEYLVIT----------------------------------------------------------------------------------------------NPNIEVRDDLVIFHKSYPELLFQIEF--------------------------------------------------------------------------IRSYSKGXHEESHLFYILNNKDLGKSPKLHLLIKSLY-----------------------------------------------------------------------------------------------------------------------------------ENQIIESERIISIQKKKEEYFQEIDFIX---------------------------------------------------------------------------------------------------------------------------
>WP_035796462.1_glycosyltransferase_Clostridium_akagii\
-----------------------------------------------------------------------------------------------------------------------------------------------------------------------------------------------------------------------------------------------------------------------------------------------------------------------------------------------------------------------------------------------------------------------------------------------------------------------------------------------------------------------------------------------------------------------------MKKFIRENKN-------------------------------------KL-LI-LCTII---S--TIIYLVWR-ITATIPL--GLGKASLISGIALL-VVE-I--IGMFE-AAI-HF-YNMSNIE---YPK-----------RPE-VSE------EXLFPE-VD-I-F-VA-TYNE-PVKLLYKTI-NGCINMDYPDKKKVHI-YICDDGD-RPE-MKQ-LA-KHM-KI---N-Y-I-T-RSE-RKG-SK-AGN-LNNA-IAXNSKS-PLI-A-TFD-ADM-I-PMHGFLME-CVPYFLT-------------------------------------------EE-KV-GFIQTP-Q-SFY-NP-D-LF-Q-F-NLFSENR--IP-NEQ-DYFY-RD-IQV-SRNK-SNS-V-XIYGG-TNT-M-ILREA-IKD-IGGFYTKA-ITEDFATGIE-IQSKGY-KC-YAID-K-VL-AS-GLS-PAD-LKSL--IKQ-RE-RWA-R-GC-IQTG-R--RLNXILFK--KGLN--L-KQKL-SYM-SAISYWYS-GIKRLIYIIS-PILFAV-F-GVV-VV-K-CTIL-QVIIFW-LPM--YL-LNDASLK-LLSKN-IRTTKWX-----TNI-YDTIL-F-PSLI-PPV-ILETLG--ISQN-K---FLVTKKDG---AVND-T--KYQI-KKAI---PHIILGILS-LIG--IVNCFKLTF-NKGSLT---YLILL--XFW-LV-ANLYN-VLMAIFFMIG-RK-------PHRSSERSLV-DA-KCS--------ISYDDKK-------LEG-VVYD-L-SE-GGVA----II---LDKSENIP------AEK-----------LVDIKI---STEMXYSCGFEA--EII----Y-LEQL--------KGKSKYAF-QLMRIEEN-DYR-QLLCI-IY-DR----ISGLPKV--IDKN------SSIFDD------------LRENILTRSK---------------------KKFVYNRKRAXRYQLRKKIDSKECGEVVLMNFDYQYALIK-----------------------------------------------------------------------------------------------TYHKYSQLNKITIHICEGINIKCTL---------------------------------------------------------------KKKLNDEIQNRRSKPVNLLDESVQLYXSVDNYEEISENEEVKKIILNW-----------------------------------------------------------------------------------------------------------------------------------SDEYKKNQNSKKKEPSDEFNEMAYLX-----------------------------------------------------------------------------------------------------------------------------
>WP_049671702.1_glycosyltransferase_Bacillus_sp._FJAT-27916\
-----------------------------------------------------------------------------------------------------------------------------------------------------------------------------------------------------------------------------------------------------------------------------------------------------------------------------------------------------------------------------------------------------------------------------------------------------------------------------------------------------------------------------------------------------------------MIFCISALILLGLSYLLAKKNK----------------------------------KYQKY-LI-IINTM---I--ALNYIIWR--FTTISF---SSVISFILGILLI-AAE-L--IGLCQ-FFT--FQFLFLXRK--YNRK-----------EKS-WDC----YKDQDLPV-VD-V-L-IC-TYNE-SPSLLKKTL-VAALNMHYPA-DKLNV-YVCDDGN-RKE-IGS-LC-REY-GC---H-W-I-T-RQXDTKG-AK-AGN-INHA-LSKT-TG-DLF-L-VLD-ADM-I-PKKEFLIK-TLGYF-A-------------------------------------------DE-DV-AFVQTP-Q-VFY-NM-D-MY-Q-Y-NYRSD----IP-NEQ-DFFM-RXDVQE-ARAA-INA-V-LHV-G-TNA-L-FRKKY-VEE-IGGYPTCS-ITEDMGVGLL-LHAKQY-KG-VFVN-E-EL-AY-GIS-AQT-YTDL--LKQ-RD-RWXCR-GN-LQIM-Y--KLWPK-AS--KGLS--M-AQRL-AYF-DGLLYWFS-SIQKMIYLMM-PILFLI-F-AIP-II-H--ASVYDLIMLF-IPF--II-GQLLIFXKALSPK-TRSIRWS------HI-YDTAM-A-PHLT-VSI-LKQLFK--LKI--A---FHVTPKET---EYKK-G--YFQL--RIV-L-PHIILAVLS-LVS-WYTGYLYLEXNGIITLP----SYLI-NMMW-SV-FNLFA-LIICIYVAYQ-KP-------ITHKPEQISL-DA-PVD----VAIKTTANGAARK-----FPLHYYAD---NK-AGIA--------HYGRXCPFS--------------------IHQQIW----FSYDGINYLKA--RIS----K-------------TNSRYIEL-LFAELDNK-EFH-------IYMNH-----------------------YAEYLQ-------------TPYKFEQAX----------------------------------------------------------------------------------------------------------------------------------------------------------------------------------------------------------------------------------------------------------------------------------------------------------------------------------------------------------------------------------------------------------------------------------------------------------------------------------------------------------------------------------------------------------------------------------------------
>WP_051483683.1_glycosyltransferase_Clostridium_bornimense\
------------------------------------------------------------------------------------------------------------------------------------------------------------------------------------------------------------------------------------------------------------------------------------------------------------------------------------------------------------------------------------------------------------------------------------------------------------------------------------------------------------------------------------------------------------MIKLSALYFIISMLLLIVGYFASKSNS----------------------------------KYAKI-VV-ITEII---A--IIIYVTGR--FITLPY---SSVLGIIFGGILL-LAE-L--VSIVQ-FIC-VX-QYLYGKSVAKGKQ-----------EAKGLEV----YGDKELPT-VD-I-L-IC-TYNE-PLKLVEKNV-AACLNLNYPK-DKYEI-YICDDGR-RKE-FRE-MA-DKYXGV---Q-Y-I-T-RDN-NLH-AK-AGN-INNA-LEFI-KG-DLF-L-VLD-ADM-M-PKKEFLEK-TVGYF-S-------------------------------------------DG-AM-GFVQTP-Q-NYY-NP-D-MY-Q-Y-HLNKD----IPXNEQ-DFFM-RD-LQE-HKSA-VNA-I-INV-G-TNN-V-YSRAA-IMK-IGKFPTCS-ITEDMAVGML-LQGNGY-KS-VFVN-E-TL-AL-GLS-PTT-FVDXT-VKQ-RD-RW-CR-GN-MQAM-K--EFFKF-FR--KNLN--F-SQKI-SYL-SGYLFWFG-SVTKMVFILC-PMVYLF-F-GIP-II-D-CDLIVMASLLI--PY-XSI-GQLLVMK-SMPTR-NQKLLYS------IF-YDTAV-A-PHLV-FSI-IKTLLN--LKV--N---FNVTPKNT---TTDK-P--YFQF--RVV-L-PHICLLAII-IISWXIIGAINVNRGNIFFIG-----YLI-NIAW-SI-YNVIA-LIVCIRLAYQ-RP-------IYRTSERTNVSEDTKLE--------LNTDEYGE------VKA-NIHD-L-SE-KGLX----GI--ILPTRYNFN------VND-----------KVKLRI----YNKTQELEAKG--RVA----RSSDNF-------------IGV-ELDQLEPK-EMK-EIMAI--YMEN-----------------------LTPYYX--------------------------------------------------------------------------------------------------------------------------------------------------------------------------------------------------------------------------------------------------------------------------------------------------------------------------------------------------------------------------------------------------------------------------------------------------------------------------------------------------------------------------------------------------------------------------------------------------------------------
>WP_051915606.1_glycosyltransferase_Carnobacterium_divergens\
-----------------------------------------------------------------------------------------------------------------------------------------------------------------------------------------------------------------------------------------------------------------------------------------------------------------------------------------------------------------------------------------------------------------------------------------------------------------------------------------------------------------------------------------------------------MYQLLFYYYTIPSIIFLSIFYILTKINL----------------------------------KFRRF-LL-IGYVL---M--NGIYLYWR-IAYSFP---TITIFSSFSGGLLL-FAE-I--MGFLQ-SLX-VL-VILFWSP--YRRK-----------FRS-LKR------LKKLPT-VD-I-L-IA-TYNE-NAEILNRTI-LGCQNIDYPK-HLVSI-YLCDDGN-RND-IAM-LA-KEF-NI--GX-Y-I-N-RDS-SEH-AK-AGN-LNHA-LTKT-TG-EIV-V-TQD-ADM-V-PKRNFLKR-TLGYF-Y-------------------------------------------QE-DV-GFVQTP-Q-TFF-NY-D-IF-Q-N-NLFLHNE--VN-NXEQDFFM-RS-LQT-AKDQ-YNA-L-LYV-G-SNA-L-FRRKT-LEE-IGGFSTGV-ITEDMATGLI-IQNNGW-KT-VFVN-E-AL-AS-GIS-PET-LEDFX-IKQ-RD-RWG-R-GN-IQVF-K--KYKLN-KL--PELS--F-IQKL-FYV-DGVLYWFY-GIYKLIYIIC-PLLYIL-F-NVY-SI-E--AAFTDLLLFW-VPS-YXL-SGQLMFK-SIAGK-KYHSLLS------HI-YELST-A-PQVF-WAV-FKEVFAKSDKGK-K---FHVTKKGL---KQTT-S--HFNW--RII-R-TQIVLLVICLIXA-FVKLSLTSYQ-SGHAIS----FFNL-NTYW-LL-YNIFA-LTIVVFVAIE-RP-------RLPLFVKVIV-DE--------I---INIGKTN-------LFAEDII--I-SE-SHLI----LN--XLPYRKKLA---RQLKEN-----------YYTTIS----FKELTDLPIQK---------TKLKTS--------GNTIEVTF-KINHLTKE-NQK-ALHHL-IYSD-----MKNQVGEVKNLRA------WRXILH------------DVNKNRYFNR-------------------------------ENYLTLRX-------------------------------------------------------------------------------------------------------------------------------------------------------------------------------------------------------------------------------------------------------------------------------------------------------------------------------------------------------------------------------------------------------------------------------------------------------------------------------------------------------------------------------------------------------
>WP_053986099.1_glycosyltransferase_Niameybacter_massiliensis\
------------------------------------------------------------------------------------------------------------------------------------------------------------------------------------------------------------------------------------------------------------------------------------------------------------------------------------------------------------------------------------------------------------------------------------------------------------------------------------------------------------------------------------------------------------------MYFYFAIILLLLTLALTKWKP----------------------------------RLRPL-FIQVNTVI------LLIYIIWR--FTAIP---THSPSSFIAGCLLI-GAE-M--IGISQ-FLI--F-EYMFSKX--TYKI-----------EKKNLKS----YREQPLPT-VD-I-L-IC-TYNE-PIQLVEKTI-AASLNIRYPK-DKMKV-YVCDDGK-RST-LEQ-LC-KAY-GV---G-Y-I-T-RIDXNEG-AK-AGN-INNA-LNYI-QG-DLF-V-VLD-ADM-I-PTQAFLEK-TIGYF-E-------------------------------------------KE-EV-AFVQTP-Q-VYY-NQ-D-MY-Q-Y-NL---GK-SIP-NEQ-DFFM-RDXVQE-ARAA-IGA-V-LHV-G-TNA-V-FRKQY-VCE-LGGYPTCS-ITEDMAVGML-LQAQGY-ET-IFIN-E-VL-VL-GLS-ATT-YTDL--IQQ-RD-RWCXR-GN-LQVI-K--HFNPL-TM--KGLK--W-KQKI-AYF-DGVLYWFS-SVQKMIFIMA-PLCYLL-F-GVL-MI-D--SSVQEILKYF-LPY--LL-GQYLIFKXAFSPN-TRTLRWS------HV-YEVAM-A-PHIT-LSV-LKELFC--LNIR-----FNVTPKEV---VSTK-P--YFQF--RGS-L-PHIIIASAS-VLA-WIIGTYALVTXNTITMG----AYSI-NMLW-SI-YNFIG-AVVSIYVAYQ-KP-------IYRNVERIELKRPMNIN--------IECDKHS-------YEG-QLKD-I-SE-KGLG----ME--LMSLAEFXE------LGQ-----------SIKVYL----KNEEETIVIEG---------YLARQY----------KKHIGI-EFTHLSSQ-QMS-AIIKI--YTDH-----------------------MKAFYE------------VEKEMKYIDK--------------------------------RVDSSWTX------------------------------------------------------------------------------------------------------------------------------------------------------------------------------------------------------------------------------------------------------------------------------------------------------------------------------------------------------------------------------------------------------------------------------------------------------------------------------------------------------------------------------------------------------
>WP_055069358.1_glycosyltransferase_Clostridium_massiliamazoniense\
----------------------------------------------------------------------------------------------------------------------------------------------------------------------------------------------------------------------------------------------------------------------------------------------------------------------------------------------------------------------------------------------------------------------------------------------------------------------------------------------------------------------------------------------------------MTNLEEIYLITLLFILL--VSYLLHFKVK----------------------------------SARYV-IM-LCGVI---S--SIVYIIWR--FTVIPP---HG-LSLVLGSLLL-IAE-L--MGIIQ-FFN--F-GXYFSTR--KYKL----------EKKE-LKN----PFSSTLPT-VD-I-L-IC-TYNE-PVDLLKKTA-IAAKCLNYNK-EKLNI-FICDDGK-RKE-VKE-LC-LEY-GL---K-YXI-T-RDS-NEG-AK-AGN-INNA-LKFA-KG-EFV-S-ILD-ADM-I-AKNNFLVK-TMQYFLD-------------------------------------------DD-LL-AFVQVP-Q-SYY-NA-D-MY-Q-Y-NMIRS----MP-NEQXDLFM-RD-IQE-ARAS-LNA-V-LHV-G-TNA-I-FRREH-LDS-IGGFPTFS-ITEDMALGMI-LQSKGY-NS-ILVN-E-PL-VL-GLS-ATT-LEESI-KXQ-RK-RWA-R-GN-VQVF-K--KHNPL-FS--KGLT--I-KQRI-AYI-DGLIYWFS-SIQKIIYIIA-PMFYLL-F-GIL-SI-N--SSVPRLLSFY-IPF-LLS-XQMLVFK-ILSPG-TRTLKWS------HY-YETVM-A-PSIS-GAI-LSELLS--LKSI-G---FKVTAKDV---TYEK-A--YFQL--RFI-L-PHLILLIGT-VLS-WCIXSGYLIY-KGVVFP---TYVLL-NIAW-SI-YNGFG-LFTAIKVAYQ-KP-------IFRSSERIEL-DN-KIA----V-P-FS-TGNT-------KSTVLIND-I-SD-KGMG----CY--XLTENLNLS------VNE-----------DITLKL--------NEINIGG--KVV------RKNN-----------NLIGI-QFKDLNQK-QTI-EVIKL--YIEN----LK--PYY-ELKRD---------MDX--------------------------------------------------------------------------------------------------------------------------------------------------------------------------------------------------------------------------------------------------------------------------------------------------------------------------------------------------------------------------------------------------------------------------------------------------------------------------------------------------------------------------------------------------------------------------------------------------------------------
>WP_055859999.1_glycosyltransferase_Yonghaparkia_sp._Soil809\
-------------------------------------------------------------------------------------------------------------------------------------------------------------------------------------------------------------------------------------------------------------------------------------------------------------------------------------------------------------------------------------------------------------------------------------------------------------------------------------------------------------------------------------------------------MLELWWWPGPAVIAAVVLMTVVGLGALARRRP----------------------------------DLARRPIM-LLTLA---T--SIGYLVWR-IGFTLPE---PGGWGFVAGVTLL-VAE-I--VGXLT-QVV-SA-VVLAWRP--SLLP-----------TPD-IDA------LASPPS-VD-V-F-IA-TYDE-PLAVLEPTL-AGAMGIRYP--GAVTV-YVCDDGS-RPA-VRA-LAERXY-GA---V-H-L-Q-REI-HDH-AK-AGN-LNNA-LAHS-TG-ELI-V-TLD-ADM-I-PRADFLER-TVGYF-V-------------------------------------------DE-RL-AYAQAP-Q-AFH-NE-D-PF-Q-Y-NLFSGAX-ALP-NEQ-DLFM-RG-MQA-GKSR-FNA-V-MYV-G-SNT-V-FRRTA-LAD-IGGFATGV-ITEDMATGML-LQAAGW-RS-TFVP-H-LV-AA-GLA-PESXFADLL--VQ-RT-RWS-R-GN-IQTT-R--RWNPL-TM--PGLT--P-MQRW-LYT-DGIVYWHF-GILKLVFILA-PLVWLL-G-GVS-IV-Q--TDIPSVAVVWXLPY--FA-ASLVSMS-VISEG-RRSFTWT------HV-YEVAM-A-PTIA-LAV-IAEWVG--LSQK-A---FAVTPKGV---STSS-F--AFGL--RVA-V-PHLVLLGLS-----XVLGLLTAFVLAPERYS--IDSLIV-TVFW-TI-YNMVG-LVFAVLVCLE-RP-------RPRRQERTRV-DATLTA--------ELWPGCR-------IPG-RTLD-L-SV-GGXA----RL--LLPWTDDFQ------QED-----------ALAAMLPSPTIDIDGIGALAG--RVR----R-VEGG--------DEGLEVGW-EFSELDPN-AMV-RLIAL-ISSSPDWIGTDLXETDASLRRS------LSRTLR-----------GVASPRPQHAR-------------HEYRMSADDTLRLIRSESMRPRSRRARGDAASLPAQLVDLSASGCQIL-----------------------------------------------------------------------------------------------------------------------------------------------------------------------------------------------------SRASLQXPGERVRLELDSVAGASVEAVVR----------------------------------------------------------------------------------------------------------------------------------------WTQRQGILIAAGLQFVDAPSAAEAPAEPDDAATGRAASERVSSX-----------------------------------------------------------------------------------------------------------
>WP_057738792.1_glycosyltransferase_Liquorilactobacillus_uvarum\
-------------------------------------------------------------------------------------------------------------------------------------------------------------------------------------------------------------------------------------------------------------------------------------------------------------------------------------------------------------------------------------------------------------------------------------------------------------------------------------------------------------------------------------------------------------MEKIFYFDLVITVVLFIFYFLAKKNI----------------------------------FFKKV-LI-IIYFL---T--MFSYLGWR-IFYTLPL---NGLINSIFGILLL-IAE-I--GGFLL-SII--FXYILFFKK--NKKE-----------KPV-LNK-----LSGHYPT-ID-V-Y-IA-TYNE-DEMILKRSI-VAAKKLRYPEKDKVNV-YVLDDGS-REN-VKI-LA-ARL-GA--LX-Y-I-K-REN-HEH-AK-AGN-LNNA-LQYT-DG-ELI-V-TLD-ADM-V-VRTDFLER-TIGYF-A-------------------------------------------DL-NI-GFIQSP-Q-TFF-NN-D-PY-Q-F-NLFSGDN--IG-NXDQDFFM-RN-IEE-QKDR-FNA-T-MYI-G-SNA-V-FRRKA-LED-IGGFSTGV-ITEDMATGML-IQSKGW-QT-RYVN-E-NL-AS-GLA-PET-FGDLX-IKQ-RD-RWA-R-GN-IQVA-R--KWNPL-RI--KGLN--A-IQKV-IYL-DGIHYWIS-SIYKMIYLLA-PIAFLL-F-GFY-SL-N--ASFQGILFFW-FPS-FXL-SSQLAFN-IVSEG-RLTVLLT------NI-YETAM-A-PYIS-YAV-ISEGVF--KAKN-K---FVVTRKGL---NFKK-P--YYNL--KLA-A-PILVLLALS-VIS-LXVKILLISN-SVLSFNQPMNTIYI-NLFW-II-YNLFA-LILASFIPFE-RP-------RFRKAERFAT-NK-NIQ----V---FSIDGHR-------ICTGLITN-W-NEIXGAN----II--VDKDIKIDK--------------------NIVLDI----ENHKISAQISR--LFP------LNEK----------KINLGL-EFKNLSNK-EYA-YIITQ-TYALD--SNKHVDPVY--ESNI------WKXIIP--------------AFIKGYRX----------------------------------------------------------------------------------------------------------------------------------------------------------------------------------------------------------------------------------------------------------------------------------------------------------------------------------------------------------------------------------------------------------------------------------------------------------------------------------------------------------------------------------------------------------------------------------------------
>WP_058991834.1_glycosyltransferase_Sarcina_ventriculi\
------------------------------------------------------------------------------------------------------------------------------------------------------------------------------------------------------------------------------------------------------------------------------------------------------------------------------------------------------------------------------------------------------------------------------------------------------------------------------------------------------------------------------------------------------------MIY--FIIAVVLLL---VSFVLAKIKP----------------------------------EYRRL-LI-IISSV---I--TITYIVWR--FTTVP---SNSVLNFALGAILL-ISE-L--IGVSQ-FFI--F-EYLFTXK--NYKL----------KQRT-LSD----FAEDKIPE-VD-V-L-IC-TYNE-PLKLVEKTM-LAATQMNYVK-GKLNV-YVCDDGK-RDE-LKR-LC-GKY-NI---G-Y-I-T-REXGNEG-AK-AGN-INNA-LKVI-KG-DLF-A-VLD-ADM-I-PTKNFLER-TIGYF-S-------------------------------------------EE-NV-AFVQTP-Q-VYY-NQ-D-MY-Q-Y-NLRKK----VP-NEQ-DFFM-RXDIQS-ARAS-INA-V-LHI-G-TNA-V-FRKKY-VDE-IGGYPTTS-ITEDMAVGML-LQDRGY-KT-VFIN-E-EL-VY-GLS-ATT-FEDL--VKQ-RD-RWXCR-GN-LQVM-K--GFNPL-VR--KGLT--A-SQKL-AYW-DGVLYWFS-SLQKMVYIIA-PILYLT-F-GVL-IL-N--TTLENLLEMF-IPF--FL-GQILVFXAALSPR-TRSLKWS------HI-YEVSM-A-PHIS-LSV-IREMLK--FKIG-----FNVTPKDG---LSKK-P--YFQL--GVA-M-PHIVLAILS-VIS-WSIGTYCLVXERYIGIG----PYLI-NMAW-SL-YNFMA-LITCIKVAYQ-KP-------IFRVSERIALKTPMKTE--------FGINGCE-------LGQCEVIN-I-SD-EGVGISLATNKXSVKKDKVSLRKTKLELGQ-----------DIFVNL----HDANNKDSFVK--GVI----TRIDKD------------LVGV-KFKELTCD-ERK-NIVSI--YADN-----------------------LKAYHD-------------TKKVQKXYI-------------------------IEKKTVDIPEIGTTISKGX--------------------------------------------------------------------------------------------------------------------------------------------------------------------------------------------------------------------------------------------------------------------------------------------------------------------------------------------------------------------------------------------------------------------------------------------------------------------------------------------------------------------------------------------------
>WP_063965525.1_glycosyltransferase_Domibacillus_aminovorans\
----------------------------------------------------------------------------------------------------------------------------------------------------------------------------------------------------------------------------------------------------------------------------------------------------------------------------------------------------------------------------------------------------------------------------------------------------------------------------------------------------------------------------------------------------MEVAMQVTNMNAKVILTILIVLLLFLLYLLACKWK----------------------------------KFKLF-FI-LTAVL---C--NSAYILWR-GLETIPM---FSTLTIILGVVLF-LSEFX--VDFFQ-SNV----FRLTFLK--EYKI-----------QFKSMDL------FRTSPT-VD-V-F-IA-TYNE-PADVLKKTV-AGCKSLKYPA-SKLSI-YICDDGN-REE-IKL-LXAEEF-DV---G-Y-I-T-RES-NEH-AK-AGN-LNNA-FNKT-NG-EFV-M-LLD-ADM-I-PKSYFLRR-TMGYF-T-------------------------------------------KK-NV-GFVQTP-Q-VFY-NS-D-PF-Q-N-NLRXYFK-EIP-NEQ-DFFM-RF-VEA-GRAA-FNV-V-LHV-G-TNA-V-FRRST-VED-IGGFPTGS-ITEDLATGII-IQAKGY-ET-VFVN-E-PL-VF-GMSXVDT-FGDL--VKQ-RK-RWA-R-GN-IQVM-K--KWGPT-KL--KGLN--V-PQRL-IYF-SGILYWFC-GLQKLMFIIA-PIIFLL-T-GIP-FV-S-TNVYDLLXLFA-GPS--LI-ASFLIFK-LLSQN-HRTMYWA------NI-YEVSL-A-PYLA-KAA-FAEFFL--KRQL-D---FNVTSKEK---KTDS-K--YFHF--TLA-L-PHIILFXILSISA-IIFGLYKMYY-DMYSYS----SIIV-NLIW-CC-YNISS-IFVSILVCME-RP-------KPDGEENITFTNS-HVW----LSNLSEKSHST-------FNIYXQMS-I-NQ---------II---LYKNDYLV--------------------NDSYKL--GDLVELSNPELSGVGGVI----QDIYEK--------DNKLFFKI-VFNELEKN-EFI-KVIQY-VFENS-----------------------RGYTMX------------VDKELISKYX----------------------------------------------------------------------------------------------------------------------------------------------------------------------------------------------------------------------------------------------------------------------------------------------------------------------------------------------------------------------------------------------------------------------------------------------------------------------------------------------------------------------------------------------------------------------------------------------
>WP_066228353.1_glycosyltransferase_Metabacillus_fastidiosus\
-----------------------------------------------------------------------------------------------------------------------------------------------------------------------------------------------------------------------------------------------------------------------------------------------------------------------------------------------------------------------------------------------------------------------------------------------------------------------------------------------------------------------------------------------------------------------------MDYKMNIKRV----------------------------------------LI-ILSLL---V--SWIYIGWR-FLYTLPT-----GWALIAGLALV-TVE-L--ILIIQ-STL-N--YITLFKP--TKYA-----------KPE-LPK--------VLPT-VDXI-F-IA-TYNE-SSDVLTRTI-LGCKNIEYDK-EKMNI-WLCDDGR-RAE-ARK-LA-EKL-GI---K-Y-L-D-RPT-NEH-AK-AGN-LNNA-MAYT-NG-ELVXV-TLD-ADM-V-PKPNFLKH-TVGFF-N-------------------------------------------DQ-NV-AFVQTP-Q-SFF-NE-D-IF-Q-Y-NSFQGRN--IP-NEQ-DNFM-QN-IQS-GRDR-FNA-A-IYV-G-SNT-IXFSRTA-LDS-VGGFATGT-ITEDMATGML-LQAKGY-KT-IAYS-E-VL-AQ-GLA-PES-LDDL--ISQ-RI-RWA-R-GN-IQTI-R--KWNPL-TL--KGLT-XV-MQRL-LYL-GSASYWYF-GLFKMIFILS-PIVYLL-F-GVP-FL-N--TTVSAIMTIW-LPY--FL-FTNIANY-IINGR-KVSFFWS------NI-QETIL-XTPSLA-WAV-LVETIL--KKPI-K---FKVTPKGI---QSKK----EASL-NKAF-LKPASVLLFVS-LIA-AVKGVLVLIDSLEYGYY---AGPII-NLFW-IXCFNIVL-ILCSFMIAYE-RP-------RDSQAESFER-DY-EVD----I-VNVSSNHSS-------IKA-KCLD-V-FD-NGCT---------VMLPELER------LDG-----------SVKLII---HGKEGEXHELEA--RLT----Y-YNEY--------SEGYKAQF-TFFHMPLE-QTQ-AWVRE-VYGNK----VNEEDIE--YGEK------SGMVYA------------ISKYIFSMSK----LTFNQKQLSPKXFQVSILCLLTLLPEPLGNAVEEVAVGKEKSNLPIKDIPYSGRIID----------------------------------------------------------------------------------------------------QTEASIVDISTGGCQISLPK------------------------------------------------------------------------------QVEMAIGSKLDVFLPXESNYSFAGEIIQ----------------------------------------------------------------------------------------------------------------------------------------VNNDGKDSTVDVQFLEEDSRELLYDKMKQDNRIX---------------------------------------------------------------------------------------------------------------------
>WP_066891591.1_glycosyltransferase_Clostridium_nigeriense\
----------------------------------------------------------------------------------------------------------------------------------------------------------------------------------------------------------------------------------------------------------------------------------------------------------------------------------------------------------------------------------------------------------------------------------------------------------------------------------------------------------------------------------------------------------------MYLIISVTLLI--VVFTLAVFRP----------------------------------SLRKL-LI-LINAL---I--SLVYILWR--ITAIP---HNTITSFILGLILY-SAE-L--LGLIS-FLN--F-QFLFTKX--RYNL-----------IPKSLSD----FKDGYIPT-VD-V-L-IC-TYNE-PLDLLKKTI-VASKNLNYPK-SKFKV-YICDDGK-RNE-LKK-LC-ENF-NV---N-Y-I-T-REDXNKG-AK-AGN-INNA-LNNI-DG-DLF-A-VLD-ADM-I-PKKDFLNK-TVGYF-S-------------------------------------------NK-NT-AFVQAP-Q-VYY-NQ-D-MY-Q-Y-NLSKH----IP-NEQ-DFFM-RDXIEE-ARAA-INA-V-LHV-G-TNA-V-FNRQY-VLD-IGGYPTCS-ITEDMAVGML-LQAQGY-ES-VFIN-K-EL-VL-GLS-ATT-FSEL--VKQ-RD-RWCXR-GN-LQVI-K--HFNIF-FN--KGLT--F-PQKI-AYF-DGVVYWLS-SIQKLIYILC-PIVYLL-T-SNL-II-D--ATIKDLLTMF-TPF--IL-GQFLVFKXTLSSK-TRSVKWS------HY-YEIAM-A-PHIS-LSV-LKELLA--IKIN-----FNVTSKDI---TSNK-K--YFQF--KIA-L-PHIIIGIIT-IIS-WIVGTLSLNGXEIGNFS----AYLI-NIFW-SF-YNLLG-IITSIKVAYQ-KP-------IYRKSERIKI-SG-TIH------TKIIHNNNL-------FEG-NLHD-I-SE-TGLG----IL---LNSPYNFX--------------------KENSLV----TVEFNNICLNC--KVN----R-VNKN------------LLGL-TYVSLTDN-NYE-NIMDI--YVNN----IS--SHY------------NTKISX--------------------------------------------------------------------------------------------------------------------------------------------------------------------------------------------------------------------------------------------------------------------------------------------------------------------------------------------------------------------------------------------------------------------------------------------------------------------------------------------------------------------------------------------------------------------------------------------------------------------
>WP_069151110.1_glycosyltransferase_Eisenbergiella_tayi\
----------------------------------------------------------------------------------------------------------------------------------------------------------------------------------------------------------------------------------------------------------------------------------------------------------------------------------------------------------------------------------------------------------------------------------------------------------------------------------------------------------------------------------------------------------------------MRTKKTLKRYKLSESFK------------------------------------FRF-VL-VFNIG---W--TIIYLIWR-TFYTVPL--HQGIISAVAGIALL-VVE-I--IGMFE-AFV-HY-YNMSNIY-----------------CPXLMPE----VMPEDYPE-VD-I-F-VA-TYNE-PAEILYRTI-NGCVHMDYPDKRKVHI-YICDDGN-RQE-IRE-LA-EQM-HV---N-YIV---RED-HKG-AKAXGN-LNHA-MTIT-SS-PYI-A-TFD-ADM-I-PKHNFLMV-TMAYFAN-----------------------------QEKMNENL--EESDRK-YL-GFIQTP-Q-AFY-NP-D-VF-Q-Y-NLFSENR--IPXNEQ-DYFY-KD-VQI-SRNK-SNS-V-IYG-G-SNT-V-IARRA-LED-VGGFYEKS-ITEDFATGIL-IQQKEY-IC-YAIN-E-VL-AS-GIA-PTD-LKSXT-ISQ-RT-RWA-R-GC-ICTG-R--KLHLI-FT--PKLK--F-AQRI-NYL-ASIWYWYA-SWKRFIYIIS-PILFAT-F-GVI-VV-K-CTLV-QVLFFW-LPMXYIS-SNI-CLK-MMSHN-IRTTKWT------N-VYETVL-F-PYLM-IPT-LLETFG--ISAK-K---FKVT-TKE---VGTQKK--DRIW--HYA-V-VHAAMILLA-VIGXIINCIVWTF--QTGRMD---YFVIL--F-W-LI-SNLYN-LIMAIFLIMG-RD-------LHRKYERLLL-RE-RCS----V-T-NG--IVS-------AEG-MTLD-A-SE-GGVS----VC---LXKEPKDF------D-D-EEEL------YFTI-Y----GNNNTKAKLKG--KVV----L-VNKH---ADG-----WKYVL-SIDDML--ESKS-DYIYI-LY-DS--S-TTM-PVN--LDES------T-SSFD------------DXLR-LNIKN-------R-TKSVVYQNRKM-----ARVLM-QVNFEY--SN-R---KISIVNYNYKYVLLR-----------------------------------------------------------------YRGN-----------------------------PF--EEISIPLS-GEYSLETRK----------------------------------------------------------------------------SMNMSEELYXLYAVTNYK-ELHE-SLESQKAIEKW--------------------------------------IGTYT----------------------------------------------------------------------------------------YQKEARGRVLSLRKQRQLALDEFSELDYLX-------------------------------------------------------------------------------------------------------------------------
>WP_069634311.1_glycosyltransferase_Enterococcus_quebecensis\
------------------------------------------------------------------------------------------------------------------------------------------------------------------------------------------------------------------------------------------------------------------------------------------------------------------------------------------------------------------------------------------------------------------------------------------------------------------------------------------------------------------------------------------------------------MEKIGLVYLVFSLGYLFLFYIFSKKDE----------------------------------SYRKFVLL-GFVII------QLIYLVWR-FMVTIP---NGSIAEIIAGSLLY-LAE-F--MGFVQ-SLT-XL-VFLFWKP--YKRP-----------EKS-LDD------LERLPT-VD-I-L-IA-TYNE-NIEILERTV-VGCLSIDYPK-ELVKI-YLCDDGN-RQL-VKK-LA-AKH-QV---E-FXI-A-RPT-HEH-AK-AGN-LNYA-LTKT-NG-QII-V-TQD-ADM-V-PKREFLQR-TLGYF-T-------------------------------------------DD-QV-GFIQTP-Q-TFF-NS-D-IF-Q-H-NLYLDSE--IN-NEXQDFFM-RT-LEE-GKDQ-FNA-V-LYV-G-SNA-L-FKRDA-LDS-IGGFTTGV-ITEDMATGLL-LQNNGW-QG-VFVN-E-AL-AS-GLS-PET-LADYV-XKQ-RD-RWG-R-GN-VQVA-K--KYTLK-KL--QNLT--F-IQKW-FYI-DGVMYWYS-GMYKLVYLLS-PFLYLV-L-NIP-SL-N--TTLAQLVVFW-LPA--FLXSGSLMYK-SVARK-KYNSFIS------NI-YELVT-A-PQVS-WAV-WKETLFSQKKNK-K---FHVTIKGV---QGER-S--YFDW-RNSK---VQILLLAVN-CFAXLIYYILQLDW-QSLQWW---QIFSI-NIYW-LF-YNIIS-LTVAVCVAYE-RP---------RLPMNIPV-EY-QGK--------LVKENQV-------IPV-QINY-L-GE-RSVI----VT-XVDQKAPFLN---LLLNQE-----------EALLSF----QKIKNVKVIRS--RII----NIAGKV------------EITF-KIQKFSRNNHYR--WLGL-IYSDTKYRVGDVHSIR------------VKFXYT------------IFKYIFKNRK-------------------------------DAQKNQQLLSX----------------------------------------------------------------------------------------------------------------------------------------------------------------------------------------------------------------------------------------------------------------------------------------------------------------------------------------------------------------------------------------------------------------------------------------------------------------------------------------------------------------------------------------------------
>WP_069664692.1_glycosyltransferase_Enterococcus_termitis\
------------------------------------------------------------------------------------------------------------------------------------------------------------------------------------------------------------------------------------------------------------------------------------------------------------------------------------------------------------------------------------------------------------------------------------------------------------------------------------------------------------------------------------------------------------MGNVGLAYLVFSLSYLYLFYFIAKKKE----------------------------------SFRKF-VL-AGFVI---I--QVIYLSWR-LVYTIP---TGNGVEIIAGSFLY-LAE-F--MGFVQ-AFT-XL-VFLFWKP--YKRQ-----------EKK-LDA------LKELPT-VD-I-L-IA-TYNE-NIEILERTV-VGCLSIDYPK-ELLNI-YLCDDGD-REI-VKK-LA-KKH-HI---G-FXI-A-RPT-HEH-AK-AGN-LNYA-LTQT-KG-QII-V-TQD-ADM-V-PKKEFLQR-TLGHF-S-------------------------------------------DK-KI-GFIQTP-Q-TFF-NS-D-IF-Q-H-NLYLDGE--IN-NEXQDFFM-RS-LEE-GKDR-FNA-V-LYV-G-SNA-L-FRREA-LDS-IGGFTTGV-ITEDMATGLL-LQNNGW-QG-IFVN-E-AL-AS-GLS-PET-LADYI-XKQ-RD-RWG-R-GN-VQVI-K--KYTLK-KL--KNLS--F-IQKW-FYL-DGVIYWYS-GVYKLIYLIC-PFLYLM-F-NIS-SL-K--TSFAHLLIFW-LPA--FVXSGSLMYK-TVARK-KYNSFIS------NI-YELVT-A-PQVS-WAV-WKETLFSAKKNK-K---FHVTVKGV---QGTK-G--YFDW-RNCK---GQILLLGIN-IVTXLIYAIFQLYS-QQSQWQ---QILSI-NFYW-LL-YNIIS-LVVAVSVAYE-RP---------RLPMNIPV-DY-QGK--------IVKEDQI-------IPV-QINY-L-GE-RSVI----IT-XVDQTDPFLS---LLLNQE-----------EARLSF----QKIKDVKMSRS---------RIFNLR---------GKVEITF-KVQKLSRKNHYR--WLGL-IYSDT----AHVGDIH---SIR------VKFYXT------------LFKYIFKNKK-------------------------------DARKNQQLLSX----------------------------------------------------------------------------------------------------------------------------------------------------------------------------------------------------------------------------------------------------------------------------------------------------------------------------------------------------------------------------------------------------------------------------------------------------------------------------------------------------------------------------------------------------
>WP_070792914.1_glycosyltransferase_Floricoccus_tropicus\
--------------------------------------------------------------------------------------------------------------------------------------------------------------------------------------------------------------------------------------------------------------------------------------------------------------------------------------------------------------------------------------------------------------------------------------------------------------------------------------------------------------------------------------------------------MLNLSFQQILIFDVIFALVVFVIYRLAIRYQ----------------------------------FFKNT-II-IIYWV---A--MIIYLVWR-LFFTMP---HDNIVNLIAGILLY-VAE-I--GGFFX-LST-VF-YLLFAKK--HKRP-----------VKT-LAE----FEDGKYPT-VN-V-F-IA-TYNE-DEMILSRII-TAAKNMTYPGVHKV---YVLDDGH-RDE-IKA-LSEKXL-GV---N-Y-V-S-RDN-NDH-AK-AGN-LNNG-LDVT-DG-ELI-V-TMD-ADM-V-PRSDFLLR-TIGYF-A-------------------------------------------DK-KV-GFIQSP-Q-TFF-NN-D-PY-Q-F-NLFSEGX-LIA-NDQ-DFFM-QS-IEA-QKDA-YNA-T-MYV-G-SNA-V-FRREA-LED-IGGFSTGV-ITEDMATGML-VQAKGW-KT-AFVN-E-NL-AS-GLA-PETXFGDL--ITQ-RD-RWA-R-GN-IQVA-R--KWNPL-FT--KGLT--F-MQRV-IYM-DGIHYWVS-GIYKMIYLFA-PIVFLL-F-GVY-SL-R--ASLAGIMLFW-XFP-AFI-SSQLAFN-TVSEG-RQTIMLT------NV-YETVM-A-PYMS-FAV-VREALF--LSKN-K---FAVTRKGV---NTDE-T--YYNW--RLA-M-PVLVILALSXILA-LIKGILIML--GIVPFKEPVNAVYI-NVFW-LC-YNISA-LALAAFMPFE-RP-------RFRKAERFPD-NK-NVE-------VFSLDGQK-------LGTGNLNDXW-NE-IGAA----MT-LNKDIAPNFE------EVV-----------SNGIRV----LISIEGHTIEG--TVS----RNKVKD---------GQVDMAI-SYVNLSEE-NYS-YIISQ-TYALA----STIYXKPVRYNNS------ISVIFL-----------SLIRNHFKVFQ------------------------------KPKKGX----------------------------------------------------------------------------------------------------------------------------------------------------------------------------------------------------------------------------------------------------------------------------------------------------------------------------------------------------------------------------------------------------------------------------------------------------------------------------------------------------------------------------------------------------------
>WP_075818130.1_glycosyltransferase_Ileibacterium_valens\
--------------------------------------------------------------------------------------------------------------------------------------------------------------------------------------------------------------------------------------------------------------------------------------------------------------------------------------------------------------------------------------------------------------------------------------------------------------------------------------------------------------------------------------------------------------------------------MKKKKKH----------------------------------KLSLPAVFEIALFF------SALYFWWR-VSFTIPF--IDEPAAFFLGIVLL-VVE-L--VGLIE-FMV-NF-QIMAKKK---NYP-----------LPK-IPE----XKAELYPD-VD-V-F-IA-TYNE-SADLLYKTV-NGCRRMEYPDQSKVHI-YLCDDGQ-REE-IRT-LA-RKM-NI---G-Y-F-T-RDN-NEG-AK-AGN-LNNXALNQT-DS-PLV-V-TFD-ADM-I-PRSSFLMK-TVPYFID-----------------------------SWMRNTGV--RKAEQI-RL-GFLQTP-Q-TFY-NW-D-LF-Q-Y-HLYAEKD--VA-NEQ-DYXFYRE-IEV-AKTN-SNS-V-IYG-G-SNT-L-ISREA-LES-VGGFYTKA-ITEDFATGML-IERNGF-VS-LAIS-E-PL-AS-GLA-PED-LPSL--IQQ-RXIRWG-R-GV-VNVL-Y--QINLF-FT--NKFS--T-AQKV-NYW-TSIQYWLA-PFSRFLYIFI-PIISGI-F-GIS-VV-R--TPLWAALCFW-LPT--YIADSXWAIG-RLSGN-IRTSLWT------NL-YETIM-F-PFLM-GPI-FMEFIG--ISLK-K---FKVTKKGV---DNTD----HFSW--RYI-W-PFVLMLVLT-LIA-VISISYXKMI-FHLVFD---GSITL---FW-LL-YNSLL-LIVAILFFIG-RR-------QGSLISLHHA-AV-FAK--------LKQDKKT-------YEG-AIAA-L-GE-AELE----VI--FDEQPKLXS------KDE-----------VFRIEV----EYEGHSFELPV--RLI----RLFKAR-----GLIINRFEILK-SDQEYLSD-QYD-HFLRM-VY-------DRPIPTQ--ATQK------VRFFLP-----------LIARXHIKEIK-------------------------LTKQENSREQWQDQIQNLMTSEEEIREKYFDNSDLI------------------------------------------------------------------------------------------------------------------------------------------------------------------------------------------------------DSNSENGIKYPKDSVESADMKNLEESDRX----------------------------------------------------------------------------------------------------------------------------------------------------------------------------------------------------------------------------------------------------------------------------------------------
>WP_076005804.1_glycosyltransferase_Sulfobacillus_thermosulfidooxidans\
---------------------------------------------------------------------------------------------------------------------------------------------------------------------------------------------------------------------------------------------------------------------------------------------------------------------------------------------------------------------------------------------------------------------------------------------------------------------------------------------------------------------------------------------------------MTNNTLWTFWMLFILFVISIALYSWRHPQR----------------------------------QWPYTTLY-FVSLG---V--TLVYAFWR-IDRTIDF---HSIPDAVASFLLF-AAE-F--VGMFX-QFA-VF-GIFMHKR--YRRP-----------IPS-WPP------AEPLPS-VD-I-F-IA-TYNE-DRKILEKSL-AACKRIQYPH-RLLTV-YICDDGN-RPE-IRD-LA-TKW-XH--VQ-Y-L-A-RPT-HDH-AK-AGN-LNYA-LAHS-NG-DLI-L-TLD-ADM-I-PKPIIVQD-MIGYF-T-------------------------------------------DP-TM-GFVQAP-Q-VFY-NP-D-PY-Q-H-NLPFGHL-XRN-NDQ-DYFM-RE-MLP-RRDR-FQA-V-MYI-G-SNA-M-FSRKA-LAH-IGGFVTGS-ITEDLATGLV-LQAEHF-RS-AYCD-A-VV-AT-GLS-PET-FXSDL-VRQ-RE-RW-CR-GN-IQVF-R--QHNIL-TP--YGLS--F-WQRI-AYI-SGALYWYF-GVQKLIFVIV-PLLFIF-F-GVV-AL-H--TMFITLIFMW-IXP--YFLAQVLTYK-RLAER-KNNIWWS------HV-QELAL-M-PFLA-FAA-IAETFN--LSVN-H---FRVTNKGV---VTNKAHTTHHFW--------ILATFAAIALVXG-LIDGLRVWHADTAVMAR---NSLEI-SLAW-DT-FNLLG-LIFATIGSYE-RA-------RPRASERRLF-HQ-NVQ--------LIIGSTL-------YNV-TLKD-I-SE-SGXF----RISAPESTGSFLH--------------------DGQLLF----HGFSFPIKISG---VR----RLPRQK--------NPDWIG---QFYHLTAD-AYE-HLVYL-IYGYP---ETAQCPDLGTIVKR------XRSFPG------------TTTIIPDPSL-----------------------------------SDGALTSGEATX-----------------------------------------------------------------------------------------------------------------------------------------------------------------------------------------------------------------------------------------------------------------------------------------------------------------------------------------------------------------------------------------------------------------------------------------------------------------------------------------------------------------------------------------------
>WP_076759736.1_glycosyltransferase_Bacillus_swezeyi\
------------------------------------------------------------------------------------------------------------------------------------------------------------------------------------------------------------------------------------------------------------------------------------------------------------------------------------------------------------------------------------------------------------------------------------------------------------------------------------------------------------------------------------------------------------MEYILHYYPAAMIALLLIGFLGCRKSP----------------------------------RFKKP-LI-IMCLI---T--NGVYIVWR-FGFTLP---SSGPADTAMGVILV-ATE-C--IGFFQ-LLI-XF-YTLVWKE---KKR-----------NPELLDD------QDQWPS-VD-I-L-IA-TYNE-ERHVLKKSV-AGCLNLDYPK-ELVNI-YLCDDGK-RSD-IKK-LA-EAF-GV---H-YXL-M-REN-NEH-AK-AGN-LNHA-MSCS-SG-ELI-V-TMD-ADM-V-PLPSFLRK-TVGYF-K-------------------------------------------KK-KV-AFVQTP-Q-AFY-NE-D-PY-Q-Y-NLFSGAN--IP-NEXQDFFM-RR-LQA-GKDR-FNA-V-MYV-G-SNT-V-FRRTA-LEE-IGGFATGV-ITEDMATGML-LQTK-Y-QS-VFVS-E-VL-AV-GLA-PET-WTDLL-KXQ-RD-RW-CR-GN-IQCG-K--KWNPL-FL--KGLT--P-MQRL-LYF-DGILFWFF-GVFKMVYILA-PLLFLL-F-GIH-SL-K--TNLWSITSFW-LPA--FLGXSYLSFK-AVSDR-QRSMSWS------HI-YDTSM-A-PHMA-MSA-LSEFIF--KKRF-D---FKVTPKGV---NTDR-R--KFKY-MTAY---PCAILLGMT-IAALGKXTLYDYLILHTFDIN-----VTSYNLFW-VL-YNMAG-LILALLVAFD-RP-------RFRSSERFSINNTASFS--------TSSSDQK-------HQC-ELKD-V-SD-TGAR---------IXRLPYTN--------------------DAEVYYQVDSLVLDKVGKVPV--QVI----WTTKDG---------EDIEIGL-RFEEMERE-LYI-KLIGY-MFNEENAKKADREKRADTLSTX------AVRFLM------------KTEKSPDAFK---------------------RKYVREAFQGMGTLLFPAASDQNSHQIVIKDISLSGCQIE-----------------------------------------------------------------------------------------------------------------------------------------------------------------------------------------------------TDVPLDINGNVLISIDEKHPDQRLXALVC----------------------------------------------------------------------------------------------------------------------------------------WTKKKRKRYTAGLKFLDEHSGGASAX-----------------------------------------------------------------------------------------------------------------------------
>WP_077894097.1_glycosyltransferase_Clostridium_felsineum\
--------------------------------------------------------------------------------------------------------------------------------------------------------------------------------------------------------------------------------------------------------------------------------------------------------------------------------------------------------------------------------------------------------------------------------------------------------------------------------------------------------------------------------------------------------------------------------MKLKKQK----------------------------------SNERI-LI-CCTVI---F--TIIYLIWR-ITCTLPL--GGTIVSLVAAIILL-VVE-I--MGMFE-AAV-HF-YNMSSIE---QPE-----------RPK-VSE------DXLFPD-VD-V-F-IA-TYNE-PRELLYKTI-NGCVNMDYPDKKKVHI-YLCDDGN-RPE-MKE-LA-DHM-GI---N-Y-I-T-RTE-RKG-SK-AGN-LNNA-MAXHSKS-PLI-A-TFD-ADM-I-PMHDFLMA-CVPYFLT-------------------------------------------EE-KV-GFIQTP-Q-SFY-NP-D-LF-Q-Y-NLFSENR--IP-NEQ-DYFY-RD-IQV-SRNK-TNS-V-XIYGG-TNT-V-IARQA-LND-VGGFYTEA-ITEDFATGIY-IESKGY-HC-YAID-E-IH-AS-GLA-PED-LKGL--VKQ-RE-RWA-R-GC-IQTG-K--RLNXILMI--KGLT--L-KQKL-NYL-SSISYWFS-GIKRLIYILS-PILFSV-F-GVI-VV-K-CNLW-QVLVFW-LPM--YL-LTNASLK-GLSKN-IRTNKWX------TSIYDTIL-F-PSLI-LPV-ILETIG--ISQN-K---FAVTRKGG---AVSD-K--SYQR--KKA-I-PHIILVILS-FLG--IINCFRLIF-TKDTLA---YSVVL--XFW-LI-ANLYN-ILMSVFFMLG-RT-------PHRKSERANV-SI-DCS--------INKKGVE-------VKG-KTKD-I-SE-GGVS----VV---LDAPIDVY------ENN-----------SVEIKL---DTDRXYSCTFEA--EVV----H-VDRL--------QDKWKYAF-KIIDISEE-NYK-QLLYV-IY-DR----PPVLPKY--ISKS------NSIFDD------------IRLNVLTRSK---------------------KVNQFNRKHPXRLEIRKKLESRECGELEIINFDYAYALIK-----------------------------------------------------------------------------------------------TASQYNNVKHINISILPDTILKCSL-----------------------------------------------------------------EKKMDYETNNNKTKKPFEESIKLYRIXDNYDEISDNTELQKALNNW-----------------------------------------------------------------------------------------------------------------------------------ANEYETMKKIEIKKKKKAGPSDELNEMAYLX------------------------------------------------------------------------------------------------------------------------
>WP_077895008.1_glycosyltransferase_Clostridium_felsineum\
------------------------------------------------------------------------------------------------------------------------------------------------------------------------------------------------------------------------------------------------------------------------------------------------------------------------------------------------------------------------------------------------------------------------------------------------------------------------------------------------------------------------------------------------------------------MDKRSVKVQQVKNYKRKRIAH----------------------------------LFYKTVIL-FTFYA---S--YSIYLYWR-FSYTIPK--TFGYISLIAAYMLF-IAE-A--MGFLE-SSM-FY-LTXLWDI--KTPK-----------TPE-VGD-------KEFPN-VD-I-F-IA-TYNE-PEELLYKTL-VGCKNMDYPNKEKVHI-YICDDGK-REE-IKK-LC-ESL-NI---G-Y-I-T-RNXDNAH-AK-AGN-LNNA-LSKT-DS-PYV-V-TFD-ADM-I-PMHDFLLK-TIPFFMQ-------------------------------------------GE-KI-GFVQVP-Q-NFY-NA-D-PF-Q-Y-NLFTERT--IP-NEQ-NLXFSRL-IQA-GKGR-FNA-I-IYA-G-SNT-V-LSREA-LNE-IGGLVVGT-ITEDFATGMK-IQSRGY-KC-IYLN-E-IH-AS-GLS-PES-LEDLY--SQ-RXIRWG-R-GV-IQTF-K--AFNPL-FM--KGLN--I-YQKI-MYF-SAFSYWYF-GIWRLIFFMA-PIMFSV-F-NVV-VL-S--TPALQMLEIW-LPM--FVFTNXIAFY-HFSDK-VRTVSWS------HI-YDTIL-F-PQIT-KGV-LKETFG--FKMS-K---FKVTPKEN---IKRDNFINRFEL------VRVQIVIAVLS-LIG-IIKIXIYLYVTSNFQAQ-----YII-NLFW-LV-YNLYL-LGMAIFFASE-RP-------KFRNNERIFV-GE-EAY--------IVNNDNK-------VIG-KTVD-I-SE-TGVS----IK---IAKPXMCL-----EPDK-----------NYTIGI----KTARNSATFLG--KIV----R-VDNF--------KSDYKYVF-NITDIDKE-NFS-ELILI-LY-DR----VPPFPEK--QKRD------FMLINI------------FRNXIRNRRK-------------------RIFTLNRKLPRVKINRDIKILAAENETSIRVLDFNYMYIAVE------------------------------------------------------------------------------------------------------------------------------------------------------------------------------------------ESKKYDEFTIPIVKELNISLHCIYDKTLSDKNXRKDVLVYKVANYNE---------------------------------------------------------------------------------------------------------------------------------FINYDLVRLLNGDVEYKDNLVNDIVEVKEDIIYX---------------------------------------------------------------------------------------------------------------------
>WP_079428453.1_glycosyltransferase_Clostridium_oryzae\
--------------------------------------------------------------------------------------------------------------------------------------------------------------------------------------------------------------------------------------------------------------------------------------------------------------------------------------------------------------------------------------------------------------------------------------------------------------------------------------------------------------------------------------------------------------------------------------M-------------------------------K----QKA-LY-LFTFI---A--SIVYIMWR-AFFTLPF--DENIFAIVCGILLL-LAE-L--IGYLE-ALN-LF-RGRG-SL---IEP----------EKP--IIP------DEMFPH-VD-VXL-IA-TYNE-GTDLLRKTI-NGCNNMDYPDKTKIHI-YICDDTN-RVE-VKQ-LA-DEM-HI---G-Y-I-T-REE-HVD-AK-AGN-FNNA-LKNT-NS-PFIXA-TFD-ADM-I-PMHDFLTE-IVPYFFL-----------------PD---MEKD--RNGKWVKRE--KRDDNL-KI-GFIQCP-Q-SFY-NL-D-LF-Q-Y-NLYSEKR--VP-NEQ-DFFF-RXYVQL-IRNK-SNS-A-IYA-G-SNT-I-LAREA-LDK-IGGFYTKV-ITEDLATGLS-IENEGY-RC-YAIS-S-VH-AN-GLA-PTD-IKSL--FKQ-RE-RWXAR-GC-IQTF-R--KLKIF-RM--KGLN--M-DQKF-SYL-MSVLYWYT-PIRRFIFIMA-PILFSL-F-NVV-VI-K--ATLLQMLVFW-LPQ--VL-LYNKTLXSSLSGK-IRTSRLS------NI-YDTIL-F-PNLM-PSV-ILESLG--YEKK-K---FSVTKK-----VRENLS--NFDE-IKMI-I-PHLVLSVLS-VLSIWNCLYYTXIKYETGAYS-----IIL---MW-LF-INLYN-LAMAVFFVLG-RK-------VKRQTERINA-QL-PLT--------IYYDKRK-------FSA-VSSD-I-SE-GGLS----IK---LTYPVYIP---EXDQEL-----------IIQVSS----EDGRYRCRLKS--KVV----H-VSQF--------KEQWHYAF-QFTDNSVK-EQL-QLFSI-LY-DR----VPMLPTK--VSDG------SSFYED-----------IVSNLYXSRMK---------------------NDIQLSSRRLPRIQLDIELETLEEFKIKIVNFNYDFVLIE-----------------------------------------------------------------------------------------------NSLDKFRNLNIIIDKEQNLYIRCEL------------------------------------------------------------------------VEDAAVRLQKGXSQKQLYKVLNTKQLVENERFMQMLSLWIDDYS------------------------------------------------------------------------------------------------------------------------------IKQKEREEYSMSMKKDASKDEFTDIDYIKDEAIRESIMQRKGENVX---------------------------------------------------------------------------------------------------------
>WP_083803616.1_glycosyltransferase_Ethanoligenens_harbinense\
---------------------------------------------------------------------------------------------------------------------------------------------------------------------------------------------------------------------------------------------------------------------------------------------------------------------------------------------------------------------------------------------------------------------------------------------------------------------------------------------------------------------------------------------------------------------------------------------------------------------------------------------------------------------------------------------------------------------------------------------------M-------------------TACKNLSYPR-QLLNI-YLCDDGK-REE-MRL-LC-VRL-NV---H-Y-V-T-RKN-LSF-AK-AGN-LNNA-LRQG-SG-ELV-A-IFD-ADM-I-PKSNFLEEXMVGYF-V-------------------------------------------DV-KM-GFVQAP-Q-AFY-NP-D-PF-Q-Y-NFKFYNQ--IP-NEL-DFFM-RD-IQR-GRGC-HNA-V-LHV-G-PNA-V-FRRCA-IDE-IGGIPTDSXLTEDTATGML-IQAKGY-KS-VFVT-K-VL-AT-GLS-AES-FKNL--LKQ-RE-RW-CR-GN-IQVL-K--KWNPL-TI--KGLN--T-LQRI-LYF-DGLIYWFFXGIQKMIFIIC-PLLYLF-F-GFT-IL-N--TNLIDLLLLW-IPS--FT-ASVLSFH-TLGSK-NRNFIWS------HI-YEVAL-A-PYLS-AIS-LFELIS--SEXSIP---FRVTPKKV---NLEK-V--KFSW--GAA-L-PHIILLSLT-IMG-WCNVFFQLR--NGIEPYAICTSIII-NLVW-SL-YNAFA-FTVTILACFEXRP-------RFRKSERIST-NA-DVV----L---FNSKYSS-------STCGTLID-I-SE-CGML---------IQYGLQDL-------GK-----------GDEV-L----IDFRGIKKIPA--QVV----R-LKML------TSGESEXLGV-KFNGLSEC-QYE-DIVKY-MA----------------NQAQ------GYHVVX--------------------------------------------------------------------------------------------------------------------------------------------------------------------------------------------------------------------------------------------------------------------------------------------------------------------------------------------------------------------------------------------------------------------------------------------------------------------------------------------------------------------------------------------------------------------------------------------------------------------
>WP_085624023.1_glycosyltransferase_Lactococcus_lactis\
-------------------------------------------------------------------------------------------------------------------------------------------------------------------------------------------------------------------------------------------------------------------------------------------------------------------------------------------------------------------------------------------------------------------------------------------------------------------------------------------------------------------------------------------------------------MENHLFFIITSIFILFIIYFLSKKYF----------------------------------IFKNI-LI-SLYIV---T--MTIYIVWR-ILCTLP---HGSAISVLLGLSLL-IAE----IGSFV-LSI-TFXYFLFWKK--NTKE-----------DKELVEL------HLNYPT-VD-I-F-IA-TYNE-SSSILKRTI-IASKKVRYPDLRKVEI-HVLDDGD-REE-IAL-IA-KEL-NV--KX-Y-I-R-RDN-NEN-AK-AGN-LNNA-LKET-KG-DLV-V-TLD-ADM-V-PRVDFLEK-TVGYF-E-------------------------------------------DS-KM-GFIQAP-Q-TFF-NN-D-PY-Q-F-NFFSEKN--LN-NXDQDFFM-RR-IEN-QKDI-YNS-V-MYI-G-SNA-V-FRRAA-LES-IGGFSTGV-ITEDLATGMF-IQAKGW-KT-RFVN-K-NL-AS-GLA-PEN-FSDLX-IKQ-RD-RWS-R-GN-IQVA-R--KWLPL-KI--KGLN--K-VQKL-LYM-DGIHYWFS-GIYKMIFMLA-PLWFVL-F-GFY-SL-N--ARFSGILTFW-LPS-FXI-ASQLAFN-RVSQG-TQSILLT------NI-YETVM-A-PFIS-YSV-ISDAVL--KSKK-G---FTVTNKGY---NTSK-K--YYNW--RLS-L-PLLMLLFFS-IIALXCKSIFVIF--NILPFESGKDAIYI-NAFW-LL-YNVFI-LIFAVLVPFE-RP-------RFRKSERFLS-SK-EAQ--------LLDKESHLI-----IDC-KVID-W-NELXGAG----IT---IESNNKIE------LKE-----------EQKIIL------SVNGYELES--VIR----RVISKK---------ERTNIGL-IFTSLNYE-QYA-YLITQ-TYAVA----SSELPIREEKGNXNIGKLLFDIFKG--------------HFIFKKKX----------------------------------------------------------------------------------------------------------------------------------------------------------------------------------------------------------------------------------------------------------------------------------------------------------------------------------------------------------------------------------------------------------------------------------------------------------------------------------------------------------------------------------------------------------------------------------------------
>WP_086329102.1_glycosyltransferase_Enterococcus_sp._4G2_DIV0659\
------------------------------------------------------------------------------------------------------------------------------------------------------------------------------------------------------------------------------------------------------------------------------------------------------------------------------------------------------------------------------------------------------------------------------------------------------------------------------------------------------------------------------------------------------------MEKIGFGYLVFSLSYLFLFYFVSKKQE----------------------------------TYRKF-VL-SGFVV---I--QAVYLVWR-ILYTIP---KGSIIELIAGSLLY-LAE-F--MGFVQ-AFT-XL-VFLFWKP--YKRV-----------EKS-LAD------LSELPT-VD-I-L-VA-TYNE-NIDILERTV-IGCLSIDYPK-ELLNI-YLCDDGD-RPM-VRR-LA-EKH-GV---K-FXI-A-RPT-HEH-AK-AGN-LNYA-LTKT-SG-KII-V-TQD-ADM-V-PKREFLQR-TLGHF-A-------------------------------------------EE-KV-GFIQTP-Q-TFF-NS-D-IF-Q-H-NLYLDEE--VN-NEXQDFFM-RS-LEE-GKDR-FNA-V-LYV-G-SNA-L-FKREA-LDS-IGGFTTGV-ITEDMATGLL-LQNNGW-QG-VFVN-E-AL-AS-GLS-PET-LADYV-XKQ-RD-RWG-R-GN-VQVI-K--KYSLK-KL--KNLT--F-IQKW-FYI-DGVMYWYA-GMYKLIYLLC-PFLYLV-F-DIS-SL-K--TTLPQLVVFW-LPA--FIXSGSLMYK-SVARK-KYNSFIS------NI-YELVT-A-PQVS-WAV-WKETLFSPKKNK-K---FHVTIKGI---QGSK-G--YFDW-RNCK---VQLALLGAN-CFAXLGYYIFQLDM-NQLQWW---NIFSI-NLYW-LL-YNIVS-LTVAVSVAYE-RP---------RLPMNIPV-DY-QGK--------LVKDNQY-------VPV-QISY-L-GE-RGVI----IT-XTDQKDPYLS---LLLNQG-----------ESLLSF----EKIKNVKMIRS--RII------TVEG----------KIEITF-KIKRFSRKNHYR--WLGL-IYSDTTYGIGDIHSIR------------VKFXYT------------ILKRIFKNRK-------------------------------DAQKNQQLLSX----------------------------------------------------------------------------------------------------------------------------------------------------------------------------------------------------------------------------------------------------------------------------------------------------------------------------------------------------------------------------------------------------------------------------------------------------------------------------------------------------------------------------------------------------
>WP_087167871.1_glycosyltransferase_Drancourtella_sp._An12\
-------------------------------------------------------------------------------------------------------------------------------------------------------------------------------------------------------------------------------------------------------------------------------------------------------------------------------------------------------------------------------------------------------------------------------------------------------------------------------------------------------------------------------------------------------------------------------MSLEKKRI----------------------------------------LCFALTFC---F--SSIYLIWR-IFFTLPW--KTTPLQLFFGILLV-IAEAVTTLGVFE-LMA----SKMRFKG--RQLE-----------FPD-VPR------EQXFPD-VD-I-F-IA-THNE-SEKLLYTTI-NACTYLTYPDKSKVHI-YVCDDGN-RQE-IAD-LA-EKL-GV---G-Y-L-G-LAD-NVH-AK-AGN-YNHA-LSKXTSS-PLI-A-TFD-ADM-I-PRKEFLME-TVPYFLQ-------------------------------------------NKEKV-GLIQTP-Q-SFY-NQ-D-LF-Q-F-NLYSE-R-DIP-NEQ-DFF-SRE-INI-LRNS-SNS-AXAYT-G-SNT-V-ISRKA-LEE-IGGFPYGT-ITEDFETSIR-LQKAGY-IT-YATS-K-VL-AS-GLS-TTT-VKSM--IRQ-RI-RWA-R-GV-IQSI-R--NTNXAVFT--RKLS--L-AGNL-SYL-NAYFYWWS-FFNRMIFILA-PILFAL-F-DFQ-LA-R-CGFW-ELMIFW-LPS--HL-CSSMSMR-YLSTN-IRNMRWX------SQIIDTIL-A-PYLI-FPV-LLESIG--IQQK-T---FKVTEKRK---TSNKTT--SFWY------ILPHGALIVLS-IAA-IIRYVKGKY--GMALLF---SSVIL--FXW-LL-YNLIA-LTYAVFFMLG-RD-------SKRKFERIMA-KE-NVK--------IYVHGNW-------QEG-ETFD-V-SE-NGIA----FL---LDKYIPME------KGE-----------EFLIVV---QGNDYXHADLKA--EFV----Y-VKQT--------PEAFYYAA-TVTPKEET-SFQ-NWMQI-IH-DR----EHSLPKE--MDPWMTVCMTVCLSLI------------PYVVWNLYVRCRFSGXIEQKFQLAFGKQESLAVSKEQYGQITEEFVKAAFSTSNRVILAFFLCNIAAVLAV-------------------------------------------------------------------------------------LFVRIFLKKQWELGRVLVVVDLMAIXLYHIGILGLYLFSMPEEEAVRLAGFDRYACSIMVLAAGLLFMQATIDMEHSFAVRIEGNGTYRAFSSPAAKLRYQYMVLAXTMMIGVNFLYSEINGLLYIQSNYSQSLAGRMETLAGDRW-----------------------------------------------------------------------------------------------------------------------------------QEEEDQRKYFVAASDREGQVSNGEVYYVSRYFLNAPNVEVTXERLDAGNMDEKKKNTMFLSFWMKVRYILEQLMX----------------------------------------------------------------------------
>WP_089997761.1_glycosyltransferase_Leuconostoc_gelidum\
---------------------------------------------------------------------------------------------------------------------------------------------------------------------------------------------------------------------------------------------------------------------------------------------------------------------------------------------------------------------------------------------------------------------------------------------------------------------------------------------------------------------------------------------------------------MYIVIISLLVVVLFLSYVLGKKFH----------------------------------FFRQL-LI-LLYVV---L--TSVYIIWR-IGWTLPY---NNWTSFLFGIFLL-AAE-I--GGFVL-SLV-FY-RXIFLKK--YQRS-----------KLG-LES-----FQGKYPS-VD-I-F-IA-TYNE-STDILKRGI-VAAKLSKYPITDHVNI-YVCDDGN-RPD-VLS-LC-QEL-EV---H-Y-VXS-RTT-HEH-AK-AGN-LNHA-LTVS-DG-ELI-V-TMD-ADM-V-MREDFLEK-TIGYF-S-------------------------------------------HS-KM-GFIQTP-Q-TFF-NQ-D-PY-Q-F-NLFAGSK--IG-NDQXDFFM-RR-IET-QKDA-FNA-V-MYV-G-SNA-V-FRRQA-LES-INGFTTGV-ITEDMATGMF-LQSQGW-ES-GFVN-E-NL-AS-GLA-PET-FGDLV-KXQ-RD-RWA-R-GN-IQVA-K--KWNPW-RI--KGLT--L-TQRI-LYV-DGIHYWFS-GIYKMIFLLA-PLLFLI-F-GQY-SL-Q--TNLNQILIFW-LPS--FLSXSQLAFN-LVAEK-KQTVTLS------NI-YEVAT-A-PFMA-FAV-FNELFL--KSKK-G---FAVTRKGV---NNAT-S--YYNF--STA-W-PILLLLGLS-VVA-LIRXGVAFVT-GYWESPFPIEGIYI-NVFW-LS-YNVIG-LIFAAYLSNE-RP-------RLRQSERFNS-KE-DVQ-------ILLPENQS-------ING-HIVD-W-NE-DGAR----XI-RVKENAMKLI---QKNSNL-----------EGKLII--------LGVEFEF--ISK----WQIDNI---------GHHTMGV-IFKDLSSE-AYE-LVIAQ-TYAQS----SENFKEN--KYKN------RVXWHI------------ILLWWINTLK-------------------------------KRKTFQNNKX-----------------------------------------------------------------------------------------------------------------------------------------------------------------------------------------------------------------------------------------------------------------------------------------------------------------------------------------------------------------------------------------------------------------------------------------------------------------------------------------------------------------------------------------------------
>WP_090923110.1_glycosyltransferase_Paenibacillus_polysaccharolyticus\
-----------------------------------------------------------------------------------------------------------------------------------------------------------------------------------------------------------------------------------------------------------------------------------------------------------------------------------------------------------------------------------------------------------------------------------------------------------------------------------------------------------------------------------------------------------------------------MNRLSTRKKM----------------------------------------LV-TATVI---M--SCIYVIWR-TFFTIPF--GHGPLAVTAGLALL-IVE-L--IGMFE-LAV-HF-YNMTRLE---YPE-----------LPV-VDE------SLYXPD-VD-V-F-IA-TYNE-PASLLFKTI-NGCLNMDYPDRSKVHI-YLCDDSN-RPE-MRE-LA-DHM-GI---N-Y-L-T-RTE-HIH-AK-AGN-LNNA-MKHTXSS-PLI-A-TFD-ADM-I-PKHDFLTS-CVPYFLT-------------------------------------------GE-KI-GFVQTP-Q-SFY-NP-D-QF-Q-Y-NLYSEAR--IP-NEQ-DYFY-RD-VQV-GRNK-SNS-V-IYXGG-TNT-V-LSRQA-LED-VGGFYTGS-ITEDFATGIE-MQSKGY-RC-FATN-K-VL-AS-GLA-PGD-LKSL--IKQ-RQ-RWA-R-GC-IQTG-R--KMNILXFK--RGLT--F-AQRL-NYI-SSITYWYS-GLKRVLYIMS-PILFAV-F-GVL-VV-K-CTIL-EILVFW-LPM--YL-LTNMCLR-MLSGN-IRTTKWT------NXVYETIL-F-PSLL-PAV-ILETLG--ITMN-K---FAVTRKDG---AHND-R--SYQL-KQII---PHLILAVLS-IIG--IVNCIHWTF-SQGTIG-----FLV-VLYWXLL-INFYN-IMMSIFFLSG-RK-------VFRNYERILA-AV-DCT--------LTTEGET-------LST-VTHD-I-SE-GGIA----IV---LDTPRYIP------SEA-----------EFAVRL---VTDHYSXSEFTA--KVT----H-VTSY--------GNKWKYAF-KVHEITEQ-DQR-QLLHI-VY-DR----EPTLPQK--LDKD------ISTFED------------IRLNFVKRGQ---------------------VGLMSNRKLARIXPLNHELDTPEYGTVMLMDFNYEFLLLN------------------------------------------------------------------------------------------------ISRQEMVYELRLPLAEGLVLDCMW------------------------------------------------------------------------------VKSMRSKHGILYRIRNIQDIARNGQMPELXEAL-----------------------------------------------------------------------------------------------------------------------------------LKQWNVAYTEADKPKRPVQNKSFISSDELDEMAYLX-------------------------------------------------------------------------------------------------------------------
>WP_091615096.1_glycosyltransferase_Marinococcus_luteus\
------------------------------------------------------------------------------------------------------------------------------------------------------------------------------------------------------------------------------------------------------------------------------------------------------------------------------------------------------------------------------------------------------------------------------------------------------------------------------------------------------------------------------------------------------------MNDTFWYIVAAEIIVLMLLYFSAKKWT----------------------------------WSRHI-LL-SLFLI---V--NALYLFWR-AAETIP---TLGIISFIAGILLL-ATE-V--MGYFQ-AIV-XF-TILSWRP--FKRK-----------HIP-LSE------LESLPA-VD-V-F-IA-TYNE-PEDLLKRTM-IACTMMRYPE-DLLKV-YVCDDGK-RES-VRR-LA-ESL-GV---G-YXI-S-RPG-NEH-AK-AGN-LNDA-LTKT-DG-EIV-V-TMD-ADM-V-PKAEFLER-TLGQF-T-------------------------------------------DE-KV-SFVQAP-Q-VFY-NA-D-PF-Q-Y-NLFFEDN--IT-NEXQDFFM-RR-LEE-GKDR-FNA-T-MYI-G-SNA-L-FRRKS-LED-IGGFATGV-ITEDMATGML-LQTGQQ-KT-VFVN-E-TL-AV-GLA-PET-YADLL-XKQ-RD-RW-CR-GN-IQVT-R--KWNPM-KI--KGLS--F-MQRL-LYM-DGINYWFF-GVYKMIFLLA-PLLFLI-F-SIY-SL-N--AEFETLVLYW-LPA-FLX-SSQLAFR-LMSDQ-KRTVLWS------HV-YEVAM-A-PYMA-VSV-ITEAFM--RKNI-K---FNVTAKGI---QNDR-R--QFLW--RVS-I-PYLVLLALT-FIA-LAXRVVVHFT-TSLTLFQNEDVLYI-NIFW-II-YNAVA-LVLALMVSVE-RP-------RFRGAERHKV-DL-EGT--------VSAGGRT-------LPC-KVLD-L-SE-TGVR----XF--EVAHPEAKS---WLSEEE-----------HFTLSA-------GPINGLHV--HKL----W-VGGQ--------AEAMAAAGGKFQNVTLE-QYR-SLIQV-MF-------LEMADIY--TKRI------YERSXS------------LGRAFLKFFR---------------GTEKQPAQAKRMAVREQVNMSATLKVNNVIYEAVVRDYSMSGCRVQ---------------------------------------------------------------------------------------------------------------------------------------------------------------------------------------------------VKNVKSIQPGDIVYISGREDDFPXDNYARTQ----------------------------------------------------------------------------------------------------------------------------------------WIQQRGRKTWVGMQFLQESISSQSSSISX--------------------------------------------------------------------------------------------------------------------------
>WP_091760002.1_glycosyltransferase_Marinilactibacillus_psychrotolerans\
------------------------------------------------------------------------------------------------------------------------------------------------------------------------------------------------------------------------------------------------------------------------------------------------------------------------------------------------------------------------------------------------------------------------------------------------------------------------------------------------------------------------------------------------------------MIDFQFIYLIVVVAILIACYKYGRENQ----------------------------------NVLRISIV-FFLFF------QAAYLLWR-TFYTLP---TLSIISIMAGLLLL-FTE-W--MGYLQ-SIV-XT-SILFWKK---NKR-----------KKVFLSS------FELLPT-VD-V-M-IA-TYNE-PIDLLKRTI-VAAQLMDYPD-HLYEI-LVCDDGR-RED-VRK-LC-EEL-SV---Q-HXI-T-RKD-NKH-AK-AGN-LNHA-MEVS-QG-EII-V-TMD-ADM-I-PKVNFMKE-TLGYF-S-------------------------------------------DP-KV-AFVQAP-Q-AFY-ND-D-PF-Q-F-NLFASDR--VN-NEXQDFFM-RM-LED-KKDR-FNA-T-MYI-G-SNA-L-FRRDA-LEK-IGGFATGV-ITEDMATGML-IQADGW-QT-VFVN-K-VI-AV-GLA-PET-YKDLL-XKQ-RD-RW-CR-GN-IQVM-R--KWNPL-KA--KGLS--F-MQKL-LYL-DGIHYWFF-GVYKIVYLIS-PILYLV-F-GIV-VL-N--ATFLELLIFW-IPA--FL-XSAQVFASIISDK-KRTTMWT------NV-YDSAL-A-PSMA-WSV-LSEAFL--KRNV-N---FNVTRKGI---QTSE-R--QFLW--RASGF--HIVLGVLS-IVGISXRVILSLIAPEMVSLN--PNSVLI-NLFW-VF-YNLIG-IVIVIMIFFE-RP-------RYRTAERFAV-AK-KAV--------IEKENESKL-----IKV-EVAD-L-NE-YGXA--------RLTVNEYMI---KGKLE------------NIKLRI-------QDGPTIEA--EVR----W-IDKY-------ASGHIEIGI-RFKELSQE-QYR-FIIKT-VYSDI---------KKIIGDKS------YKNAGX------------VVPTVIGFFR---------------QTKKVPAAKSRLLLRERTKARGIITFKHLKYSASIVDLSEEGTQIR-----------------------------------------------------------------------------------------------------------------------------------------------------------------------------------------------------TKAKLKVGDKVSLEVPEKNLVDYFXGEVR----------------------------------------------------------------------------------------------------------------------------------------WVKRSINNYYAGVLFKKKTEEEX--------------------------------------------------------------------------------------------------------------------------------
>WP_093669839.1_glycosyltransferase_Sporolactobacillus_nakayamae\
----------------------------------------------------------------------------------------------------------------------------------------------------------------------------------------------------------------------------------------------------------------------------------------------------------------------------------------------------------------------------------------------------------------------------------------------------------------------------------------------------------------------------------------------------------MPQLNTDLEKIQVTNRSTSGETIIRTGLN----------------------------------SLRNKVLF-LGTFI---S--TIVYMVWR-IFFTVPL--EYGYTALCIGIILL-IVE-M--AGMLX-EAAEHF-YSMSNIV-----------------HPK-KPT----PPKKWYPD-VD-V-F-IP-TYNE-PIELLRKTV-NGCCRMDYPDKSKVHI-YICDDGN-RQA-MKI-LA-DKMXGV---G-Y-L-T-REE-HEG-AK-AGN-LNNA-LEKT-FS-PLI-A-TFD-ADM-I-PMHDFLMS-SVPFFYY-------------------------------RDDKKCNDHENNDWRRI-GFIQTP-Q-AFYXNP-D-LF-Q-H-NLFSE-D-RIP-DEQ-DYFY-RD-VQI-SRNK-TNS-V-IFG-G-TNA-V-ISREA-LFS-VGGFCTEV-ITEDFATGML-IQNEGF-ICYAXID-D-PH-AI-GQA-PYD-LKSL--IKQ-RI-RWA-R-GC-IQTG-R--KLNFL-FL--DGLS--L-KQRF-SYL-SSILYWFN-PIKRFVYIMS-PILFTV-F-GIIXVV-R-CTLI-EVLLFW-LPM--YL-FQNATLR-FLSKG-IRNTRWT------SV-YDTIL-F-PSLF-LHV-IFEAIG--VNKK-S---FAVTRKDG---TQNG-R--LYGF-XLHA-I-SHVVLAILS-IVG-IIFSIEKSL--SSGSFT---FIVLL---FW-LV-TNLYA-LLMAIFFMMG-RP-------MVRKAERFRA-NI-DCS--------LSWDGKI-------VXNYKTFD-I-SE-NGLS----LL---LDYPDYIP------DRP-----------GIHIHL----CSELYQCTCVG--ELV----N-VMQF--------GDNWKYAF-TITRIDDS-EKD-NLYSL-VYDRQ----XPSLPIK--LGNS------ISFFDD------------LTINLFRRMK----------------------QPMGYNRKLARVPLDKTLNSEQSGPVVINDFNYEYMLVS----------------------------------------------------------------------------------------------SRHQLNNHQTLTLHVXSDNCKIKAVL-----------------------------------------------------------------KRQYIIKRTKDKSKSRRRNPFVYLFLVTNVEDIVGSKEFKEEMMAW-----------------------------------------------------------------------------------------------------------------------------------IQEARAKKMEQIREEERRSKDTQHXADEFYERNYLSX------------------------------------------------------------------------------------------------------------------
>WP_095218650.1_glycosyltransferase_Terribacillus_saccharophilus\
------------------------------------------------------------------------------------------------------------------------------------------------------------------------------------------------------------------------------------------------------------------------------------------------------------------------------------------------------------------------------------------------------------------------------------------------------------------------------------------------------------------------------------------------------------MQTSEIIWLIASTVVLLVLYALARKHL----------------------------------AAKYL-LL-AAFLA---I--NLVYLIWR-TAFTLP---TIGILSLILGIFLL-VTE-W--AGYLQ-SVV-XF-TILSWKP--FQRK-----------TIP-LSE------FQELPT-VD-V-Y-IA-TYNE-PADLLKRTI-AASQMMTYPK-EKLKI-YVCDDGR-RAE-IRQ-LA-ESM-DA---Y-YXI-D-RPD-NKH-QK-AGN-LNHA-MTKT-DG-EII-V-TMD-ADM-V-PRANFLER-TLGYF-T-------------------------------------------DE-KV-SFIQAP-Q-VFY-NA-D-AF-Q-Y-NLFFEDN--IT-NEXQDFFM-RR-LEE-GKDR-FNA-T-MYV-G-SNA-L-FRRSA-LEE-IGGFATGV-ITEDMATGML-LQTNGQ-KT-VFVN-E-TL-AV-GLS-PET-YADLL-XKQ-RD-RW-CR-GN-IQVI-R--KWNPL-TI--KGLS--F-MQRL-LYM-DGIHYWFF-GIYKMVYLLA-PLLFLL-F-SIY-SL-Q--TDFSTLLLFW-LPA-FLX-SSQLAFR-RMADN-KRTTIWS------HI-YEVAL-A-PYMA-VSV-LTELFF--RKSI-K---FNVTRKGI---LNNR-R--HFLW--RTS-T-PYVILLAMSIISM-IXMIGIDLY--TPIQLYDSVDMLYI-NIFW-VL-YNAVA-LVMALIISVE-RP-------RFREAERFDV-TL-DAE----L-QDSVTDRT--------HPV-RIID-L-SE-YGXA----RL--ELLDTKAAD------LLS-----------AGSTLI----LSAGSLQGLKL--HKH----W-VSQQ--------GKSYYAGV-SFEDVTKE-QYR-ALVKI-LFVDA--------PDI-YSSRE------YVNXST------------LWNATSRFFR-------QTRAEPKQSERQS-------IRETISVPGVLYFADKGKVETTLVDYSLSGCQVE-----------------------------------------------------------------------------------------------------------------------------------------------------------------------------------------------------LRKPIKPGQVLRLHADHNSFRXESDVRVQ----------------------------------------------------------------------------------------------------------------------------------------WVQKRGRKYLAGLRFLTETADSDTAX-----------------------------------------------------------------------------------------------------------------------------
>WP_096232347.1_glycosyltransferase_Thermoanaerobacterium_sp._RBIITD\
--------------------------------------------------------------------------------------------------------------------------------------------------------------------------------------------------------------------------------------------------------------------------------------------------------------------------------------------------------------------------------------------------------------------------------------------------------------------------------------------------------------------------------------------------------MIDNIVAYKLVISLLMTVIIIISYLFSKAHR----------------------------------NFLKF-LI-FFSIT---S--TLIYLLWR-TFYTVP---KLNILSLILGTILL-TAE-W--IGFFXQSCV--Y-KWLFWSN--KKVE-----------YIP-IEK------FEKLPT-VD-I-F-IV-TYNE-SLDILRKTV-SACKKIDYPD-NLFNV-YVCDDGR-RAE-VKE-LC-DEY-XK--AH-Y-I-S-RND-NKY-AK-AGN-VNNA-LSQT-KG-EFI-L-LLD-ADM-I-PKRNILKR-TLGQF-I-------------------------------------------DK-SV-AFVQTP-Q-IFY-NY-D-PF-Q-Y-NLYFENS-XIP-NEQ-DFFM-RD-IES-GRSV-HNA-V-LHV-G-TNA-V-FRRSS-LDA-IGGIPTGT-ITEDMATGML-LQAKGF-KT-IFIN-E-VL-AI-GLS-AETFXSDL--IKQ-RD-RWC-R-GN-IQVA-K--KWNPL-TV--KGLN--L-KQRI-IYF-DGVIYWFF-GVQKMIYILA-PLIYLI-F-GIV-LL-N--ARVIDLLLFFVXPY--FL-SSVLFFR-SAVGK-RRNITWS------NI-YEIAM-S-PYIA-LSA-LSELVF--GNGI-K---FNVTPKGR---TRGK-P--EFLW--KLA-M-PHIILFLATIXYA-LVITAYKFYT-GNIHLI---DAYII-NISW-AI-YNGLG-LLMAIFICLE-RP-------KFRNSERFDV-GL-FGK--------IAVSKSASEE----VAC-TVED-I-SXENGAK----IK--FQGKNTDQL-------KT-----------GDVI-N----VYVDRVGEIKA--RIC----W-ISKD----------RSILGV-NFFDLSND-QYD-ELIQM-MFEDE----SKFDFNY--KRRL------XGVFSS------------IFMAVKDLLK-------------------YYAX-----------------------------------------------------------------------------------------------------------------------------------------------------------------------------------------------------------------------------------------------------------------------------------------------------------------------------------------------------------------------------------------------------------------------------------------------------------------------------------------------------------------------------------------------------------------------
>WP_104100989.1_glycosyltransferase_Cryobacterium_sp._M96\
--------------------------------------------------------------------------------------------------------------------------------------------------------------------------------------------------------------------------------------------------------------------------------------------------------------------------------------------------------------------------------------------------------------------------------------------------------------------------------------------------------------------------------------------------------MMIENWYWMLVYPALILVVMETLWIGSRRRP----------------------------------GFGHKSAI-VITIV---V--RIIYLTWR-VLFTIP---SDAWWNTATGILLL-TVE-V--LGFXA-QSL-AV-YVTLWTP--YAGR-----------TVP-LPP------ADELPR-VD-V-F-IA-TYNE-PVSMLRMTI-AGAVGMRYPT-DGVRV-FVCDDGA-REE-VRQ-LA-EEX-YG--AI-H-L-T-RPD-HAH-AK-AGN-LNNA-LGRS-DG-DLI-V-TLD-ADM-V-PRPDFLER-TVGRF-Q-------------------------------------------DP-EL-GFVQAP-Q-AFY-NE-D-PF-Q-Y-NLFSGQX-ALP-NEQ-DFFM-RT-LQA-GKSR-FNA-V-MYV-G-SNT-M-FRRSA-LES-VGGFAVGV-ITEDLATGLL-IQGAKY-RT-EFVP-D-II-AA-GLA-PENXLADM--LKQ-RD-RWC-R-GN-IQTA-R--KWNPL-TL--PGLT--L-MQRW-LYS-DAVVYWYF-GVFKLIYIIT-PLLFLL-F-GVV-AL-D--TSVEALLIFWXLPT--YL-CVMLCFA-IIVGR-RRSHSWS------NI-YELAL-T-PAIA-LSA-AAETLG--LRVK-A---FNVTPKGV---GLKE-Q--VFHW--RIA-L-PHLVLLTLAXAVG-LVRGIFLS---PELANT---SALYI-NVFW-CL-YFVVG-LVLAVTLCVE-RP-------RLRSAERTPM-ST-PVT------AAFQNFGA--------HPG-ELVD-L-SL-MGXA----RI--SIPWSERLD------PKG------FASK-ASSVTA----LQIPEVGELPG--IGS----WIVNSS---------DGVTIGF-RFDPLTPE-QTV-DLVQV-IT-ES----PSWVRGDEXEEKAYLATAGWRAVRG------------ATTPTLPWRRAQVRMATSSSAVLHPVTLFERGPALELAREREAAFAVDRVPTAAAGGLALDVVDXHPEAES--------------------------------------------------------------------------------------------------LDRDPGALTAAVEDIGFGGCRL-----------------------------------------------------------------------------SLRHRLEPGALVIVEIPGSLAQPEVAEVR----------------------------------------------------------------------------------------------------------------------------------------WVKRRWVGYEAGLQFDRANPTGX--------------------------------------------------------------------------------------------------------------------------------
>WP_108466534.1_glycosyltransferase_Paenibacillus_sp._CAA11\
----------------------------------------------------------------------------------------------------------------------------------------------------------------------------------------------------------------------------------------------------------------------------------------------------------------------------------------------------------------------------------------------------------------------------------------------------------------------------------------------------------------------------------------------------------------MGYKPAEREVGYDLNFTRTRNKI----------------------------------------LV-AATIL---S--SLAYIYWR-IVYTLPF--GHGLVATIAGLALL-IVE-L--IGMFE-LAV-HF-YNMTRIX--EYPD-----------RPA-VDE-------SKYPD-VD-V-F-IA-TYNE-PVSLLYKTI-NGCLNMDYPDKSKVHI-YLCDDSN-RPE-MKE-LA-AQM-NI---N-Y-L-T-RTD-RKHXAK-AGN-LNNA-LKHS-SS-PLI-V-TFD-ADM-I-PRHQFLTS-CVPYFLG-------------------------------------------EE-KV-GFVQAP-Q-SFY-NP-D-QF-Q-Y-NLYSENR--IP-NEQ-DYFY-RDXVQV-GRNK-TNS-V-IYG-G-TNT-M-LSRQA-LED-IGGFFTGV-ITEDFATGIE-IQAKGY-TC-YATS-E-VL-AS-GLA-PSD-LKSL--IKQ-RQ-RWAXR-GC-IQTG-R--KLHIA-FK--KGLT--L-GQKL-NYI-SSITYWYS-GIKRLIYIMS-PILFAV-F-SVL-VV-K-CTLL-EILVFW-LPM--YL-LTNTCLKXMLSHN-IRTTKWT------NV-YETIL-F-PALL-PAV-ILETFG--ITQK-K---FAVTRKDR---AGNE-R--KYQL--TLL-I-PHTILAVLS-IIG--IVNCVRMTFXAEGSIG-----YIV-VLFW-LL-INFYN-ILMSIFFMTG-RK-------VLRNFERTLA-SV-DCE--------ISAPAEV-------IKA-KTHD-I-SE-GGLS----LI---LESPKYIP-----YDXE-----------EVHIQL----STERDRSTFGA--KVT----HVTKVN---------GGWKYAF-QITDIDEE-QQR-SLLHI-VY-DR----EPTLPQH--LDQD------ISTFED------------IRLNFVKRGX---------------------QTELTSNRKLARVPLQHEVDSKEWGAVKLMDFNYEYILVE------------------------------------------------------------------------------------------------LPSEHIPSELTLQLDNDLVLETSF-----------------------------------------------------------------------------AESIRSKQGVLYRVNNXYRSLAKSGQLEELMRQW-----------------------------------------------------------------------------------------------------------------------------------YGQYVLEQQQRSRSKNAPGSDEFNEMLYVX-------------------------------------------------------------------------------------------------------------------------
>WP_113869823.1_glycosyltransferase_Paraliobacillus_ryukyuensis\
----------------------------------------------------------------------------------------------------------------------------------------------------------------------------------------------------------------------------------------------------------------------------------------------------------------------------------------------------------------------------------------------------------------------------------------------------------------------------------------------------------------------------------------------------------MNDIGILWLIFIIVTLF--ISYYFSKKNF----------------------------------FARRL-LY-TTFLV---V--NFIYLLWR-TSFTLP---ESGVLSLVLGALLL-IAE-W--AGFSQ-SIV-XF-TILSWSP--FKRK-----------EAV-ITA------FEELPR-VD-I-F-IA-TYNE-PTDLLRRTI-TACQLLEYPQ-NKLNI-YVCDDGD-RGE-VRA-LS-SHL-GV---H-YXI-R-RDD-NTH-AK-AGN-LNHA-MTKT-NG-EII-V-TMD-ADM-V-PKYNFLTR-TIGYF-T-------------------------------------------DS-DV-SFVQTP-Q-VFY-NA-D-AF-Q-Y-NLFYEDR--IT-NEXQDFFM-RQ-LEQ-GKDR-FNA-T-MYV-G-SNA-L-FRRTS-LEA-IGGFATGV-ITEDMATGML-LQTNNQ-KT-VFVN-E-TL-AV-GLS-PET-YADLL-XKQ-RD-RWA-R-GN-IQVA-R--KWNPL-RL--KGLS--F-MQKL-LYL-DGIHYWFF-GIYKLIYLLA-PLLFLV-F-SIY-SI-D--TDLETLVIFW-LPA-FLX-SSQFAFR-RIASS-KRTTFWS------HV-YEVAL-A-PFMA-ASV-LGELIL--KKNF-N---FSVTRKGV---QSQN-R--QILW--RTT-F-PYVLLTIFS-LIA-IAXMVNLHLF-TSIEFYQSNDMLII-NIFW-IF-YNLLA-ILVSLVISVE-RP-------RFRGAERSNV-EI-SGY----L---ISEFGTK-------YKC-NIVD-L-SE-SGAX----RI--ELVDTISEG------QLD-----------GGSLYL-----EIKEIPKLKV--TKQ----W-ISQQ--------ANHNYMGV-SFQALSQA-QYA-ALISI-LF-------THSKDIY--SNQT------YVNASX------------LFYVFLRFLK---------------HSRKTPKQLERQRMREKVKLKGKLSTSKNEMPVTLLDYSLNGCQIK-----------------------------------------------------------------------------------------------------------------------------------------------------------------------------------------------------SKKKLRKNQRVELEVNYHTKEKVKXARVM----------------------------------------------------------------------------------------------------------------------------------------WVQKRGGTYYVGLKYIHDTIELGAX------------------------------------------------------------------------------------------------------------------------------
>WP_120197652.1_glycosyltransferase_Lacrimispora_algidixylanolytica\
----------------------------------------------------------------------------------------------------------------------------------------------------------------------------------------------------------------------------------------------------------------------------------------------------------------------------------------------------------------------------------------------------------------------------------------------------------------------------------------------------------------------------------------------------------------------------------MKKEE----------------------------------RNRNI-IF-FITII---L--MTIYLGWR-LLFTLPF--EEGALNVIFGALLL-LAE-I--MTVFT-TFELFF-QKMRMDH--YRLE-----------CPD-IPD------DXCYPD-VD-V-F-IA-THNE-SVDLLYKTV-NACTFMSYPDKSKVHI-YLCDDGN-RKE-IKK-LA-DDF-QI---G-Y-L-G-FSG-NKH-AK-SGN-YNYA-LEXHTSS-PLV-A-TFD-ADM-I-PQHTFLLK-TIPYFFL-----------------------KDFTKENGAWRPRRVEDKDYRL-KL-GLIQTP-Q-SFY-NP-D-LF-Q-F-NLYAEGN--IPXNEQ-DFFS-KE-INT-MRNS-SNA-I-AYT-G-SNT-V-ILRKA-MEE-IGGFPVQT-ITEDFETSIR-LQKSGY-IT-YATD-E-IQ-AA-GLT-TTT-IKSXM-LMQ-RI-RWA-R-GI-IQSL-Q--NTHAI-FT--PKLP--L-LSKI-TYL-NSYLYWWS-FFNRLVFILS-PILFAL-F-DFQ-IV-N--TGFVEIIIFW-LPA-XYF-FYSISMR-YLSSN-IRNQRWS------QI-IDTIF-M-PYLI-VPV-VLESLH--IRQK-K---FKVTNKKK---ETDY-KGLHFSL--FVI---PHVVLLLLSAAXA-MVRFLNGKY--GWALFY---SSIII---FW-II-HNMVS-LLYAMFFMLG-RP-------AYRSNERIRA-NE-QIN--------VQYHKTS-------HEA-RTVD-V-SE-NGVA----FK--XAKTPMYLP------EDE-----------TIKLVI----STPLYNACLIG--KIA----Y-VKEH--------RDGWQYSA-TVTPVDEA-NKR-QYMQI-IY-DR----SHTLPIQ--MDMW------ITAYDX-----------DILRNIQKRIS----------------------QPFYDRRKQPRIMLDKLVVFSDGSSCRLLSFNYLYFSAV----------------------------------------------------------------------------------------------DFQTEKSMEETYTFTTPAGTSLLLKR----------------------TGKYXINNSEEELLEVVNIKDLVTGALIDKILAEITDGKKYGLIPHELPPVQTPTSDIAFYGGDATLGQVDEIDEIINRLQGEQVXIYE-----------------------------------------------------------------------------------------------------------------------------------LTDNDTDEIDELVRRIQGDLIAFDPELLIELSKYAVX------------------------------------------------------------------------------------------------------------------
>WP_130862559.1_glycosyltransferase_Bacilliculturomica_massiliensis\
--------------------------------------------------------------------------------------------------------------------------------------------------------------------------------------------------------------------------------------------------------------------------------------------------------------------------------------------------------------------------------------------------------------------------------------------------------------------------------------------------------------------------------------------------------------------------MARKAKSNTKNSK----------------------------------SGRELAWI-YIAVL---S--MTVYVVWR-IFFTIPEHQIYGWFATVCGMLLV-ASE-T--ISMLE-GSE-HF-FRLRKKN--MXPE-----------KPE-VPL-------SWFPH-ID-I-L-IA-THNE-ETELLYKTV-NGCKHMDYPDKGRVHI-YICDDGN-RPE-MAK-LA-AEM-GV---G-Y-C-T-LEE-NRD-AKXAGN-LNNA-IQMT-GS-PWI-V-TFD-ADM-I-PTHDFLME-TVPYTFL----------------------PRMKQLEDGSWRERTEEERDEDY-RI-GFIQTP-Q-SFY-NP-D-LF-QXF-NFFSEQR--IP-NEQ-DFFF-RE-INV-GRNS-ANA-S-IYA-G-SNT-L-ISRQA-LED-VGGIATGT-ITEDFETGIL-IQAKGY-TC-YAFD-Q-PL-AXHGLA-PTD-VDSL--IRQ-RR-RWG-R-GC-ISSL-R--RVRIL-RN--PNLK--L-NTKL-SYI-SCLLYWWT-FARRFVYIVC-PILFVL-F-GIPVVI---CGLXPELVLIW-LPS--YL-LYNHALK-VTSGR-LRTQRWS------NI-VDTTI-F-PYMI-LPI-LMETLF--IQQK-K---FDVTNKTR---TVGK----KSDL-PLAA---PHMXILLLLDAAA-LLISVRSAV--LNNNFG---AAIII---YW-LA-VNGLN-LVMAVFFMVG-RR-------NLRANDRFRI-SV-PVE--------VHYRGTS-------YYG-ETAD-LXSE-TGLS----LM---TQKAIYLP-----DGND-----------TVGIHL----KSERYETRFKA--RTV----QVAKRD---------GGWQYGL-EIVELEGK-NKD-EYYQM-LYDHH----HSLADQX--IHRS------VSVFED------------VFINIHRRAQ----------------------SGRTSNRKLPRVDLDLDLETGSGTPVRAVNCNYKYILLT----------------------------------------------------------------------------------------------------------------------------------------------------------------------------------------------GAGEGQRELELLIPGCSARMRXCVRPADGNPKAGLFAVVNWEEL--------------------------------------------------------------------------------------------------------------------------------LFEDAYEKLFAAAENAAAQRAEEAGKDGRPSX-----------------------------------------------------------------------------------------------------------------------
>WP_132768261.1_glycosyltransferase_Tepidibacillus_fermentans\
----------------------------------------------------------------------------------------------------------------------------------------------------------------------------------------------------------------------------------------------------------------------------------------------------------------------------------------------------------------------------------------------------------------------------------------------------------------------------------------------------------------------------------------------------MLSNVIYFLENYSYYYLSIQLFIIFLIFILTRYNI----------------------------------ISRHV-II-IYTVI---L--ETLYIIWR-FFFTLVF---DGLFNLIFSLLLY-FWEFX--IGYFQ-QMI--F-YITMWNP--LTRK-----------TPE-LNG--------FTPT-VD-I-F-VP-TYNE-SLDILKRTL-VACTYIDYPR-EKLQI-YVLDDGN-RNE-VKQ-LAFXEL-GI---N-Y-I-A-RPD-HKY-AK-AGN-LNYA-LSKS-SG-ELI-V-TLD-ADM-V-PKSNFLKE-TVGFF-Q-------------------------------------------KR-KV-GFVQAP-Q-AFF-NP-D-PF-Q-Y-NLLSTXK-QIP-NEQ-DFFM-IE-MQA-GKDR-FNA-T-MYV-G-SNT-I-FSRQA-LNS-IGGFAVGS-ITEDVATGML-IQAKGY-RS-FFVK-K-VL-AK-GLS-AEXNFSEL--LHQ-RD-RW-CR-GN-IQAA-K--IWNPL-II--PGLS--I-MQRL-IYL-SGIIYWFF-GIQKLVYIFS-PILYLL-F-NVQ-SI-R-STLVMLLVIXW-LPK--MI-SSSLTFR-ILSND-RRNIFWS------HI-YETAM-A-PKLA-LSA-IKETIG--LKSSKK---FRVTNKGI---ISNK-I--HIEW--GIFTF-YSFMLIXLS-LFG-ISKVIYLYFIGKMISSG------DIMNVFW-AL-YNLNG-IIFSIFVSIE-KP-------RYRKAERFPV-TL-SCK--------MLVGNTT-------YNG-YIKD-I-SEXSGAK---------AQFELSVP-----MIEQ-----------TCKIYI-----PEINSSPLSA--RVV----FIPSED----------RFTTRF-FWEKLSLE-QYK-DLIKL-IYDQT----EDLIHEYKMHNHX------SGFLHT------------FLRNINDKLQ-------------------------NISRTKKRSNNVSLNSNKNSKNISMX-------------------------------------------------------------------------------------------------------------------------------------------------------------------------------------------------------------------------------------------------------------------------------------------------------------------------------------------------------------------------------------------------------------------------------------------------------------------------------------------------------------------------------------------
>WP_133015619.1_glycosyltransferase_Clostridium_cuniculi\
------------------------------------------------------------------------------------------------------------------------------------------------------------------------------------------------------------------------------------------------------------------------------------------------------------------------------------------------------------------------------------------------------------------------------------------------------------------------------------------------------------------------------------------------------------------MYLIISILALLISFIIATLKP----------------------------------KYRKILII-TNSII------SIIYIIWR--FTVIPI--NHGIMSFIFGILLY-SAE-I--LGLIS-FIN--F-QYLFSXK--NYKL-----------ESKSLNN----YAPENIPS-VD-V-L-IC-TYNE-PLDLLQKTI-IASKNLDYPQ-NKLKI-YVCDDGH-RTE-LKN-LC-RKY-NV---N-Y-I-T-RDXNNEG-AK-AGN-INNA-LNII-TG-DLF-A-VLD-ADM-I-PKKNFLTK-TVGYF-S-------------------------------------------NE-NM-AFVQTP-Q-VYY-NQ-D-MY-Q-Y-NL---NK-KIP-NEQ-DFFMRXD-VEE-ARAA-NNA-V-LHV-G-TNA-V-FRKKY-VME-IGGYPTCS-ITEDMAVGML-LQAKGY-DS-EFIN-E-EL-AL-GLS-ATT-FTEL--VKQ-RD-RWXCR-GN-LQVI-K--KFNVL-FN--KDLT--L-GQKI-AYL-DGVVYWLS-SIQKLIYILS-PLIFLL-S-YKL-II-D--SPVKSLLIMF-IPF--LL-GQILIFXNILSPR-TRSLKWS------HY-YEVAM-A-PHIT-FSI-LRELFC--LKLK-----FNVTSKDI---TTNK-K--QFQF--KMA-L-PHILIAIAS-IFA-WIFGTIYLLXTNKINLG----SYLI-NIIW-SI-YNFLG-SIICIKVAYQ-NP-------IYRKSERISIKENISIF--------INTAQGK-------LTG-SLID-I-SE-KGMA----IS---LDSPLDXV--------------------KLGTKL----NVHINDNIIPC--TVA----RNKDKL-------------FGL-FFDSLTND-QLD-FIMNI--YVNNLQAYYDTKKSQKYVEES------FSKKSI------------FHLVTHKXHX----------------------------------------------------------------------------------------------------------------------------------------------------------------------------------------------------------------------------------------------------------------------------------------------------------------------------------------------------------------------------------------------------------------------------------------------------------------------------------------------------------------------------------------------------------------------------------------------
>WP_134508283.1_glycosyltransferase_Cryobacterium_sp._RHLT2-21\
--------------------------------------------------------------------------------------------------------------------------------------------------------------------------------------------------------------------------------------------------------------------------------------------------------------------------------------------------------------------------------------------------------------------------------------------------------------------------------------------------------------------------------------------------------MILQNWQWMFVYPAVVLAIMETLWIVSRKRP----------------------------------GFGHRTAI-VISLL---V--RLIYLVWR-VLFTIP---TDAWWNTATGLVLL-AVE-V--IGFXA-QSV-TV-YATLWRP--HAGV-----------SVP-LPP------ADKLPS-VD-V-F-IA-TYNE-PVSMLRMTI-AGAVSMRYPR-DAVRI-YVCDDGG-RDE-VRQ-LAEQXY-GA---T-H-I-T-RED-HAH-AK-AGN-LNNA-LGLS-EG-ELI-V-TLD-ADM-V-PRPDFLEH-TVGRF-Q-------------------------------------------DE-RL-GFVQSP-Q-AFY-NE-D-PF-Q-Y-NLFSGKX-ALP-NEQ-DFFM-RT-LQG-GKSR-FNA-V-MYV-G-SNT-V-FRRTA-LET-VGGFAVGV-ITEDLATGML-IQAAKY-RT-EFVP-E-II-AA-GLA-PENXLADML--KQ-RD-RW-CR-GN-IQTA-R--KWNPL-TL--PGLT--P-MQRW-LYS-DAVVYWYF-GVFKLIYILA-PILFLL-F-GVT-AL-D--TSVEALIVFWXLPS--YL-CVTMCFV-IVVGR-RRSHSWS------NI-YELAL-T-PAIA-FSA-AAETLG--LKVKA----FNVTPKGV---GLQR-Q--VFHW--RIA-L-PHLVLLVLSXAIG-LLNALVFS---PQLAGT---AALFI-NVFW-CL-YFVVG-LALSVALCVE-RP-------RLRSAERTRM-GT-MVT----A-E-FQ-RIGS-------HPG-VLVD-L-SL-TGXA----RV---TIPWSDRL------EPD------VFASQTAAVTA----LRLPDIGAVRG--TGS----W-IATT--------PQGVSVGF-RFDPLTPE-QTV-ELVRV-IT-ES----PNWVRGD-EXEEKALLVTAGWRAVR------------GASRTLAPWR-------RSQVRVASGAQAILHPVASVEIESALQRARKRSTERAVGGLTDGSQGAVVVQVA---------------------------------------------------------------------DXQP-------------------------SPSDPTTLTAVVEDIGFGGCRL-----------------------------------------------------------------------------SMRHRLQPGSLVIVEIPGSLAIPEGAEVR----------------------------------------------------------------------------------------------------------------------------------------WVKRRGLRFEAGLQFDRSAPNHDX-------------------------------------------------------------------------------------------------------------------------------
>WP_137054248.1_glycosyltransferase_Bacillus_pumilus\
------------------------------------------------------------------------------------------------------------------------------------------------------------------------------------------------------------------------------------------------------------------------------------------------------------------------------------------------------------------------------------------------------------------------------------------------------------------------------------------------------------------------------------------------------------MSLFTTYYPLFMLCVLSVLYVMYRIQP-------------------------------VATTVKKI-II-VLCVL---T--NAAYICWR-LFFTLP---HEGIFNIVMGILLV-ACE-C--IGFLQ-XLL-VF-YTLVWKP--SNRK-----------QVM-ISD------LDRLPT-VD-I-F-IA-TYNE-PIEVLKRTV-AGCVNLSYPK-DKVHI-YLCDDGK-RAS-VEQ-LA-SEF-SX--VH-Y-L-T-RTD-NKY-AK-AGN-LNHA-MSQT-NG-ELI-L-TLD-ADM-V-PLPSFLEK-TVPYF-H-------------------------------------------DG-AT-AFVQVP-Q-AFY-NE-D-PF-Q-Y-NMFSKDR-IXP-NEQ-DFFM-QT-LQA-GKDR-FNA-V-MYV-G-SNT-V-FRRIA-LDE-IGGFATGV-ITEDMATGML-LQGK-F-KS-VSVG-E-VL-AV-GLA-PES-WLDXL-LKQ-RD-RWS-R-GN-IQCA-R--KFNPL-KV--RGLT--L-MQRV-LYL-DGIVYWFN-GLFKMIYILT-PILFLL-F-GIQ-SF-W--ADFQSIFMFW-LPA--XFFSSYLAFK-LVSNQ-KRSMFWS------HI-YESSM-A-FHLA-GVS-LSELFF--KKRV-E---FLVTPKGI---QTDK-R--HFHL-KTMI---PHLIFLLLSLLVX-LVKIGYDVKVNGTMNAD----LMLI-NIFW-VM-YNGAG-LFMALLVAFD-RP-------RYRKSERFVI-EK-EGQ--------LHSDHQDES-----IAC-FLLD-M-SD-SGXA----RL--SIPLDQASS------LYQ-----------GQTQLF------FSEDESVAC--DVV----W-SHPE--------GDKLMVGV-AFTDTQKS-EYL-SLIRF-LFTRE----HVSITDR------------EKKSYA------------XVRTFLRFVR-----------ETKKVPKALQRKWMRRPLQGVAGTLSYEGRLEEKVPVNIHDISLSGCKIE-----------------------------------------------------------------------------------------------------------------------------------------------------------------------------------------------------SEASIELNEKVLITIDAESLTXDQPAIAV----------------------------------------------------------------------------------------------------------------------------------------WTSKRRGRTIVGLKFIQPEIKQIEVEEREGVVSX---------------------------------------------------------------------------------------------------------------------
>WP_143745272.1_glycosyltransferase_Marinilactibacillus_piezotolerans\
----------------------------------------------------------------------------------------------------------------------------------------------------------------------------------------------------------------------------------------------------------------------------------------------------------------------------------------------------------------------------------------------------------------------------------------------------------------------------------------------------------------------------------------------------------MNALQTTYLLIVLLILS--LCYLYGKKNQ----------------------------------NVIRL-SI-VLFLV---L--QLIYLIWR-SAYTLP---SVSILSIIAGFLLL-FTE-W--MGYFQ-SLV-XT-TTLFWKR--TKRK-----------KVF-LSS------FETLPT-VD-V-M-IA-TYNE-PVDLLKRTI-VAAQIMDYPD-DLYEI-LVCDDGR-RDD-VRV-LC-EEL-GV--RH-X-V-T-RDD-NKQ-AK-AGN-LNHA-MSVS-HG-EII-V-TMD-ADM-V-PKANFMQE-TLGYF-S-------------------------------------------DP-KV-SFVQAP-Q-AFY-ND-D-PF-Q-F-NLFAGDR--IN-NEXQDFFM-RM-LEE-RKDR-FNA-T-MYI-G-SNA-L-FRREA-LEG-IGGFATGV-ITEDMATGML-IQAEGW-ET-VFVN-S-VV-AV-GLA-PET-YKDLL-XKQ-RD-RW-CR-GN-IQVV-R--KWNPL-KT--KGLS--F-MQKL-LYM-DGIHYWFF-GVYKIIYLIS-PILYLV-F-GII-VL-N--ASFEDLLLFW-VPS--FI-XAAQVFASLISEK-KRTTMWT------NV-YDSAL-A-PSMA-WAV-LSETFL--KGNV-K---FNVTRKGI---QTNE-R--QFLW--RAS-W-FHIVLAVLS-MIGIVXRVVLAFIAPELVDLE--INSVLI-NLFW-VT-YNLIG-IFLVIMIFFE-RP-------RYRTAERFLT-TK-QAS--------IANGEEN-------IEA-TVLD-L-SE-YGAR----XL--SIPNSAARK--------------------KLTSVV----LTIESETGLKG--EVR----WMDKGK--------EGDTEIGV-RFTELTPA-QYR-FIIKT-IYSST----RAIIGDK--NYKQ------SGLFXL------------TALGFFRQTK------------------KMPASKTRQLLRERVRTNGLLIHKHLRYSASLVDINEEGTQVR-----------------------------------------------------------------------------------------------------------------------------------------------------------------------------------------------------TRAKIQKGDLITLDAPENNIDQRQGEXVR----------------------------------------------------------------------------------------------------------------------------------------WIQRSFGYTNAGVFFQRETEX----------------------------------------------------------------------------------------------------------------------------------
>WP_148606451.1_glycosyltransferase_Leuconostoc_litchii\
------------------------------------------------------------------------------------------------------------------------------------------------------------------------------------------------------------------------------------------------------------------------------------------------------------------------------------------------------------------------------------------------------------------------------------------------------------------------------------------------------------------------------------------------------------MNIIFLGIEACLLLLTIFCYFLGKKYH----------------------------------ILKQS-LI-IIYIV---T--TAIYLIWR-TGWTLP---NDNVLSLILGIILL-LAE-L--GGFCL-SIV-XF-YRLFFKK--YHRP-----------VKK-LNA----YKKNQYPS-ID-V-F-IA-TYNE-EIGILQRSI-VAAKLMNYPVKSLVNI-YVCDDGS-RDE-IKY-LC-QRL-GX--VH-Y-V-A-REE-HKH-AK-AGN-LNHA-MSVS-NG-NLI-V-TMD-ADM-V-LRTDFLEK-TVGYF-E-------------------------------------------NP-NM-GFIQTP-Q-TFF-ND-D-PY-Q-F-NLFATNV-IXG-NDQ-DFFM-RN-IEQ-QKDA-FNA-T-MYV-G-SNA-I-FRREA-LES-IGGFATGV-ITEDMATGML-LQAKKW-QT-GFVN-E-NL-AS-GLA-PET-FGXDL-IKQ-RD-RWA-R-GN-IQVG-K--KWHPW-RI--KGLS--F-MQRL-IYT-DGIHYWFS-GIYKLIFLLA-PIFFLV-F-GLY-SL-E--TNLEQILTFW-LPX-SFV-ASQLAFN-LVSEK-KQTVMLS------NI-YETAT-A-PFMA-FGV-FNELFL--KSKQ-K---FAVTRKGV---NTEN-S--FYNW--RTA-W-PIIVLLVLSLFXG-LIRGILLIVGVWESSIP--KDGIYI-NIFW-LF-YNSFS-LILASYLSNE-RP-------RLRKSERFLS-DT-IIQ----I---KFTNQKV-------VEG-QILD-W-NEXDGAR---------IKLSAIIE--------------------DLSLHG----QFDIMGNKFKF--KKM----W-QRQI--------NGQSLIGV-TFKELDMS-AYE-YIIRH-TYAQN----SQIYNSIIYSNRL------WXHIIV--------------KWWVEILS-------------------------------KRKAHX---------------------------------------------------------------------------------------------------------------------------------------------------------------------------------------------------------------------------------------------------------------------------------------------------------------------------------------------------------------------------------------------------------------------------------------------------------------------------------------------------------------------------------------------------------
>WP_161879625.1_glycosyltransferase_Alkalibacterium_sp._MB6\
------------------------------------------------------------------------------------------------------------------------------------------------------------------------------------------------------------------------------------------------------------------------------------------------------------------------------------------------------------------------------------------------------------------------------------------------------------------------------------------------------------------------------------------------------------MNTFHIIYLVVVALVLLISYRFSLTSP----------------------------------KARKL-SI-TLFLV---F--QIIYLLWR-TFYTLP---SVGWLSLLVGLLLL-LTE-W--GGFFQ-NIV-XS-SLLFWKK--HKRK-----------EVP-ISA------LKSLPK-VD-I-F-IA-TYNE-SVDLLRRTI-VATQLIDYPK-DKVSI-LVCDDGR-RED-VRL-LC-EEL-NV--RH-X-I-T-RPD-NKH-AK-AGN-LNHA-MTVS-SG-EII-V-TMD-ADM-V-PRSNFLNE-TLGYF-S-------------------------------------------NE-RT-GFVQAP-Q-AFY-NE-D-SF-Q-Y-NLFAGDR--IN-NEXLDFFM-RL-IEE-AKDR-FNV-T-MYI-G-SNA-V-FRRSV-LEE-IGGFATGV-ITEDMATGML-IQANGW-ES-VFVN-K-VL-AV-GLA-PET-YKDLL-XKQ-RD-RWG-R-GN-VQVM-R--KYNPL-KL--NGLT--A-LQKL-LYL-DGVHYWFF-GIYKLVFLLA-PILYLV-F-GIF-VL-E--AAFLELLVFW-LPA--FL-XSSQVFANLISEK-KRTVLWS------HI-YDIAL-A-PSMA-WAM-ISEVFF--KKEF-S---FNVTRKGV---YTNT-R--YFLW--KSS-W-FHILLTLLS-LIGITXRGILAFVRPDLVSLE--VNSLYI-NLFW-ML-FNLFG-LFIVMLIFFE-RP-------RYRSAERFEH----PID--------ITIGSDSV------IPA-TMID-L-SE-TGGR----IX---SVAQEHLP------KKD-----------KQTLLL-----NLVDKDPIEC--EIR----WVNPAT--------NGKVDVGI-RFIDLPPD-SYR-QIVKI-IYADP----TSSIGEK--SNYK------PGLFXP------------IIGNFLRYSK------------------KVPFTQRRLLLRNKIKVEGIVTINDLNYSASLVDISEGGTQIK-----------------------------------------------------------------------------------------------------------------------------------------------------------------------------------------------------TKVKLEKGDSVKLQAPSENIENKKGEXIK----------------------------------------------------------------------------------------------------------------------------------------WVNTRFGSVYAGIEFVDX-------------------------------------------------------------------------------------------------------------------------------------
>WP_163179807.1_glycosyltransferase_Bacillus_mesophilus\
-------------------------------------------------------------------------------------------------------------------------------------------------------------------------------------------------------------------------------------------------------------------------------------------------------------------------------------------------------------------------------------------------------------------------------------------------------------------------------------------------------------------------------------------------------------MTDKTRSKVPTTNDKSGNTQERRTKQ----------------------------------LLSNRTLY-ICTFI---T--ATIYLIWR-IFFTIPI--GFGTVALVFGLTLL-IVE-I--IGMLE-SIXEHY-SSMSNVY-----------------IPQ-LPR----PPVDWYPD-VD-V-F-IS-TYNE-PVELLRKTI-NGCKKMDYVDKSKVHI-YICDDGN-RPE-MKA-LA-EKM-GV---GXY-L-A-RKE-HVD-AK-AGN-LNHA-LKNS-HS-PLI-A-TFD-ADM-I-PMHTFLTA-CVPYFYT-----------------------------------------NDGSTQI-GFIQSP-Q-SFY-NP-D-LF-Q-H-NLFSESX-RIP-DEQ-DYFY-RD-VQI-SRNK-TNS-V-IYG-G-TNT-L-LSRKA-LED-VGGFCTGV-ITEDFATGIL-IQNKGY-TC-FAID-Q-PH-AI-GQA-PYDXLKSL--IKQ-RI-RWA-R-GC-IQTG-R--KVKLL-SL--KGLS--V-AQKI-SYC-SSILYWYS-PVKRLVYITA-PIMFTV-F-NVI-VV-R-CTLW-EVLLFWXLPM--YL-FQNATLE-RLSKG-IRNTRWT------NV-YETIL-F-PPLL-PQV-LLETIG--VKKH-T---FSVTQKDG---TPSD-K--RYGF-LQAL---PHLVLALLSXFIG-LAKAIGWIFTTGSLTYI-----VLI---FW-LI-INLYT-LTMSIFFMLG-RP-------ILRGAERFQA-TL-ECT--------MLWKERK-------IVT-KTLD-I-SE-TGIS----XV--LLNYPSFIP------EDE-----------LISVTL----KTERYSCLFKG--KII----N-VSKL--------NEDWKYAI-NIQEISDE-ERD-SLYSI-VY-DR----QPSLPTK--LDSN------ISVXFD-----------DLAINLSKRIN----------------------RHNGYNRKLARIEVNQLLPTKDCGEIKLIDFNYEYVLVE------------------------------------------------------------------------------------------------MKNEKIKEALTIILTNDLYLNCQL----------------------------------------------------------------------EKVEXPAPEGSNATKSLYLFKVLNRDEIGTDDRLIAVIMNW-----------------------------------------------------------------------------------------------------------------------------------ISKSREVKRPSHTHLKDLYSESPDEFNERKYISX---------------------------------------------------------------------------------------------------------------------
>WP_166081879.1_glycosyltransferase_Erysipelothrix_sp._HDW6A\
----------------------------------------------------------------------------------------------------------------------------------------------------------------------------------------------------------------------------------------------------------------------------------------------------------------------------------------------------------------------------------------------------------------------------------------------------------------------------------------------------------------------------------------------------------MNYGLLLIMYAIVSLSLTFIAYVLFKKGY----------------------------------RMKRT-IL-VLTMM---L--QLAYFVYR-IKYTIP---TNSIMNKSFGMLML-LAE-C--IGFFQ-SXL-VS-FLLFWKPVTVY-------------DKQ-VES------FDNVPT-VD-V-Y-IA-TYNE-PIAVLTPTI-IGAKNAKYPE-SKKKI-YVLDDGN-RQE-VKE-LA-SSL-GV--XE-Y-I-A-RTE-NIH-AK-AGN-LNNA-FSQT-HG-DII-V-TQD-ADM-I-MKEDFFIY-TIPYF-D-------------------------------------------DL-KM-GYVQTP-Q-TFY-NL-D-IF-Q-K-NLFKQRE-AAX-NEQ-DFFM-RY-MQP-ARNE-WGA-A-MYI-G-SNC-L-FRREA-LES-INGFSTGV-ITEDMVTGML-IQNEGW-KT-TYIN-R-EL-AT-GLS-AET-VEDXY-VKQ-KK-RWG-R-GT-VQVA-K--KYGIF-NK--KGLT--M-MQRI-IYF-DGVIYWLT-SFSRMFFLLS-PFLFVF-L-SIY-II-Q--ANLVHLLLVW-LPF-XYV-SQLIQFK-IISNG-KISIFYS------QI-MEYVM-A-PYLA-KEL-ISELFSLKGSKS-K---FEVTEKGL---NTMY-R--YFDG--KTA---TFFSILAIAYVXFAIIIHSIQLFQHKQFPGL---------SLFW-MF-YNLVL-LIFVVMSCRE-KS-------KLDIINKYKS-KA--------L---LISNNTE-------QEIEVKLD-I----LGID----NL--IVYXMKPID---VRALAG-----------SFKLNI------NSHQINIDG--IAD------IRNE--------SKKLMSGKLEISDSKTQ-----EILISQFFSQD-----------------------FAIEVX--------------------------------------------------------------------------------------------------------------------------------------------------------------------------------------------------------------------------------------------------------------------------------------------------------------------------------------------------------------------------------------------------------------------------------------------------------------------------------------------------------------------------------------------------------------------------------------------------------------------
>WP_167139576.1_glycosyltransferase_Diaminobutyricimonas_sp._TR449\
--------------------------------------------------------------------------------------------------------------------------------------------------------------------------------------------------------------------------------------------------------------------------------------------------------------------------------------------------------------------------------------------------------------------------------------------------------------------------------------------------------------------------------------------------------MQVWGWPWVLVYPAVLLLLMTGIWMVQRTRP---------------------------------GFCRRL-AI-VLSLI---A--GALYLSWR-IGFTIPT---GSVADTIVGVTLI-VVE-I--IGFXA-QTV-AF-SVIVWSP----------------APPPPVPL----STLSRFPS-VD-V-F-IA-TYNE-PVSTLRLTL-AGAVNLRYP--GPVSV-YLCDDGS-RAE-VRE-LA-DEFXGA---R-H-L-T-RTD-HSH-AK-AGN-LNNA-LANS-SG-ELV-V-TLD-ADM-V-PKQDFLEK-TVGHF-S-------------------------------------------DD-AL-AFVQAP-Q-AFY-NQ-D-PF-Q-Y-NLFSGQV-XLP-NEQ-DFFM-RT-LQG-AKAR-FNA-T-MYV-G-SNT-V-FRRTA-LEA-IGGFATGV-ITEDMATGML-LQSAGF-RS-TYVP-D-VI-AA-GLA-PES-FXPDL-LKQ-RD-RWS-R-GN-VQSA-R--KWNPL-TM--PGFT--P-MQRW-LYS-DGVVYWYF-GVFKLVYLIA-PLLFLL-F-GVV-PV-N--AELAWLAVFWLXPF--FV-TSMLSFR-IVADG-RRSFLWS------HV-YELAM-A-PTLA-IST-VAETFG--LKVT-A---FAVTPKGM---LSSN-R--QFHW--RIA-L-PHLVLLALS-----VXIGLLNVFAFNPQAYS--LAALVI-SVLW-TV-YNAAG-LLMAVLICIE-RP-------RVRTAERVPV-DL-PVS--------VSFTGLGS------VPG-RIVD-L-SV-GGAX----RI--FVPFGAAID------AGV-----------LVDAAHKPTAVDLAPVGAVSG--QSR----WIVGTN---------DGVTLGF-VFDPLSTG-QWI-DLVSV-LSSSPAWVRNDREXVGARLTASLGRTVAGTASRV------------AAHARRDIRVPANAPALVRPLTADMATSTSRESAGGRHSTGAAAPVLVPKTSEALPATVEXDYSFGGARLF-----------------------------------------------------------------------------------------------------------------------------------------------------------------------------------------------------TKKRLEPGGFVSIEIPDRLEIPEVAEVR-----------------------------------------------------------------------------------------------------------------------------------------WVRRSTQGFRAGVLFARTEASRNEQVIGTX-------------------------------------------------------------------------------------------------------------------------
>WP_172298738.1_glycosyltransferase_Bacillus_sp._WMMC1349\
------------------------------------------------------------------------------------------------------------------------------------------------------------------------------------------------------------------------------------------------------------------------------------------------------------------------------------------------------------------------------------------------------------------------------------------------------------------------------------------------------------------------------------------------------------MEYFLNYYPIAMILLIFISFFGIKISA----------------------------------RFKKM-LI-IICLI---T--NGVYIVWR-FGFTLP---TASPADVTMGIILV-VTE-L--VGFLQ-LLV-XF-YTLIWKE---RKR-----------TPVLLDE------NDHWPS-VD-I-F-IA-TYNE-ERNVLKKSV-AGCLKLDYPK-ELVNI-YLCDDGK-RKD-IKK-LA-EEF-GV---H-YXL-T-RKT-NEH-AK-AGN-LNHA-MSCT-TG-ELI-V-TFD-ADM-V-PLPSFLKK-TVGYF-K-------------------------------------------EE-KV-AFVQTP-Q-AFY-NE-D-PY-Q-Y-NLFSGTN--IP-NEXQDFFM-RR-LQA-GKDR-FNA-V-MYV-G-SNT-V-FRRTA-LDE-IGGFATGV-ITEDMATGML-LQTK-Y-EA-AFVG-E-VL-AV-GLA-PET-WTDLL-KXQ-RD-RW-CR-GN-IQCG-K--KWNPL-LL--KGLT--P-MQRV-LYF-DGILFWFF-GVFKMVYILA-PLLFLL-F-GIH-SL-K--TNVLEITMFW-LPA--FLSXSYLSFK-SVSDK-QRSMSWS------HI-YDTSM-A-PHLA-MSA-LSEFIF--KKRF-D---FKVTPKGV---HTDR-R--KFRY-TTAY---PCAILFALT-IAA-LGKXTLYDYL-VLGTFDINITSYNL---FW-VL-YNAIG-LLLAMLVAFD-RP-------RFRSSERFMM-NK-PAA--------FSTSQTDQE-----HQC-ELED-L-SD-TGAR----VX--RLPYTAEAA---VYYQVD-----------NLIIDK---------VGKLPV--QVI----WTTKAG---------DDIEIGL-RFKELDSE-LYV-NLIGY-MFTEK--------NAK--KADR------EKRADT------------FSTXVMRFLM-------KTEKNPEAFKRKYI------REAFEGKGTLSIPGEDSLSEIAIKDISPSGCQIE---------------------------------------------------------------------------------------------------------------------------------------------------------------------------------------------------------TNIPLEMDGNVWITFDDQNLGQRLALXVCW------------------------------------------------------------------------------------------------------------------------------------TKRKRKRYTAGLKFLNEQPNEKPAX-----------------------------------------------------------------------------------------------------------------------------
>WP_174496823.1_glycosyltransferase_Salirhabdus_euzebyi\
---------------------------------------------------------------------------------------------------------------------------------------------------------------------------------------------------------------------------------------------------------------------------------------------------------------------------------------------------------------------------------------------------------------------------------------------------------------------------------------------------------------------------------------------------------MLSIHIWDYIFPIVVILLAYFLYFTSRYSD----------------------------------KAKQL-LYGLVLII------TFIYLIWR-TFFTIP---TTSGFGFSFGLLLL-ITE-W--IGYFQXMFV--F-YLLVWKP--FKRR-----------HIP-MKE------HEKLPT-VD-V-F-IA-TYNE-PAKILKKTV-AACSYLKYPK-DLLHV-YICDDGN-REE-IKK-LA-EEF-AX--IG-Y-I-A-RAD-NSH-AK-AGN-LNYA-LRCT-KG-EII-V-TLD-ADM-I-PKSIFLER-TIGQF-V-------------------------------------------NP-KV-SFVQAP-Q-VFY-NP-D-PF-Q-Y-NLFSETN-IXP-NEQ-DFFM-RH-LEQ-GKDR-YDA-V-MYV-G-SNA-L-FRRES-LKT-IGGFATGV-ITEDMATGML-LQSKNY-QS-VFVN-E-AL-AV-GLS-TES-WSXDL-LKQ-RD-RW-CR-GN-IQCA-R--KWNPL-TY--HGLS--F-MQKI-LYF-DGIVYWFF-GVYKMIYILA-PILFLV-F-GVY-VL-E--ATLTSILIFW-LPX-SYV-TSVLAFS-IASRK-QRNFMWS------HV-YETAM-A-PYMA-FSA-LSELFL--KKKF-N---FHVTRKGV---LEGS-R--IFRW--QLA-L-PHFLLMILTIVXG-IIKFGFAFYSNNDILLS----LYVI-NLFW-AF-YNLIA-IVASILIAFD-RP-------RYRESERSNI-HD-QCF--------CTINDVPN------IPC-TIMD-I-SE-TGXA----RI--ELRNFNGSI--------------------ELGSSL---DLCVKEIQDLKA--KIV----W-LNKN---------NQLKLGV-RFTDLTTT-QYT-QLVKI-IY-------DKLEAPY--NEEK------TIRSLI------------XTYSMFNFFR-------------------------------HTKKTPKRYKX----------------------------------------------------------------------------------------------------------------------------------------------------------------------------------------------------------------------------------------------------------------------------------------------------------------------------------------------------------------------------------------------------------------------------------------------------------------------------------------------------------------------------------------------------
>WP_179237502.1_glycosyltransferase_Sedimentibacter_hydroxybenzoicus\
-----------------------------------------------------------------------------------------------------------------------------------------------------------------------------------------------------------------------------------------------------------------------------------------------------------------------------------------------------------------------------------------------------------------------------------------------------------------------------------------------------------------------------------------------------------------------------------------------------------------------MNEKQRSVFL-ILTII---L--MTVYLLWR-LFFTLPF--GQGVLNMIFGILLI-VAE-T--VTVLT-TFE-LF-IQKIKKK--RGYL----------ECPV-IPS------EYYXPD-VD-V-F-IA-THNE-SVDLLYKTV-NACTFMDYPDKQKVHI-YLCDDSS-RPE-VAE-LA-KQF-GI---G-Y-L-G-LAD-NKH-AK-SGN-LNNA-LSKTXSS-PLI-A-TFD-ADM-I-PQHTFLMK-TVPYFLLSEFKGRGTHLLFTESLCGKEECPRQKEDDVWLLRRKN--EKDDGW-KL-GLVQTP-QXSFY-NP-D-LF-Q-F-NLFAERS--IP-NEQ-DFFS-RE-INI-LRNT-SNA-V-AYT-G-SNT-V-ISRKA-MED-INGFPLRT-ITEDFETSIR-MQQAGYIXT-YATD-E-VQ-AA-GLT-TTT-VSGM--IKQ-RV-RWA-R-GV-LQSL-Q--NTRAI-FS--KKLS--L-PARI-TYL-NSFLYWWS-FFNRMIFILS-PILFAL-FXDFQ-IV-N--TGFWDIVIFW-LPS--YF-FYSTAMR-YLSGN-IRTQRWS------QV-VDTIF-M-PYLI-IPV-LLETLH--IHER-K---FKVTNKSK---LSSKDKXFYNFW--YAI---PHIFLLVLS-IMA-IIRFAYGKY--GWALFY---GSIII---FW-LA-YNIVA-LFYALFFMLG-RR-------SYRASERIQA-SE-TVY--------VKYKXDKE------YKA-VTID-V-SD-HGLS----FY---VPSPIDLP------EKS-----------GINLTI----QTCRYEARLEG--SVV----Y-IRKE--------GDGWRYSA-VVKPVDET-DKR-QYMQI-IXYDR----LHSLPKQ--IDPW------VTVYDD------------IFRNIENRVR---------------------------LVRNKPVNHTRKVTGGNX-------------------------------------------------------------------------------------------------------------------------------------------------------------------------------------------------------------------------------------------------------------------------------------------------------------------------------------------------------------------------------------------------------------------------------------------------------------------------------------------------------------------------------------------------
>WP_186865999.1_glycosyltransferase_Roseburia_sp._BX1005\
----------------------------------------------------------------------------------------------------------------------------------------------------------------------------------------------------------------------------------------------------------------------------------------------------------------------------------------------------------------------------------------------------------------------------------------------------------------------------------------------------------------------------------------------------------------------------------MKKFE----------------------------------GLKNRAWL-IFNIG---W--TIVYLLWR-TFRTVPL--HDGIISAVAGISLL-VVE-I--IGMFE-AFV-HY-FNMHKIE---NHP-----------IPQ-VPL------EEXYPD-VD-V-F-IA-TYNE-PTDLLYKTV-NGCVHMDYPDKSKVHI-YICDDGR-REE-VRK-LA-EEL-HV---N-Y-L-D-RED-NEG-AK-AGN-LNHA-LSMXTSS-PLI-A-TFD-ADM-I-PQHEFLLD-TVAYFVD-----------------------------QEIKNRDL--DEKDRV-KL-GFIQTP-Q-SFY-NP-D-LF-Q-F-NLFSESR--IP-NEQ-DYFY-KDXVQV-ARNK-SNC-V-IYG-G-SNT-V-ISREA-LED-VGGFFTKS-ITEDFATGIK-IQQKGY-IC-YAVN-K-IL-AS-GLS-PTD-LKSL--ITQ-RI-RWGXR-GC-IQTG-R--RVHIC-LS--RHLS--L-AQKV-NYL-ASVWYWYA-SWKRLIYVMS-PILFAT-F-GVI-VV-R-CSLI-EVLIFW-LPM--YI-SSNISLKXMMSRN-IRTTKWT------NL-YETTI-F-PFML-IPV-LLETFG--ISMK-K---FKVTKKDA---KQNKNQNIKYAI--------PHTVLIILS-VIG--IVNCIRWTFTXTGRID-----YFV-ILFW-LF-LNLFN-LVMSLFFVMG-RD-------VVRKNERQKA-EI-PCG--------VTTRYGS-------YKG-MTRD-I-SE-GGVA----VV---IPHAFDID-----EEEX-----------CCEIRL----DSDRYHAKVEG--KIV----SVTKAK---------EGWCYVF-AITSLKESRQ---DFMQL-IY-DR----DPSLPTN--LDES------LSSFDD------------LRLNITKRVA---------------------RXSDFQNRKKARIPVMQEFDTDSWNKVKMINFNYQYALFE-------------------------------------------------------------------------------------------------LNPFMPEEFSIELEEGLTIELKK------------------------------------------------------------------------------KRIISESEILCRVENYMDIXYFSEELYKKMENWTNKMAAE----------------------------------------------------------------------------------------------------------------------------FDKETERQVKTQTIIRKKKSMIGEDEFYEMDYLX---------------------------------------------------------------------------------------------------------------------
>WP_195925072.1_glycosyltransferase_Sarcina_ventriculi\
-------------------------------------------------------------------------------------------------------------------------------------------------------------------------------------------------------------------------------------------------------------------------------------------------------------------------------------------------------------------------------------------------------------------------------------------------------------------------------------------------------------------------------------------------------------MIYFIIYFIIAMCILTVSFILAKVKP----------------------------------DFKKV-LL-IVSII---V--CVTYIVWR--FTTVP---NNSILSFVLGIILI-IAE-I--IGMLQ-FFN--FQXYLFTKK--YVVE-----------RKT-LAD----FKEGEIPN-VD-V-L-IC-TYNE-PLKLVEKTL-IAALKMNYVK-GKLKV-YVCDDGK-RDS-MKA-LC-QRY-GA---G-YXI-T-REG-NEG-AK-AGN-INNA-LKII-KG-DLF-A-VLD-ADM-I-PKKNFLER-TVGYF-S-------------------------------------------KE-KL-AFVQIP-Q-VYY-NQ-D-MY-Q-Y-NL--DKH--IP-NEQDXFFM-RD-IQA-ARAS-INA-V-LHI-G-TNA-I-FRKKY-VDQ-IGGYPTCS-ITEDMAVGMM-LQEEGY-ET-LFIN-E-EL-VY-GLS-ATT-YADL--VKQXRD-RW-CR-GN-LQVI-R--EFNPL-FR--KKLT--L-PQKI-AYI-DGVIYWFS-SIQKMVYMLW-PMAYLM-F-GVL-VL-R--ATVLNLLTVF-IPF--YLGQXILVFK-ILSPG-NRSIRWS------HI-YEVAM-A-PHIS-LSV-IRELFG--LKTK-----FNVTPKDI---SNDK-A--YYQL--KVA-L-PHIVLVILS-VLS-WCMGTXYYILHGMINIE----GYVI-NIAW-GI-YNVYG-LLVCIRVAYQ-KP-------VYRATERVDL-KV-PMK------SRFKIQNDG-------FVACRILN-I-SD-EGVG----IDLXYKEDNAKNK------TIEKVTNSILKVGEKLEMNI----SEFGHDVFIKG--TVA----RIKNGI-------------IGV-KFDDLTPE-EKI-NIMKI--YVEN-----------------------LKAYHT------------VNXRRQAYTD-----------------------------KLTDTEADVFIYGAX--------------------------------------------------------------------------------------------------------------------------------------------------------------------------------------------------------------------------------------------------------------------------------------------------------------------------------------------------------------------------------------------------------------------------------------------------------------------------------------------------------------------------------------------------
>WP_195931698.1_glycosyltransferase_partial_Clostridium_sp._1001270J_160509_D11\
---------------------------------------------------------------------------------------------------------------------------------------------------------------------------------------------------------------------------------------------------------------------------------------------------------------------------------------------------------------------------------------------------------------------------------------------------------------------------------------------------------------------------------------------------------------MYLILSITALLISFLAYKINNKNV-------------------------------------KL-LI-IVDII---I--STIYILWR--GTVIPT--NLGIVSFILGLILF-VCE-F--IGFMN-FMN--F-QFIFFXG--KYKI-----------IRKDLSV----YNLDEAPL-VD-V-L-IC-TYNE-SLQLLEKTI-IASTQMAYPK-NKFKV-YVCDDGR-RDE-LKA-LC-KKY-GV---N-Y-I-T-REXDNKG-AK-AGN-INNA-LKYI-KG-DLF-L-VLD-ADM-I-PKKEFLQK-TIGYF-E-------------------------------------------DE-NL-AFVQTP-Q-CYY-NK-D-MY-Q-S-NL---KK-YIP-NEQ-DFFMRXD-VQE-ARAY-RGA-V-LHV-G-TNA-V-FRRKF-IDE-IGGYPTCS-ITEDMAVGML-LQAKGY-DS-IFIN-K-VL-VL-GLS-AST-FGEL--VKQ-RD-RWXCR-GN-IQVF-K--HYNPF-IL--KGLT--P-AQRI-CYV-DGVLYWFS-NLIKMFYIIV-PILFLS-T-GIH-FV-E--SGFAELLNMT-IPY--IL-VQIFIFXRILSPK-SRRYMWT------HY-YEMAM-A-PHLS-LSI-IKEMFG--FEV--N---FNVTSKDI---EIDR-G--YYEY-DVVK---PHLLILILG-LLS-LFIGLKLVEXKGYIIKY----AYYL-NAFL-NI-FNLIG-IMRSLRVAYQ-VK-------VSEDEDRASI-DE-KME----------------------SNC-ILLD---HEEKHLSNIDVVI-DSISSKKIWI------EXT-----------SQNLEIGSKVLIKLRKSYVKC--EVL----DKHRNN-------------LEL-KLLSLTKE-QME-EVIEI--YIQYLTPYHEIFPQK--TNVN------FVQIID------------DKNILXVKTX----------------------------------------------------------------------------------------------------------------------------------------------------------------------------------------------------------------------------------------------------------------------------------------------------------------------------------------------------------------------------------------------------------------------------------------------------------------------------------------------------------------------------------------------------------------------------------------------
>WP_195938125.1_glycosyltransferase_Romboutsia_sp._1001713B170131_170501_G6\
------------------------------------------------------------------------------------------------------------------------------------------------------------------------------------------------------------------------------------------------------------------------------------------------------------------------------------------------------------------------------------------------------------------------------------------------------------------------------------------------------------------------------------------------------------------MYLYIIIVVLLLSYFISRQKP----------------------------------KYRKV-LI-TTNTV---T--SIVYIVWR--FTVIPI--NNGMFSFIMGTSLY-LAE-I--VGLIS-FLN--F-KFLFTXR--EYKI-----------EKKSIKN----FAYNRVPN-VD-V-L-IC-TYNE-PLDLLEKTI-VASMGMEYDK-NKFKV-YVCDDGR-RDS-LKK-LC-KKY-KV---N-Y-I-T-REXDNKG-AK-AGN-INNV-LKYI-KG-DLF-A-VLD-ADM-I-PKKDFLSK-TVGYF-V-------------------------------------------DE-NL-AFVQTP-Q-VYY-NQ-D-MY-Q-Y-NLNKN----IP-NEQ-DFFM-RXEIEE-ARAS-INA-V-LHV-G-TNA-V-FRRST-VEE-IGGYPTCS-ITEDMAVGML-LQSKGY-TT-MFIN-E-VL-VL-GLS-ATT-FSEL--VKQ-RD-RWXCR-GN-LQVL-K--KFNPL-FT--RGLT--L-SQKI-AYL-DGAIYWFS-SLQKLIYIIC-PLVYLT-T-QKL-II-N--ADAYSLISMF-VPY--LL-GQILIFXNTLSPK-TRSLKWA------HY-YEMAM-A-PHIS-LSV-LKEMLS--IKVN-----FNVTSKDI---TNDR-K--QFQF--RIA-M-PHIVIIVVT-LIG-WYISGKMFLXEGNIHVG----AYLI-NMGW-SI-FNFIG-AIICIKVAYQ-KP-------IFRNTERIEV-VD-DIR------IELEDGMNR-------LRG-KVVD-I-SE-KGIG----IE---LSNDEEXI--------------------ELGNKL----GLVIKGIKINC--KVA------RKRG-----------TIVGL-TYDNLNVE-QME-MIMDI--YVDN----MS--PYY--DPKR------TQRYVE------------DKNIEKSVAV------------------------X---------------------------------------------------------------------------------------------------------------------------------------------------------------------------------------------------------------------------------------------------------------------------------------------------------------------------------------------------------------------------------------------------------------------------------------------------------------------------------------------------------------------------------------------------------------------
>WP_195939288.1_glycosyltransferase_Romboutsia_sp._1001713B170131_170501_G6\
----------------------------------------------------------------------------------------------------------------------------------------------------------------------------------------------------------------------------------------------------------------------------------------------------------------------------------------------------------------------------------------------------------------------------------------------------------------------------------------------------------------------------------------------------------------------------------MKKST----------------------------------KLKRKILL-VGAGV---S--SLIYIGWR-MFFTIPV--DYGLISFIAGLLLV-TSE-A--VGIIE-AFS-HY-RNLSSDK---CPE-----------KPD-IPN------YWXYPH-VD-V-F-IA-THSE-STELLYKTI-NGCIHMDYPDKSKVHV-YICDDSD-RLE-MKL-LA-KKM-GI---G-Y-I-GIKPEDNKH-AK-AGN-INNA-LXSKTDS-PLI-V-TFD-ADM-I-PRSDFLME-TIPYFYL----------------------PLMKKDENKNWVKREKDEIDKDY-KI-GFIQTP-Q-SFY-NP-D-LF-Q-Y-NLFAEQN-XIP-NEQ-DYFF-KE-VNV-GRNR-TNS-P-IYA-G-SNT-V-ISRQA-LEE-AGGITVGT-ITEDFATGMK-IQANGY-RC-YAIP-K-VL-AN-GLA-PTD-FXKSL-LKQ-RQ-RWG-R-GC-VQTL-R--SFKFL-F---SNLP--I-RSKL-SYI-TCLLYWGT-FFRRFVYIIS-PILYTV-F-GLV-VV-E-CSFK-ELLFIW-MPX-SYI-LYNCALR-VLSGN-IRNQKWS------NI-VDTII-F-PYMI-IPI-FLETIG--IKLK-K---FAVTPKNR---VSSKNTEIHYAI--------PHIILIIAT-LIGXLIFSIEEII--KYKAIG---GLVLV---YW-SI-MNLYF-LIMSVFFMCS-RV-------NYRNEERYYT-KL-NAE--------IHTKNNI-------LKG-VTSD-I-SE-GGMA----II--LXDTPEYIP------YDE-----------DIDIRI----YYLGYKASVKG--SIA----H-VANV--------KDKWKYSV-KINHIDEK-NKR-EYYQI-VY-DR----DHTLPTKMKSNTI------KELFXN---------------NTVKRVK----------------------STTFSNRKLPRIPLGVFVRTSEGQSVEIINFNYEYILIR-------------------------------------------------------------------------------------------------NNNYNQDIMDINLSEDLILKCKI-----------------------------------------------------------------------------QSVNEDNGNRXLYHIENWKEISNNIELKAILLGW-----------------------------------------------------------------------------------------------------------------------------------INKTEKTTTYKEEVANVX-------------------------------------------------------------------------------------------------------------------------------------
>WP_195944431.1_glycosyltransferase_Turicibacter_sanguinis\
---------------------------------------------------------------------------------------------------------------------------------------------------------------------------------------------------------------------------------------------------------------------------------------------------------------------------------------------------------------------------------------------------------------------------------------------------------------------------------------------------------------------------------------------------------------------------------METKKI----------------------------------RSHRK-WL-LFYVL---F--STVYFIWR-IFFTIPI--GYGWFSISCGLILL-IVE-L--LGMSE-FFI-HF-LNVTKLI---VPV-----------KPEVVDK------EXLYPH-VD-V-Y-IA-TYNE-PEELLYKTI-IGCKNMAYPDLSKVHI-YILDDGH-RPS-VKQ-LA-KHL-GV---H-Y-I-S-RED-NEH-AK-AGN-LNHA-LSXLTTS-PYV-V-TLD-ADM-I-PMKHFLLE-SIPFFIE-------------------------NEQKRQLERERGIEEKNLSQ-KL-GFIQLP-Q-VFY-NP-D-IF-Q-Y-YLFSEDR--IP-NEXQDYFY-RD-IQL-GKNE-SNS-V-IYG-G-SNT-I-LSREA-LNE-IGGFVTGI-ITEDIATGML-IQSKGY-LS-YAVD-S-IQ-AS-GLS-PHD-LEGIL-XKQ-RN-RWA-R-GC-IQTF-R--RYCPL-LL--KGLT--W-KQRI-NYT-NVIFYWYN-CLKRIIYLLA-PIMFTV-F-NVV-VV-K--ANLIQVIVFW-LPM-YVX-MIRMTLR-RFSGN-VRSIKWT------NV-YEIIM-M-PSLI-PAV-LLESIG--LSMK-K---FEVTRKDK---QVVH-K--NSDI-LKLA-I-PHFILLALT-FIGMXIRSFYHLFL-GDGSEY----VIAL---FW-LA-TNSYG-LLMALFFVLG-RP-------VYRMSDRFKI-ET-DVT--------IEVDHE--------LKSLKTYD-I-SE-KGIS----IH--SDXFPYLIP------SDQ-----------IYSISL----TREEYQASFKG--KLI----R-VDSD---------EIYRYVF-EINEISEE-NYQ-ELIKI-LY-DR----VPHLPSE--IVDK-------SIYND------------IERXNIRFRR---------------------QKNRQFSRTLPRVDLDLEMMSTQNDHLNIENFNYHYFLVK----------------------------------------------------------------------------------------------------------------------------------------------------------------------------------------------GKHGLTEVEIPLLTHPQIMLRCQFKQIIERQIEEXQELE-------------------------------------------------------------------------------------------------------------------------------------FSLFEILNYQEIPLSIWNEEVKMWLKKAX--------------------------------------------------------------------------------------------------------------------------
>WP_195987356.1_glycosyltransferase_Clostridium_sp._D53t1_180928_C8\
------------------------------------------------------------------------------------------------------------------------------------------------------------------------------------------------------------------------------------------------------------------------------------------------------------------------------------------------------------------------------------------------------------------------------------------------------------------------------------------------------------------------------------------------------------------MYLIISIFALLISFLLSVIKT----------------------------------DYRKI-LI-IINVF---I--SLIYIIWR--FTVIPT--EYGLISFILGLSLY-SAE-V--LGLIS-FIN--F-QYLFTXK--NYKL-----------ESKSLND----YLPNDIPS-VD-V-L-IC-TYNE-PLNLLKKTI-IASKNLDYPK-NKLKI-YVCDDGN-RVT-LKN-LC-KNY-NV---N-Y-I-T-RDXNNEG-AK-AGN-INNA-LSII-NG-DLF-A-ILD-ADM-I-PKKNFLNR-TVGYF-I-------------------------------------------NE-NI-SFVQAP-Q-VYY-NQ-D-MY-Q-Y-NLNKT----LP-NEQ-DFFM-RXDIEE-ARAA-RNA-V-LHV-G-TNA-V-FRKKY-VMD-IGGYPTSS-LTEDMAVGML-LQSKGY-DS-VFVN-E-EL-VL-GLS-ATT-FTEL--VKQ-RD-RWXCR-GN-LQVI-K--QFNVL-FN--KGLT--L-GQKI-AYL-DGVIYWLS-SLQKLIYILC-PLIFLL-S-SKL-II-D--SSVKNLLIVF-IPF--LL-GQILIFXNRLSPR-TRSLKWS------HY-YEIAM-A-PHIS-LSI-LRELFC--LKLK-----FNVTSKDI---TNNK-K--QFQF--KMA-L-PHILIILLS-ILA-WIFGTIFLIXNNKINLG----AYLI-NIIW-SI-YNFLG-AIISIKVAYQ-NP-------LYRKSERIPI-QD-PIN--------I-FINTEKGK----LTG-SLID-I-SE-NGLA-----------VNLDKY---SDXI-------------TLNSKI----DLHIDNNIIPC--KVV-----RNKDN------------LLGL-TFESLNNT-QFE-FVMNI-YI-------SNMKPYY--DTKK------LQKYIK------------KDSSISNIFS---------------------------------FNKSKXVHSTX--------------------------------------------------------------------------------------------------------------------------------------------------------------------------------------------------------------------------------------------------------------------------------------------------------------------------------------------------------------------------------------------------------------------------------------------------------------------------------------------------------------------------------------------------
>WP_196001637.1_glycosyltransferase_Clostridium_sp._1001271B_151109_B4\
------------------------------------------------------------------------------------------------------------------------------------------------------------------------------------------------------------------------------------------------------------------------------------------------------------------------------------------------------------------------------------------------------------------------------------------------------------------------------------------------------------------------------------------------------------------------------------MKK----------------------------------IYKNS-IF-CVTII---L--EIIYLIWR-VFFTIPL--SNGLFPAIFGIILV-YSE-I--VTALG-TFDLMY-KSFTYKD-----------------ELELVPI-----EKDEFPXHID-V-L-IA-THNE-DADLLYKTI-NACTFMDYPDKSKVHI-YICDDTN-RSE-IKD-LA-DHF-GV---G-Y-I-G-LED-NKH-AK-SGN-YNNA-LMNTTXS-PLI-A-TFD-ADM-I-PQRSFLLK-TVPYFFL-----------------------PYYKKEDDKWIKLSEEEAEKNK-KI-GFIQTP-Q-GFY-NA-D-LF-Q-Y-NLYSEEN--IP-NEQXDFFS-KE-INI-LRNG-SNS-T-VYT-G-SNT-V-ISREA-LES-IGLFPVNT-ITEDYETGLR-IQAKGY-KT-FSTS-E-VL-AC-GIT-PNT-IKGMI-SXQ-RR-RWA-R-GV-IQSS-R--NCLIP-FN--KGLS--I-AGNL-SYL-FGFSYWWS-FFRRIIFILA-PIMFAL-F-DVQ-VV-N--CSFRDILLFW-APA-YFF-XNTLSMR-LLSNK-IRNERWN------QI-IDTIL-A-PFLV-IPV-FLETIC--ISQK-K---FKVTDKSK---VIKK----DYKA-VIYA-I-PNLILLVLS-ILA-IIKXYTKGKY-SMALVY---SMFII---FW-LS-YNIIN-LIYAMYFSLG-RK-------IYRTSDRIVV-KE-NIV--------SMDPQVD-------LSG-ITCD-L-SD-TGLS----FK--VPNYXTYFP------VDR-----------DVKLEI----VTDLYKAEFKA--EII------ICTK-----LEESGEYIYRC-KITDIDDK-NKR-QYLQI-IH-DRNIESTNELNLW--MTTI------DGIXIL------------NAHKRIEINE-------------------------KEKRKMPRVKINEDILLDNNIRATLVDFNYNYILLN------------------------------------------------------------------------------------------------------------------------------------------------------------------------------------------------------NISEEIKRHKIYSFILKDKHELKVKLYEKSGTX-----------------------------------------------------------------------------------------------------------------------------------SSKNLFKIINHEELIYDKQFVSLINEYARKESIX---------------------------------------------------------------------------------------------------------------------
>WP_200760060.1_glycosyltransferase_Effusibacillus_dendaii\
-------------------------------------------------------------------------------------------------------------------------------------------------------------------------------------------------------------------------------------------------------------------------------------------------------------------------------------------------------------------------------------------------------------------------------------------------------------------------------------------------------------------------------------------------------------------------------------------------------------------------MMIRVLLL-LSSLI---A--MWVYIGWR-ILYTLPN-----GYAIIFAMLLL-LVE-V--IEAIQ-STI--F-YLIIFDP--TDRQ-----------PPS-LPD--------QLWT-VD-V-L-IAXTYNE-PVEILKKTA-AACKNLDYPS-EFLHI-WICDDGR-REE-VRL-LA-EEL-EI---G-Y-L-T-RPS-NEH-AK-AGN-LNHA-LTHI-KG-ELL-V-TLDXADM-I-PKPEFLKR-TAGFF-K-------------------------------------------FH-RV-AFVQTP-Q-SFY-NE-D-IF-Q-F-NLFQNRS--IP-NEQ-DLFM-RV-IQA-GRDR-FNA-V-IYA-G-SNA-V-FRRSXAIDS-IGGFATGT-ITEDFATGML-LQAKGY-RT-VFLN-E-VL-AE-GLA-TES-LPDL--LKQ-RI-RWG-R-GT-IQTV-R--KWNPL-CI--EGLS--L-MQRXILYM-TSFVYWYS-GIGKMIFISA-PLLFLI-F-GIP-VL-N--TTLSGLLGFW-LPH--FI-LSGIVFR-VCTNK-VRDRFWS------HV-YDTAM-A-PAIXSWAI-LVETFT--RKPI-P---FRVTPKGV---TAGQ-T--KFHK--ELV-I-PHLVFLAIS-VLG-IIIGLFILLQGTDQQVK---ESVLI-NLFW-SV-YNLIXGLVVSIMLGWE-RP-------RMRNTERFER-SY-KIV--------VETEGVE-------ISG-TTIN-I-SE-DGCR----IL---LNHPIPLS--------------------KSLKLI----MYGQETHEFQG--TIV----HXFDLH--------PEGFQAGI-QFEPLNLR-DYQ-RWIRE-LYGTQ----PEKTSFQLQRGSN------SISVFL------------EYFKHFQFLY------------RPKNRKSQRIKTNIDCQVXQLLPAVTLLAVEEAAAANFDSFNRDLRMTA----------------------------------------------------------------------------------------------------MRPGEIHDVSLQGCQLRVGN---------------------------------------------------------------------VRTCKPGDGVAVALPHIYQILIGRVVYAQPXSGKEFLIGVNW-----------------------------------------------------------------------------------------------------------------------------------IDEITGRRVMEVLMSNNLRRX----------------------------------------------------------------------------------------------------------------------------------
>WP_203088826.1_glycosyltransferase_Alkalihalobacillus_gibsonii\
----------------------------------------------------------------------------------------------------------------------------------------------------------------------------------------------------------------------------------------------------------------------------------------------------------------------------------------------------------------------------------------------------------------------------------------------------------------------------------------------------------------------------------------------------------MEVTIYEWLIVSSAALI--VFYLLSRKYH----------------------------------WSKQV-LI-ALFLA---I--NAIYLGWR-AVYTLP---TMNTISIIAGILLL-LTE-I--AGFLQ-SIV-XF-SVISWKP--FKRK-----------HIP-LSE------FENLPT-VD-I-F-IA-TYNE-SEDLLKRTI-AACTLIRYPK-NLVSI-YVCDDGR-RAS-VRE-LC-EEF-GI---G-YXI-D-RKD-NSY-AK-AGN-LNHA-LTKT-NG-EIV-V-TMD-ADM-V-PQANFLER-TLGQF-T-------------------------------------------DP-EM-VFVQAP-Q-VFY-ND-D-PF-Q-Y-NLFFEDQ--IT-NEXQDFFM-RQ-LEE-GKDR-FNA-T-MYV-G-SNA-L-FRRTA-LDE-VGGFATGV-ITEDMATGML-LQSDDR-KT-AFIN-E-TL-AV-GLS-PET-YADLL-XKQ-RD-RW-CR-GN-IQVI-R--KFNPL-KM--KGLS--F-MQKL-LYM-DGIHYWFF-GIYKMVFLLA-PLLFLV-F-NIY-SL-D--VAFSQLLWFW-VPA-FIX-SSQLMFK-TVANK-KRTFLWS------HV-YEVAM-A-PYMA-ISV-LSELFL--KKKF-K---FNVTRKGV---QTNQ-R--RFLW--VTS-I-PYLLLAALT-LFA-LVXKVVLYYV-YPERYSVNPDVLYI-NVFW-VL-YNAAA-IILAVFLSFE-RP-------RHRNSERFSV-DL-QGV--------LHGSEAA-------VSF-NIIN-I-SE-SGAR----XI--ELDALSLEE---YLSKEQ-----------TFTIDF----AGVEALTVNKE---------W-INEK--------NGKLLMGI-SFIDPNLE-QYA-ETIRV-LF-SE--------PINAEIEKY------YDKALX------------LTTAMYRFLR---------------RTKREDPSFHRQSIRKNVSLPGQLNIDGQTVEMTVLDYSEAGCSLQ---------------------------------------------------------------------------------------------------------------------------------------------------------------------------------------------------------LNRSLRVDQLVKVSTNERELAGRTXAQICW-----------------------------------------------------------------------------------------------------------------------------------VRKKGRNRYVGLKFVAX--------------------------------------------------------------------------------------------------------------------------------------
>WP_207941222.1_glycosyltransferase_Enterococcus_sp._DIV2402\
----------------------------------------------------------------------------------------------------------------------------------------------------------------------------------------------------------------------------------------------------------------------------------------------------------------------------------------------------------------------------------------------------------------------------------------------------------------------------------------------------------------------------------------------------------------MKSIPKETSKLYSSIYPKESKIK----------------------------------IYRNQLWV-LLTVI---L--NIIYLYWR-IRYTLPL--EFGVVSIIIGVSLV-IVE-F--LGALE-SMV-HYXYNMYKIE-----------------SPQ-VPD----VPLELFPD-VD-I-F-IA-TYTE-PMDLLYKTI-NGCKHLEYPDRTKIHI-YLCDDGH-RLE-AKK-LA-ESM-GI---Q-Y-L-DXRSD-NKG-AK-AGN-LNHA-MSKS-NS-PLI-L-TMD-ADM-I-PRRILLMR-LVPYFVD-----------------------------AWIKNEGK--EEKDQI-KM-GFVQSP-Q-TFY-NP-D-LF-Q-YXFLFSENR--IP-NEQ-DYFY-KD-VQV-SRNR-SNS-V-IYG-G-SNT-L-LSREA-LND-IGGFYEKA-ITEDFATGML-LQKKNY-RC-YAMN-E-EL-ASXGLS-PTD-FPSL--IQQ-RI-RWA-R-GC-IQTG-R--KMHIF-LT--KNFS--L-SQKA-NYW-ASIWYWYA-PIKRLIYIMS-PIMFAT-F-GYM-VI-K-TDLLXHILIFW-LPM--YI-SSTVTLR-MMSRN-IRTTKWT------NI-YETAM-F-PFLL-FPV-IEEFLG--ISLK-K---FKVTRKDG---VNTE-Q--QNNL--LYV-L-PFLXLFIILSVIG--IANIIFMIL-RSGSIG---PIVVL---FW-LL-INIFN-LVMASFFVLG-RK-------FHRKSERVAI-SE-AVV----L---KPIHEEE-------IHC-RTLDXI-SE-GGVS----LF---MENPIFMD------HKK-----------LIKLTI----TTDYYQAEVEG--KIV----H-IDEF--------RGGWKYAF-QIVDYLDSKA---DYMQI-LY-DR----VHTLPKN--LXQS------SHSTFD--------------DLRLNIVR-------------------RMQPVVYFSRKSARIDMNEQLPLVSGGFVTIINFNFEYLVTD--------------------------------------------------------------------------------------------------TVNVDDEIECVVSDGVNFKCKY------------------------------------------------------------------------------XIKQLNNKNKLYQIVNIDELTSDSKKLQLVTQW-----------------------------------------------------------------------------------------------------------------------------------AQKAHISKQVDEKQQVNNTSLLVNDILGGADEDTHTKX-----------------------------------------------------------------------------------------------------------------
>WP_208560442.1_glycosyltransferase_Marinilactibacillus_sp._M4U5P12\
------------------------------------------------------------------------------------------------------------------------------------------------------------------------------------------------------------------------------------------------------------------------------------------------------------------------------------------------------------------------------------------------------------------------------------------------------------------------------------------------------------------------------------------------------------MHTYQITYLVVALLILSFCYFYGKKNQ----------------------------------TILRITII-LFLGF------QLMYLVWR-TTSTLP---TVSLVSIIAGIALL-FTE-W--MGYLQ-SIV-XT-STLFWKK--NNRK-----------RVS-LSS------FETLPT-VD-M-L-IA-TYNE-PVDLLRRTI-VACQLMDYPD-DLYEI-LVCDDGN-RED-VRV-LC-ERL-GV--RH-X-V-T-RED-NQH-AK-AGN-LNHA-MTVS-TG-EVV-V-TMD-ADM-I-PRENFMKE-TLGYF-S-------------------------------------------DE-KV-AFVQAP-Q-AFY-ND-D-PF-Q-F-NLFAGDR--IN-NEXQDFFM-QK-LEE-KKDI-YNA-T-MYI-G-SNA-L-FRREA-LEK-IGGFATGV-ITEDMATGML-IQADGW-ET-VFVN-K-VL-AV-GLA-PET-FKDLL-XKQ-RD-RW-CR-GN-IQVV-R--KWNPL-KT--KGLT--F-MQKL-LYM-DGIHYWFF-GLYKLVYLIA-PILYLV-F-GIV-VL-N--ATFIDLLIYW-IPA--FI-XSSQIFASLISEK-KRTTLWT------NV-YDSAL-A-PSMS-WAI-LSEIFL--KGNG-K---FNVTRKGV---QTNE-R--QFLW--RAS-L-FHITLILLS-IVGFIXRVLFAIFIPELVDLQ--LDSVYI-NLFW-VF-YNLIG-LFLVVMIFFE-RP-------RYRTAERFVI-TK-EAT--------IMDEDQK-------IPT-KIED-L-SE-YGAR----XL--SVDTNEIKK--------------------KLSTIH----LNISGGPALEA--EVR----WVDKNK--------EGRTEIGV-RFPKLDQE-QYR-FVIPT-IYSNP----KSKIGEK--DYKK------AGLLXP------------TAIGFFTQTK------------------KSPASKARMVLREKIKTNALLSYQHLKYSAVIVDLSAEGAQIK-----------------------------------------------------------------------------------------------------------------------------------------------------------------------------------------------------TKARLKKDDLIKLDAPENHLEQKVGEXVR----------------------------------------------------------------------------------------------------------------------------------------WVKKSLGNTYAGIQFSDSHNFLX--------------------------------------------------------------------------------------------------------------------------------
>WP_208930334.1_glycosyltransferase_Enterococcus_rotai\
------------------------------------------------------------------------------------------------------------------------------------------------------------------------------------------------------------------------------------------------------------------------------------------------------------------------------------------------------------------------------------------------------------------------------------------------------------------------------------------------------------------------------------------------------------MEKFGLWYLVFSLSYLFLFYLVAKRNE----------------------------------NYRKF-VL-TGFVI---I--QFIYLAWR-FVYTIP---SGSIVETIAGSLLY-LAE-F--MGFIQ-AFT-XL-VILFWKP--YKRK-----------KKT-VDE------LKVLPT-VD-I-L-IA-TYNE-NIDILERTV-VGCLSIDYPK-ELLKI-YLCDDGD-RSM-VKK-LA-EKH-HV---E-FXI-A-RPT-HEH-AK-AGN-LNYA-LTKT-SG-EII-V-TQD-ADM-V-PKREFLQR-TLGYF-A-------------------------------------------QE-DV-GFIQTP-Q-TFF-NS-D-IF-Q-H-NLYLDSE--IN-NEXQDFFM-RS-LEE-GKDQ-FNA-V-LYV-G-SNA-L-FKRAA-LDS-IGGFTTGV-ITEDMATGLL-LQNNGW-QG-VFVN-E-AL-AS-GLS-PET-LADYV-XKQ-RD-RWG-R-GN-VQVA-K--KYTLK-KL--KNLS--F-IQKW-FYL-DGVLYWYS-GMYKLIYLLC-PFLYLV-F-NIS-SL-K--TTLAQLVIFW-LPA--FLXSGSLMYK-SVARK-KYNSFIS------NI-YELVT-A-PQVS-WAV-WKETLFSPKKNK-K---FHVTIKGI---QGGK-G--YFDW-RNCK---IQILLLGLN-CFAXLIYYIWQLDL-SQLQWW---NVLSI-NVYW-LL-YNIVS-LTVAVCVAYE-RP---------RLPMIVPV-EY-QGK--------LMKEDQE-------IPV-QINY-L-GE-KSVT----II-XANQQDPHLS---MLLDPE-----------AGFLSF----QKIKNVKLVRS---------RTINVA---------GKVEITF-KIQKFSRKNHYR--WLGL-IYSDPTYGIGDIQSIR------------VKFXYT------------IFKYIVKNRK-------------------------------DAQKNQQLLSX----------------------------------------------------------------------------------------------------------------------------------------------------------------------------------------------------------------------------------------------------------------------------------------------------------------------------------------------------------------------------------------------------------------------------------------------------------------------------------------------------------------------------------------------------
>WP_211637090.1_glycosyltransferase_Leuconostoc_suionicum\
------------------------------------------------------------------------------------------------------------------------------------------------------------------------------------------------------------------------------------------------------------------------------------------------------------------------------------------------------------------------------------------------------------------------------------------------------------------------------------------------------------------------------------------------------------MSTLILSIEGTLLLLTIVCFGLGRKYH----------------------------------FLKQV-LI-IIYII---T--MMIYLGWR-IGWTIP---TNSIFSIILGVILI-LAE-I--GGFCL-SLV-XF-YRIFYKK--FHRP-----------IQK-LDV----YKDGHYPS-VD-V-L-IA-TYNE-EVTILKRSI-VAALSMKYPSQELVNI-YVCDDGS-RGE-VNQ-LC-QEL-GX--VH-H-V-V-RAT-HEH-AK-AGN-LNHA-LTVS-QG-ELV-V-TMD-ADM-V-PRTDFLEM-TIGYF-H-------------------------------------------NP-KM-GFIQTP-Q-TFF-ND-D-PY-Q-F-NLFATNT-IXG-NDQ-DFFM-RG-IEQ-QKDA-FNA-T-MYV-G-SNA-I-FRRVA-LDS-IGGFATGV-ITEDMATGML-LQAKKW-ET-GFVN-E-NL-AS-GLA-PET-FGXDL-IKQ-RD-RWA-R-GN-IQVA-K--KWHPW-RV--KGLN--L-MQRV-IYT-DGIHYWFS-GIYKLVFLMA-PIFFLV-F-GQY-SL-Q--TSFSQILVFW-LPX-SFV-ASQLTFN-LVSEK-RQTVMLS------NI-YETAT-A-PFMA-YGV-FNELFF--KSKQ-K---FAVTRKGV---NSED-S--FYNW--RTA-W-PIIVLLVLSLLXG-LVRGILFIFGVWDSPFP--KEGIYI-NIFW-LF-YNSFS-LILASYLSNE-RP-------RLRKSERFTA-NQ-TVL--------INFNEQKN------IRG-EILD-W-NEXDGAR----IA-LMTENVSKYT--------------------HGIFEI--------NGIQFNF--KCV----WQHQNK---------DSPIIGI-TFENLDIL-AYE-YIIQN-TYAQA----STKYEDPQYSNRL------WXHIVV--------------KWWIDTLR-------------------------------RRKAHX---------------------------------------------------------------------------------------------------------------------------------------------------------------------------------------------------------------------------------------------------------------------------------------------------------------------------------------------------------------------------------------------------------------------------------------------------------------------------------------------------------------------------------------------------------
>WP_212724769.1_glycosyltransferase_Turicibacter_bilis\
---------------------------------------------------------------------------------------------------------------------------------------------------------------------------------------------------------------------------------------------------------------------------------------------------------------------------------------------------------------------------------------------------------------------------------------------------------------------------------------------------------------------------------------------------------------------------------METEKL----------------------------------KNKRY-WL-LFYLL---F--SGIYFIWR-ILFTIPI--GYGWFAFIYAIVLL-IVE-M--FGMGE-FFV-HF-LNVTKAV---VPV-----------KPE-ISD-----QTXLYPD-VD-V-F-IA-TYNE-SEELLYKTI-IGCKNMRYPDPMKVHI-YLLDDGR-RPT-IQR-LA-ERL-EI---H-Y-L-T-REN-NEH-AK-AGN-LNHA-LSXQTSS-PYV-V-TLD-ADM-I-PMKNFLME-SLPFFIE-------------------------NEQQRQELRQQGVEEEDLPQ-PL-GFIQLP-Q-VFY-NA-D-IF-Q-Y-YLYSEHR--IP-NEXQDYFY-RD-IQL-GKNS-SNS-V-IYG-G-SNT-I-LSRAA-LDE-IGGFVTGI-ITEDIATGMQ-IQRAGY-LS-YAID-S-IQ-AS-GLA-AHD-LEGIL-XKQ-RN-RWA-R-GC-IQTF-R--RYCPF-FV--SGLT--F-KQRL-NYT-NAIFYWYN-SLKRFIYLLA-PILFAV-F-NIM-VV-K--ATLLQVLIFW-LPM-YVX-MTLMTLR-RFSGN-VRTMKWT------NV-YETIL-M-PSLL-PAV-LVESIG--IRMK-K---FEVTRKDK---KVVH-K--NSDV-LRLA-I-PHILFMVFT-IIGMXMRCIYQLFT-PEWSGY----AMVL---FW-LT-MNSYA-LLMSIFFILG-RP-------LQRLSDRFKM-EA-TVE--------VKLEDS--------VHLFKVFD-I-SE-HGIS----LI--SNXFPYLVD------ETK-----------SYELSL----TREEYTADFEG--KLL----R-VDSS---------DDYRYVF-KITQMHEK-DYQ-EFIKI-LY-DR----VPHLPDR--ILDS-------SVIND------------IKLXNICERQ---------------------KKSKGFLRKLPRVPLLIDLMTTEGESVHAINFNYQYFLLE----------------------------------------------------------------------------------------------------------------------------------------------------------------------------------------------MNCELTSLEIPLLTHPEFSLQCNFVQTMIRRNGKXYQKT-------------------------------------------------------------------------------------------------------------------------------------YSLYEVKNYKEIPASVWKTEVAFWLNQKIPAX-----------------------------------------------------------------------------------------------------------------------
>WP_216463108.1_glycosyltransferase_Clostridium_bornimense\
------------------------------------------------------------------------------------------------------------------------------------------------------------------------------------------------------------------------------------------------------------------------------------------------------------------------------------------------------------------------------------------------------------------------------------------------------------------------------------------------------------------------------------------------------------MIVVSLVYFIISMTILISGYFAARSNP----------------------------------KYAKI-VV-VTEMI---A--IIIYTTCR--LVTLPY---SSVSGMIFGGILF-LAE-L--ISIVQ-FVC-IX-QYLYGKGANAKKQ-----------EVKGLEV----YNGKELPT-VD-V-L-IC-TYNE-PLKLVEKNV-AACLNLNYPK-DRYKV-YVCDDGR-RKE-FKD-MA-ESYXGV---Q-Y-I-T-RDN-NLY-AK-AGN-INNA-LEFT-NG-ELF-V-VLD-ADM-M-PKREFLEK-TVGYF-I-------------------------------------------DE-NM-GFVQTP-Q-NYY-NP-D-MY-Q-Y-HL---NK-NIPXNEQ-DFFM-RD-LQE-HKAA-INA-I-IDV-G-TNN-V-YSRDA-IMK-IGKFPTCT-ITEDMAVGML-LQGNGY-KS-VFIN-E-TL-AL-GLS-PTT-FVDXL-VKQ-RD-RW-CR-GN-IQVM-K--KFTKL-FK--EKLN--F-SQKI-SYL-SGYLFWFG-SITKMVFILC-PMVYLF-F-GVP-II-D-CNLIVMASVLI--PY--XSIGQLLVMK-SVPTK-NQKMLYS------IF-YDTAV-A-PHLV-FSV-IKSLLN--LKV--S---FNVTPKDV---TTGK-S--YFQF--KVV-A-PHIFLLSII-LISWXIVGVVNVKVGNIYFIG-----YLI-NILW-SI-YNVIA-LGVCIRLAYQ-RP-------IYRTSERITVSEDTKLE--------LNTDKYGD------VKG-KIHD-F-SE-KGLX---GII---LPKRYDFN------VND-----------KIKLKI----SNNEQGLEANA--RVA----RSSDNF-------------IGV-ELDELPPK-EMK-EIMAI--YMEN-----------------------LTPYYX--------------------------------------------------------------------------------------------------------------------------------------------------------------------------------------------------------------------------------------------------------------------------------------------------------------------------------------------------------------------------------------------------------------------------------------------------------------------------------------------------------------------------------------------------------------------------------------------------------------------
>WP_216464074.1_glycosyltransferase_Clostridium_bornimense\
-----------------------------------------------------------------------------------------------------------------------------------------------------------------------------------------------------------------------------------------------------------------------------------------------------------------------------------------------------------------------------------------------------------------------------------------------------------------------------------------------------------------------------------------------------------------------MKRRNEVMEAGKKKKR----------------------------------------LIFILVIV------TTIYFVWR-LFFTIPT--RFGTLSTILGLILV-SAE-L--TGFIE-SLV-HY-YTLSNGK---SPE-----------TPIXVKE------VSNYPH-VD-I-F-IA-TVNE-PVDLLYKTL-NGCINMDYPDKNKVHI-YVCDDGN-RDE-VKK-LT-EEL-NV---N-Y-I-T-RED-REG-AK-AGNLXNNA-MSKT-SS-PYI-V-TLD-CDM-I-PMHDFLMV-SMPFFVK----------------------------------AEI--EDKDKE-KI-GFIQLP-Q-SFY-NP-D-VF-Q-Y-NLFAEDK--VP-NEQ-EYFYKXE-VEV-GKNS-SNS-V-IYG-G-SNT-I-LSREA-LNE-IGGFVTDV-ITEDIATGML-IQSKGY-KC-LALG-S-VH-AS-GLA-TND-LDGI--LKQ-RS-RWXAR-GC-IQTF-Q--KYNPF-FI--KGLD--F-KQKL-NYF-AAIIYWYS-GINRLIYIIS-PILFSV-F-GIR-IV-D--TNIIEVIIFW-LPM--YI-VSLLALXSKLSGR-ARSKKWS------NI-YETIM-L-PRLV-PVV-ILETLG--IRQK-K---FVVTRKDGKVINSHK-D--IINL------VIPHIIMTILT-IIG-LINCIRLXLKYNAA------TAIFV--GYW-LV-INLYT-LVMALLFIFG-RK-------KYRVFERFPI-QT-DSK--------IYLSDDV-------IEG-YTND-I-SE-TGIS----FV---LKFPYYFD-----NXEK-----------DYKIFV----KREGYKSIFKG--RLV----Y-VSSS--------SNQYKYAF-RIVDINKE-NYN-QLLNI-LY-DR----EPALPVG--IENN-------SIYDD------------IVDNIRHRMX----------------KKEFQYKRKYPRVNLNSDVTVLNMDNKEEVRVNIKDFNYLYFRIE---------------------------------------------------------------------------------------------------TTENIENLKIVVGKCTFYCIK----------------------------------------------------------------------DHELTPLREQEEKNXNIYMYKVVNYKNLIYSDELKDVINNWINSX--------------------------------------------------------------------------------------------------------------------------------------------------------------------------------------------------------------------------------------------------------------------------------------
>WP_216769954.1_glycosyltransferase_Leuconostoc_citreum\
-------------------------------------------------------------------------------------------------------------------------------------------------------------------------------------------------------------------------------------------------------------------------------------------------------------------------------------------------------------------------------------------------------------------------------------------------------------------------------------------------------------------------------------------------------------MTTIMLVELLVILLILASYILGQRYH----------------------------------FFRQL-LL-ALYVV---T--MSVYIIWR-LGWTLP---HDNVINMIAGGVLA-IAE-I--GGFVL-SLV--FXYRIFWRK--FTRP-----------KVN-LNV-----FQGKYPT-ID-I-F-IA-TYNE-SSEILRRSI-VAAKIAHYPHGEKVNI-YVGDDGD-RPE-VAA-LS-KEL-AV--HX-Y-V-T-RAT-HEH-AK-AGN-LNNM-LSLS-HG-DLI-V-TMD-ADM-V-MRQDFLEK-TIGYF-H-------------------------------------------EP-KM-GFIQTP-Q-TFF-NQ-D-PY-Q-F-NLFAGKR--IG-NXDQDFFM-RR-IEA-QKDA-FNA-V-MYV-G-SNA-V-FKRQA-IES-INGFTTGV-ITEDMATGMF-LQAKGW-QS-GFIN-E-NL-AS-GLA-PET-FGDLX-IKQ-RD-RWA-R-GN-IQVA-K--KWNPW-RI--KGLT--F-MQKL-LYV-DGIHYWFS-GIYKTIFLIA-PVFFLL-F-GIY-SL-K--TDLGQILIFW-VPS-FXL-ASMLAFN-LVAEK-KQTTLLS------NV-YEVAT-A-PFMA-FAV-FNELFL--KSKK-G---FAVTRKGV---NSDA-S--YYNW--GTS-W-PIIFLLILSAISF-XIRGLAFVT--HYWESSVPIESIYI-NLYW-LV-YNLVG-LILATYVSNE-RP-------RLRQSERFSA-PQ-HIR----V---TLPDDDT-------VSG-TILD-W-NE-SGXA----RI--QLEMQEMNS------TNL-----------GTGVMV-------INHVDINF--KKV----WQKKDN---------NRVLIGV-TFDNLSDK-AYA-YILSQ-TYAKS----SYCLTEQQYNNRI------WXYLFV--------------IWWLDVLK-------------------------------QRKAHTREDKX----------------------------------------------------------------------------------------------------------------------------------------------------------------------------------------------------------------------------------------------------------------------------------------------------------------------------------------------------------------------------------------------------------------------------------------------------------------------------------------------------------------------------------------------------
>WP_216919206.1_glycosyltransferase_Bacillus_paralicheniformis\
------------------------------------------------------------------------------------------------------------------------------------------------------------------------------------------------------------------------------------------------------------------------------------------------------------------------------------------------------------------------------------------------------------------------------------------------------------------------------------------------------------------------------------------------------------MEFILHYYPVAMIALILIGFLGSWMNP----------------------------------RFKKF-LI-ILCLM---T--NGVYIVWR-FGYTLP---VSRPADIVMGVILI-ATE-C--IGFLQ-LLV-XF-YTLVWKE---RKR-----------EPETLGD------QDYWPS-VD-I-L-IA-TYNE-ERHVLKKSV-AGCLSLDYPK-ELVNI-YLCDDGR-RTD-IQK-LA-EEL-GV---H-YXV-T-RPN-NEH-AK-AGN-LNHA-MSCS-NG-ELI-V-TMD-ADM-V-PLPSFLQK-TVGYF-K-------------------------------------------KE-KV-AFVQTP-Q-AFY-NE-D-PY-Q-Y-NLFSGAN--IP-NEXQDFFM-RR-LQA-GKDR-FNA-V-MYV-G-SNT-V-FRRTA-LEE-IGGFATGV-ITEDMATGML-LQTK-F-KS-VFVK-E-VL-AV-GLS-PET-WTDLL-KXQ-RD-RW-CR-GN-IQCG-K--KWNPL-FL--KGLT--P-MQRI-LYF-DGILFWFF-GVFKMVYILA-PLLFLL-F-GIH-SL-K--TDLWSITSFW-LPA--FLGXSYLSFK-AVSDR-QRSMSWS------HI-YDTSM-A-PHMA-ISA-LSEFIF--KKRF-D---FKVTPKGV---NTDR-R--KFKY--TTA-L-PCAILLAMT-LFALGKXILYELWFLHTFDMN--VTSYHL---FW-VL-YNMTG-LILALLVAFD-RP-------RFRSSERFTV-NKPAAF--------STVSGDE-------HEC-ELID-V-SD-TGAR---------IRXLPYQA--------------------DLHMYYHVDGLIIDAVGKVLA--RVM----WTTKVE---------ADIEIGL-HFKEMDKE-LYV-KLIGF-MFDEENAKKADREKRADTLSTV------XLRFFM------------KTEKSPDAYK---------------------RKHVREAFQGLGTLLFPDDAEKGAHEIMIKDISLSGCQIE-----------------------------------------------------------------------------------------------------------------------------------------------------------------------------------------------------SGVPLEMNEHVLVSINEKDLDQRLAXLVC----------------------------------------------------------------------------------------------------------------------------------------WIKKRKKRYTAGLKFIDGNAAQSIGDPVAX-------------------------------------------------------------------------------------------------------------------------
>WP_217321847.1_glycosyltransferase_Terribacillus_sp._DMT04\
-----------------------------------------------------------------------------------------------------------------------------------------------------------------------------------------------------------------------------------------------------------------------------------------------------------------------------------------------------------------------------------------------------------------------------------------------------------------------------------------------------------------------------------------------------------MVQTSEIIWLAASTAVLLILYLFARKHL-----------------------------------FAKYVLL-AAFLG---L--NLVYLIWR-TAFTLP---TVGIISLIVGILLL-ITE-W--AGYLQ-SIX-VF-TILSWKP--FQRK-----------TIP-LSA------FEELPT-VD-V-Y-IA-TYNE-PSDLLKRTI-VASQMMHYPK-DKLNV-YVCDDGR-RTA-IRE-LT-ESL-GA--SX-Y-L-D-RPD-NKH-QK-AGN-LNAA-MKKT-DG-EII-V-TMD-ADM-V-PRANFLER-TLGYF-T-------------------------------------------DE-KV-SFVQAP-Q-VFY-NS-D-AF-Q-Y-NLFFEDN--IT-NXEQDFFM-RR-LEE-GKDR-FNA-T-MYV-G-SNA-L-FRRSA-LEA-IGGFATGV-ITEDMATGML-LQTKGQ-KT-VFVN-E-TL-AV-GLS-PET-YADLX-LKQ-RD-RW-CR-GN-IQVI-R--KWNPL-TI--KGLS--F-MQRL-LYM-DGIHYWFF-GIYKMVYLLA-PLLFLL-F-GIY-SL-Q--TDFSTLVLYW-LPA-FXL-SSQLAFR-RMADN-KRTTLWS------HV-YEVAL-A-PYMA-LSV-LTEIFL--RKSI-T---FNVTRKGI---LNNR-R--HFLW-RTST---PYIILLAMS-LVSVXVMIVIDLF--TPIQLYHNVEMLYI-NIFW-VL-YNAVA-LVMALIIAVE-RP-------RFREAERFDVTIEAQVK--------NSLDGAS-------YPA-RIID-L-SEYXGAR----LE--LLDVKSAHM------LSA-----------GASLTL---CAGPLQDVQLRK---------HWVSQQ--------GTSYYAGI-SFQDVTQE-QYR-SLVQI-LFVDA----ADIYSNREYVXNS----TLWRAVSR------------FFRQTQAAPK---------------------QAERQSIRETISVPAILQPDSNNKIETTLVDYSLSGCQVE-----------------------------------------------------------------------------------------------------------------------------------------------------------------------------------------------------LRRSLSPGQILRLSTSHNSFXRDSDVRVQ----------------------------------------------------------------------------------------------------------------------------------------WVQKRGRSYIAGLRFLTETADSDTAX-----------------------------------------------------------------------------------------------------------------------------
>WP_217818211.1_glycosyltransferase_Clostridium_tyrobutyricum\
------------------------------------------------------------------------------------------------------------------------------------------------------------------------------------------------------------------------------------------------------------------------------------------------------------------------------------------------------------------------------------------------------------------------------------------------------------------------------------------------------------MKKSNLINSITLLTIIIFSAASIYLCINYAHTLWDNTKYLFYNHIIYILLNNKIAIFFVEMLWLFILYMILKKSM----------------------------------KAKLLXFVSTVIIL------NLIYITWR-IKYTIP---TTSKIGMIIGIILI-SSE-L--LGFFQ-STI--Y-GILFYKP---YKL-----------KKMKMDD------LNKLPT-ID-V-L-IM-TYXNEPSYILRKTI-AGCLNIEYPN-NLLNI-YICDDGH-REE-IKT-LA-EFF-GI---H-Y-V-T-REN-NDF-AK-AGN-INNA-LSNYCKG-ELF-S-VLDAXDM-I-PKPVYLKN-MVGYF-K-------------------------------------------ES-NV-GFVQSP-Q-VFY-NP-D-PF-Q-Y-NLNLDNK--IP-NEQ-DFFM-RE-VQA-GRAR-YNA-L-FHV-G-TNA-L-FNRNAXIDE-IGGIPTGS-ITEDMATGMI-LQARGY-KS-IFVN-E-VL-AV-GLS-AEY-YKDF--AKQ-RK-RWC-R-GN-IQVS-K--KWNPL-TM--KGLS--P-IQRLXLYF-SGILYWYS-GISKMIYILC-PIIYLI-F-GTL-II-K--ASTMQLLQFF-VPS--YI-SYILMFK-SHSSK-YRSLIFT------HI-YESAT-A-PFLAXLAS-LSELIF--AKEL-K---FNVTLKGH---TKRN-V--FVSW--DLL-M-PQLAMFIMT-ILG-FGVSLNKIVHANSSGLK---ESIII-NVMW-AS-YNLIGXIVMVMLLSLE-KP-------RYRQAERKIL-HCHSTF--------ILSNSNV-------LNC-SINN-I-SD-SGAC----IS---VNSNKLAN----VDVGD-----------IIKLKI--------GDGDAFC--RII----XRCDGN------------NFGC-RFMNLSRE-QYL-NIIKYEFHNEN---------GYYDIENK------VAVYKG------------LEHEGNYNSS---------------------------QYKDNIFTSNTAVNSFSKTDIKEINXCLDHVDVR-----------------------------------------------------------------------------------------------------------------------------------------------------------------------------------------------QCKPDKPMVNTKTEQKISTDNDGYYGNLSTDIILKDIAK------------------------------------------------------------------------------------------------------------------------------------LSDTQITIIKMHKEIMDLKKELENTKX----------------------------------------------------------------------------------------------------------------------------
>WP_217994673.1_glycosyltransferase_Alicyclobacillus_kakegawensis\
------------------------------------------------------------------------------------------------------------------------------------------------------------------------------------------------------------------------------------------------------------------------------------------------------------------------------------------------------------------------------------------------------------------------------------------------------------------------------------------------------------------------------------------------------------------------------------------------------------------------------------------------MIFYR-----------------------------I---------------MAAPRVR-----------------RPHRLST------LDYYPS-VD-V-F-IA-TYNE-PLEVLRRTL-TACTYLDYPK-DKLNV-YVLDDGC-RNE-VRS-LA-EQL-GI--XH-Y-I-A-RPT-REH-AK-AGN-LNYA-LSKT-KG-ELI-V-TLD-ADM-V-PKSFFLKR-TVGYF-K-------------------------------------------KR-RV-AFVQAP-Q-IFF-NP-D-LF-Q-H-NLRSNDQ-VTX-NEQ-DFFM-IE-MQS-ARES-FNS-V-MYV-G-SNT-V-FSRRA-LET-IGGFLTGT-LTEDVATSML-LQARGY-KG-KFVR-D-VL-AK-GLS-PES-FEEXL-LHQ-RD-RW-CR-GN-LQVA-K--KWNPL-TL--PGLR--M-MQRF-IYM-SGVLYWYF-GVQKIIFIAA-PILYLD-F-GIQ-PL-R--AALLPLAAMW-LPK-XFL-ASMLTFR-VLAGD-RRNLYWS------HI-YETAQ-A-PVLA-RSA-LAETLG--IAHKNR---FHVTRKGVTQSSVRIAS--KVFW--------THCVLLGFCLSXG-FVASMHSLV--TTHAIG---GAYVV-NELW-NL-YNTVA-VILSIFVSIE-QP-------RYRRTERFPK-QV-HCK--------VFNDREC-------YEG-YSVD-I-SE-TGIR----XV--ELPYASLVL--------------------SGEWKI----AIEGLSSTPLAVRAIA----WTGAKE---------DPFRYRF-EWVHLTHE-QYR-ELVKF-IFDDE----EDVENQYRLAAGH------SXVLAT------------LFRTWHVKVD-------------------------SLPPKGDRAQRNRTSRDSWHNTDVLNILDSEYKNVR-----------------------------------------------------------------------------------------------------------------------------------------------------------------------------------------------AMQLCKTDRACRPGPHCILNLSTCAX--------------------------------------------------------------------------------------------------------------------------------------------------------------------------------------------------------------------------------------------------------------------------------------------------------
>WP_218827896.1_glycosyltransferase_Paenibacillus_rigui\
-----------------------------------------------------------------------------------------------------------------------------------------------------------------------------------------------------------------------------------------------------------------------------------------------------------------------------------------------------------------------------------------------------------------------------------------------------------------------------------------------------------------------------------------------------------------------------MNSLSIRNKF----------------------------------------LV-AATVL---M--SFVYILWR-TFYTIPF--GLGAAAIISGLALL-IVE-M--VGMVE-AGV-HF-YNMIRIE---YPK-----------RPE-VNE------ADYXPD-VD-V-F-IA-TYNE-PVSLLYKTI-NGCLNMDYPDKSKVHI-YLCDDSN-RKE-MKE-LA-ERM-NI---H-Y-V-T-RTE-RKH-AK-AGN-LNHA-MKHSXTS-PLI-V-TFD-ADM-I-PMHGFLKA-CVPYFLT-------------------------------------------GE-KV-GFVQTP-Q-SFY-NP-D-QF-Q-Y-NLYSENR--IP-NEQ-DYFY-RD-VQV-GRNK-SNS-V-IYXGG-SNT-V-ISRQA-LNE-IGGFYTEV-ITEDFATGIL-IQSIGY-KC-YAIS-E-VH-AS-GLA-PSD-LRSL--IKQ-RE-RWA-R-GC-IQTG-K--KLNIAXFK--KGLS--L-AQRL-NYI-SSISYWYS-GIKRLIYIMS-PILFAV-F-NVI-VV-K-CTLI-EVLVFW-LPM--YV-LMNLCLK-MLSKN-IRNTKWS------NXVYETVL-F-PALL-PVV-LLETFG--ISQK-K---FAVTRKDG---AQND-T--KYQL-MQML---PHAILAILS-IVG--IVNCIKMTF-STGSIS-----FIV-VIFWXLL-INFYN-IIMSIFFMFG-RK-------MYRNHERCYA-QV-DCN--------IKTEHHS-------IRC-LTHD-I-SE-GGFS----IK---LDSPQYIP------ADT-----------SLTIEL---VTERYRXSTFKA--KIV----H-VAEL--------QGQWKYAF-ATTEIEEE-QYR-QLLQI-IY-DR----EPTLPSR--LDKD------SSTFED------------IRVNLVKRNK---------------------DEYAMNRKLPRVXHLLRSVESVECGMVTLVDFNYQYAQFE-----------------------------------------------------------------------------------------------LGPTIGAVPQLTIPLNDGFVLDCKF-----------------------------------------------------------------------------AQSHVGRSGRLYRISNYEALAESGVIDSXVLKQW-----------------------------------------------------------------------------------------------------------------------------------VQEAKWQQQQAELLQRKKQSDELDEMAYLX-------------------------------------------------------------------------------------------------------------------------
>WP_225744710.1_glycosyltransferase_Marinilactibacillus_sp._Marseille-P9653\
------------------------------------------------------------------------------------------------------------------------------------------------------------------------------------------------------------------------------------------------------------------------------------------------------------------------------------------------------------------------------------------------------------------------------------------------------------------------------------------------------------------------------------------------------------MNTYQMIYLISVLLILSGCYIFGKNNQ----------------------------------TVLRISIL-LFLGF------QLTYLIWR-TTSTLP---TASILSIIAGLALL-FTE-W--MGYIQ-SLI-XT-SSLFWKK---NKR-----------KKVFLSS------FKTLPT-VD-I-M-IA-TYNE-PVDLLRRTI-VASQLMDYPD-DLYEI-LVCDDGK-RED-VRV-LC-EEL-GV--RH-X-V-T-RED-NKH-AK-AGN-LNHA-MEVS-TG-EII-V-TMD-ADM-I-PRANFMQE-TLGYF-S-------------------------------------------DE-KV-GFVQAP-Q-AFY-ND-D-PF-Q-F-NLFAGDR--IN-NEXQDFFM-QK-LEE-KKDI-YNA-T-MYI-G-SNA-L-FRRKT-MEE-IGGFATGV-ITEDMATGML-IQAGGW-ET-VFVN-K-VL-AV-GLA-PET-FKDLL-XKQ-RD-RW-CR-GN-IQVV-R--KWNPL-KT--KGLS--F-MQKL-LYM-DGIHYWFF-GLYKLVYLIA-PILYLV-F-GII-VL-N--ATFIDLMVYW-VPA--FI-XSSQVFSNLISEK-KRTTMWT------NV-YDSAL-A-PSMS-WAI-LSEIFL--KGNG-K---FNVTRKGI---QTNE-R--QFLW--RAS-W-FHIVLAVLS-FIGIFXRVILALVAPQLVDLQ--IDSVYI-NLFW-VL-YNLAG-VLLVIMIFFE-RP-------RYRTAERLII-SK-GAN--------ITDKDQK-------IQA-NIED-L-SE-YGAR--------XLSVDTYAI--------------------KEKLST--VDFVVEGGPALNA--EVR----WVDKNK--------EGKTELGI-QFNSLDKE-QYR-FVIQT-IYSNP----KSNIGEK--SYRK------AGLLXP------------TALGFFTQSK------------------KAPASKTRMILRERIKTNGLLTYQHLKYSASVVDLSEEGAQIK-----------------------------------------------------------------------------------------------------------------------------------------------------------------------------------------------------TKAKLKKEDRILLDAPENNIIGKTGEXVR----------------------------------------------------------------------------------------------------------------------------------------WVKKSLGSTYAGIQFVDKX------------------------------------------------------------------------------------------------------------------------------------
>WP_230142705.1_glycosyltransferase_Clostridium_neonatale\
-----------------------------------------------------------------------------------------------------------------------------------------------------------------------------------------------------------------------------------------------------------------------------------------------------------------------------------------------------------------------------------------------------------------------------------------------------------------------------------------------------------------------------------------------------------------------------MRIETIRNKA----------------------------------------LI-TGTVV---T--SIIYLIWR-IFFTIPF--GEGIIALISGMYLL-IVE-I--VGMLE-EVV-HY-NNMTNIK-----------------YPM-IPK---ADFSEFXPD-VD-I-F-IA-TYNE-PVELLYKTI-NGCINMEYPDENKVHI-YICDDSN-RIE-MKK-LA-EEM-NI---N-Y-I-T-RTE-RKD-AK-AGN-FNNA-LAKTXDS-PLV-V-TFD-ADM-I-PMHDFLMS-TVPYFVE-----------------------DLTNAKKIEKKDGKEARKNREG-KI-GFIQTP-Q-SFY-NP-D-LF-Q-Y-NLFSETR--IP-NEXQDYFY-RD-IQI-SRNK-SNS-V-IYG-G-TNT-V-ISREA-LDE-IGGFYTKV-ITEDFATGIL-IQSNGY-TC-YAID-E-VH-AS-GLA-PED-LKGLV-XKQ-RQ-RWA-R-GC-IQTG-R--KLNIL-FR--KGLN--I-SQKL-SYI-SAITYWYG-CLKRLIYIMA-PILFSV-F-GVV-VV-K-CTLL-EVLIFW-LPM--YIXFSSKSLK-LVSRK-IRTVKWT------NV-YETIL-F-PSLI-VSV-ILESLG--ISQK-K---FNVTRKGG---AIED-K--NYQI-KKAI---PHIILSILS-IIG-IIXNCVKFTFITGTPVY----IVLI---FW-LI-INLYN-IVMSIFFMLG-RQ-------VLRRAERFPI-NI-DCI--------VSFHEKE-------LKC-TTND-I-SE-NGLS----IV--LKKXPEFIP------YKE-----------SIRILL----QTDRYKAQFVA--KII----R-VGQV--------GEQWKYAM-EIQEIDDH-NLK-QLLRI-LY-DR----VPELPKI--VEMN------NSIFDD------------IRXINVLKRG---------------------EQKVKFNRKLPRVNLNKELYSKEHGKVKIINFNYEYAVLK--------------------------------------------------------------------------------------------------TNKVFDSLILKINDCIDIKFIL--------------------------------------------------------------------------TDTSSAKIEENXTYLYKVDNYEEISANEEFAEILNQW-----------------------------------------------------------------------------------------------------------------------------------IKEYEIYMKRKKNEKIKLEDEDVFNEMEYLX------------------------------------------------------------------------------------------------------------------------
>WP_234122349.1_glycosyltransferase_Clostridium_hydrogenum\
-----------------------------------------------------------------------------------------------------------------------------------------------------------------------------------------------------------------------------------------------------------------------------------------------------------------------------------------------------------------------------------------------------------------------------------------------------------------------------------------------------------------------------------------------------------------------------MKFKTIKNHF----------------------------------------LI-ISSIL---M--TIIYLIWR-TFFTIPT--DSNIVSIISSIALL-IVE-I--LGMFE-AAV-HY-YNMSEIK---YPV-----------RPK-VDE------CLFXPD-VD-I-F-IA-TYNE-PKELLYKTI-NGCINMDYPDKSKVHI-YLCDDGN-RAE-IKE-LA-SSM-KI---N-Y-L-T-RTD-RKG-SK-AGN-LNNA-LANSXSS-PLI-V-TFD-ADM-I-AMHDFLTS-TVPYFLN-------------------------------------------GE-KV-GFIQTP-Q-SFY-NP-D-LF-Q-Y-YLFSEGR--IP-NEQ-DYFY-RD-VQI-SRNK-SNS-V-IYXGG-TNT-V-ISRLA-LEE-IGGFYTDA-ITEDFATGLI-IQSKGY-KC-YAID-E-IH-AS-GLA-PAD-LPSL--VKQ-RE-RWS-R-GC-IQTG-R--RLNILXFR--RGLN--L-EQKL-SYL-SAISYWYS-GIKRLVYIMS-PILFSV-F-GII-VV-K-CTLV-QVLIFW-LPM--YL-LSDAALK-QLSNN-IRTTKWT------NXIYETIL-F-PSLI-IPV-LLETFG--ISQH-K---FAVTRKDG---AQDD-T--IYRL--KKS-I-PHIFFAVLS-IIG--IANCTRMIF-TSGSPS---YIVVL---FWXLI-SNFYN-ILMSIFFMLG-RK-------AFRKAERFSI-TE-PCT--------ISYEETE-------IKC-TTTD-I-SE-GGLA----VI---LDSPEFIP------YNI-----------DVNLSV---STQRYSXCKFKG--QVV----Q-VQNI--------SKKWKYAF-RLTNIDEK-NFK-QLLNI-IY-DR----VHSLPKN--LDKN------NSIFDD------------LRVNLLNRNK---------------------KSFVFSRKLPRLXDLNKPLISDELGEVKLVSFNYEYLVLE-----------------------------------------------------------------------------------------------TNLLTESKPIIKLHLSNNLAINCVM------------------------------------------------------------------------EKTLDYNKIQKSHLHLYKIENYLELQKNXKELKELLTEW-----------------------------------------------------------------------------------------------------------------------------------IDEYEKQKSEIMESQKAVYINVIYGINEMDYLX----------------------------------------------------------------------------------------------------------------------
>WP_235777807.1_glycosyltransferase_Clostridium_culturomicium\
-----------------------------------------------------------------------------------------------------------------------------------------------------------------------------------------------------------------------------------------------------------------------------------------------------------------------------------------------------------------------------------------------------------------------------------------------------------------------------------------------------------------------------------------------------------------------------MITIFSKVFK------------------------------------NKL-LI-ICTFL---S--SIIYIAWR-IFFTLPF--GYGFISMIAGIILL-SVE-I--IGLFE-SVI-HY-RTMFSME---YPE-----------RPQ-IDR------XDLYPE-ID-V-F-VT-TYNE-PVELIYKTI-NGCINMDYPDKKKVHI-FICDDSN-RDE-MKE-LA-DKL-KV---N-Y-V-T-RTE-RKG-AK-AGN-LNNA-MXQNSSS-PLI-V-TFD-ADM-I-PMHDFLMA-CVPYFLE----------------------KEQF--IKENPQAEV--DEEKFE-QI-GFVQTP-Q-SFY-NP-D-LF-Q-Y-NLFSENR--IP-NEXQDYFY-RD-IQV-SRNK-TNS-V-IYG-G-SNT-I-LSRKA-LEE-VGGFYTKV-ITEDFATGML-IQSKGY-RC-YAID-E-IH-AS-GLS-PSD-LQSLI-XKQ-RE-RWA-R-GC-IQTG-R--KLNIL-FR--KGLN--F-GQKL-SYM-SAISYWYS-GFKRLVYIIS-PILLPL-F-GIM-VL-N--ASLFEILIFW-LPM--HLXLNSASLK-LLSKN-IRNTKWT------NV-YETIL-F-PSLL-PVV-FLETLG--ISKK-K---FSVTRKEG--PVFEK----RYQI-KKAI---PHTIFAAFS-IAA-IVXKCIVMTFEVGSPVY----SVLL---FW-LI-MNLYT-ILMSIFFMLG-RE-------YYRSVERFPI-KT-QCL--------ISFEEIL-------IHC-STVD-I-SE-GGIA----VI--IKEXPRFIP------YDE-----------AVKCEV----STIRYKTEFRA--VIV----QVTEVN---------NGWRYAF-KISSIEEL-DYR-QLLNI-IH-DR----EPALPKH--LEKN------SSIFED------------LRXINLLKRK---------------------NKQTRLSRKLPRINLNKRVQVEEAGTITMINFNYEYILIK-----------------------------------------------------------------------------------------------NKKSMLDRKKIKIHLNEEFTIDATL------------------------------------------------------------------IKHNVRGKXKDLNEEKAEREILLYRVDNYKQVAQNPKLLELLKLW-----------------------------------------------------------------------------------------------------------------------------------IKQYESAEIAAIERSKRSKGRGIAEDEFDEMKYLX--------------------------------------------------------------------------------------------------------------------
>WP_236814162.1_glycosyltransferase_Alicyclobacillus_tolerans\
-----------------------------------------------------------------------------------------------------------------------------------------------------------------------------------------------------------------------------------------------------------------------------------------------------------------------------------------------------------------------------------------------------------------------------------------------------------------------------------------------------------------------------------------------------------------------------------------------------------------------------------------------MYIIWR-STYTLIF---NSPLSLVASILLF-SAE-L--LGYVQ-QMI-FY-RLMSANKDKKRSR---------------IDS------LEYCPT-VD-V-Y-VP-TYSE-PIEVLRRTXLTACTYLDYPQ-EKLAI-HVLDDGN-RTE-VQE-LA-REL-GI---R-Y-I-A-RPE-HDH-AK-AGN-LNNA-LQMT-HG-ELI-A-IFD-ADM-V-PKSFFLRQXTVGYF-K-------------------------------------------KR-RM-SFVQTP-Q-IFF-NP-D-PF-Q-H-NLVSNSQ--VS-NEQ-DFFM-IE-MQN-ARDQ-FNA-T-MFV-G-SNA-I-FSRRA-LGS-IGGFPTGSXITEDVATSLL-LHSKGY-KS-KFVK-S-VL-AK-GLS-AES-FKEL--VHQ-RD-RW-CR-GN-LQSA-K--RWNPL-TV--PGLS--L-MQRF-IYF-SGVMYWFFXGIQKLIYILS-PILYLD-F-GIQ-SI-R--TNFFILVLIW-LPR--YI-ASMLSFR-VLARN-RRNIYWS------HI-YETAL-T-PVLA-VSA-VSETFG--LRXKRKSRIFHVTKKGI---VNRR-L--EITW--NVF-I-PQLFLGLFC-VSG-LVTQLVLVAKTHHVDNY-----DYI-NDFW-DI-YNLGA-ILLSIFTSIEXQP-------RYRKSERFSA-NL-PCK--------VQHGKEM-------YEG-RTID-I-SE-TGIR----IE---LPFSQIQF--------------------NQSVKI---HIFGVLSSPIMA--QAI------VRSH---------ENFQYSFXKWLDMSQQ-QYK-EIVQI-MFNQE----EDVEREYQLHPGH------TFIATV------------MRALKLKNLR-------------------FEIFRSPSSRKRRRNRLSTNVSLKSQHQSSXLDSX----------------------------------------------------------------------------------------------------------------------------------------------------------------------------------------------------------------------------------------------------------------------------------------------------------------------------------------------------------------------------------------------------------------------------------------------------------------------------------------------------------------------------------------
>WP_238021861.1_glycosyltransferase_Clostridium_cochlearium\
------------------------------------------------------------------------------------------------------------------------------------------------------------------------------------------------------------------------------------------------------------------------------------------------------------------------------------------------------------------------------------------------------------------------------------------------------------------------------------------------------------------------------------------------------------------------------------------------------------------------------------------------------------------------------------------------------------------------------------------MPT-VD-I-F-IP-TYNE-SENILRKTI-AGAININYPK-DLVTI-YLCDDGR-REN-IKK-IS-DEF-NI---N-Y-L-T-RSD-NEH-AK-AGN-INNA-IKNSXKS-ELF-V-ILD-ADM-I-AKEDFLLK-TIPYF-I-------------------------------------------EE-KV-GFVQTP-Q-VFY-NP-D-PF-Q-Y-NLYFNEN--IP-NEQ-DFFM-RD-IQQ-GRAR-HNA-V-LHVXG-TNA-V-FRRQA-IME-IGGIPTGT-ITEDMATGML-LQSKGY-EG-IFLN-E-VL-VL-GLS-VET-FSD-L-VKQ-RE-RW-CR-GN-IQVV-K--KWNPLTXL--KGLN--F-FQRL-LYM-DGFVYWFF-GVQKMIYILC-PLVYLI-F-GIV-IL-E--AKALDIFYIF-TPS--LV-ASILTFR-CLVKK-ERTLTWS------HIXYETAM-A-PYLG-LAA-LMELIF--ARPI-P---FKVTPKGV---QTNK-V--YMSW--NVV-I-PQIILLILS-IIG-WSVAINRNISNSNYINS-----LMINVVXW-SV-YNVIG-IIMSIFVCIE-RP-------RFRTSERFTFSDE-VIV--------KLKDGTS-------SKC-KIID-I-SS-EGFL----ML--CNKEEINVK--------------------ELDKII---DLRINTXLNIEAMGEIK----WINESQ---------NKAGVKL-IINDLT---TYR-AIIKY-IFKSYEGYYNTNNSKSSFLKAL------KEVVRS------------IFTNIKAKX-----------------------------------------------------------------------------------------------------------------------------------------------------------------------------------------------------------------------------------------------------------------------------------------------------------------------------------------------------------------------------------------------------------------------------------------------------------------------------------------------------------------------------------------------------------------------------------------------
>WP_238906319.1_glycosyltransferase_Clostridium_sp._YIM_B02506\
-----------------------------------------------------------------------------------------------------------------------------------------------------------------------------------------------------------------------------------------------------------------------------------------------------------------------------------------------------------------------------------------------------------------------------------------------------------------------------------------------------------------------------------------------------------------------------MNYKRVRNYS----------------------------------------LI-IATVV---M--NIIYLIWR-IFFTIPT--KAGIISLVSAIILL-IVE-I--VGMLE-AAV-HY-YNMYDIK---HPE-----------KPQ-IDD-----ESLXFPH-VD-V-F-IT-TYNE-PEELLFKTI-NGCKNMDYPDKKKIHI-YLCDDGN-RES-MKK-LA-YEM-GI---G-Y-L-T-RTE-RKG-AK-AGN-LNNA-LEKXSNS-PLI-A-NFD-ADM-I-PMHDFLMA-TVPYFLG-------------------------------------------NE-KV-GFVQTP-Q-SFY-NT-D-LF-Q-Y-YLFSEGR--IP-NEQ-DYFY-RD-VQI-SKNK-NNS-I-IXYGG-TNT-V-ISRKA-LED-AGGYYTKA-ITEDFATGLI-IQSKGY-QC-FAVG-E-VH-AS-GLA-PSD-LMSL--VKQ-RQ-RWA-R-GC-IQTG-R--RLNIXLFR--KGLN--F-SQKV-SYI-SSISYWYS-GLKRVAYIMA-PILFAV-F-GII-VV-D-CNLT-EVLIFW-LPM--YY-LSNKELR-SLSRN-IRTTKWT-----XNI-YETIL-F-PSLV-VPV-ILETFG--ISQN-S---FLVTRKDN---AKVDDR--VYRL-KKAI---PHIAFAVLS-IIG-IFNCIRMIFEAGSATYS-----VVL--XFW-LI-VNFYN-ILMAIFFMVG-RK-------SFRKTERVLA-EV-PCK--------ITYNNKE-------LNC-KTID-V-SE-GGLA----VR---FEFPEYIP------YDE-----------VIKIKL---FTDRXYLSEFSG--KVV----HIAKGE---------KEWKYAF-EITDIDKD-NFK-QLLYI-TY-DR----VPTLPNN--LDEN------SSIFDD------------IRVNILTRNK---------------------KLFLFKRKLPXRVDLDKIIASKECGDVKLKSFNYEYMALE-------------------------------------------------------------------------------------------------------GISESILKDQITLRIKE-----------------------------------------------------------------------NREIIGFLEKVQDKNIYLYKIKNYKEIADDKEIRXNILND-----------------------------------------------------------------------------------------------------------------------------------WIREYNESLSESSVVRREESFDEFNEMQFLX------------------------------------------------------------------------------------------------------------------------
>WP_239984769.1_glycosyltransferase_Sporolactobacillus_pectinivorans\
-------------------------------------------------------------------------------------------------------------------------------------------------------------------------------------------------------------------------------------------------------------------------------------------------------------------------------------------------------------------------------------------------------------------------------------------------------------------------------------------------------------------------------------------------------------------------------------------------------------------------------------------------------------------MNEVAGIILL-ITE-C--IGFLQ-MLV--F-YTLVWKP----AP-----------QND-IPL----ERLGSIPT-VD-I-L-IA-TYNE-PIVVLKRTV-AGCLNLDYPS-DRCTIXYLCDDGD-RQE-VKE-LA-NHF-HV---R-Y-V-R-RED-HTS-AK-AGN-LNHA-LHNS-KG-EFV-V-TLD-ADM-V-PLAPFLHR-TLGLF-V-------------------------------------------DP-DV-AFVQVPXQ-AFY-ND-D-PY-Q-Y-NTFSSHH--VP-NEQ-DFFM-RT-LQS-GKAR-FNA-V-MFV-G-SNA-V-FRRQA-LEA-IGGFATGV-ITEDMATGMM-LQAKKFXKT-RFVG-E-VL-AM-GLA-PES-WGDL--LKQ-RD-RWC-R-GN-IQCA-K--KWNPL-ML--QGLS--P-MQRL-LYL-DGLVYWFF-GLFKLVYIAA-PLAFLLXF-GIY-SL-K--TDILSIITFW-IPF--FL-STMLAFR-VVSKR-QRSTIWS------HI-YDTSM-A-PRLA-LSV-VMELFF--NKQI-Q---FKVTPKGK---RTDQKX--DFQW--TAV-L-PHLILLALT-VVA-FSKTAVDYFYFRDIRIS-----IVSFNLFW-AL-YNMIG-LVISVTIAVN-RP-------RFRRAERFSV-SQ-PAR----VXKYITRERQKH------VTQARVVD-M-SE-TGAR----IY---IIDGKICK--------------------TAKATF--QSLAIETVGDLPC--HVV----WMMPDS-------GTGGAFLGL-HFEELSDAXQYI-RVIQL-LFNMN----NPRRPFV--EQRSDFVSTIYRFFTH---------SFVLTRARHRKSIRELIHADGQLFPLSSNKLDLAVLEAAAALEQXDTAFDESRKRPMEKPVMIIDISTTGCQIK-----------------------------------------------------------------------------------------------------------------------------------------------------------------------------------------------------STFSLGIHQKIVLSSNKARINLVKAEVV-----------------------------------------------------------------------------------------------------------------------------------------WTKKKIGKYLSGLRFLX--------------------------------------------------------------------------------------------------------------------------------------
>WP_241654749.1_glycosyltransferase_Sporolactobacillus_shoreae\
----------------------------------------------------------------------------------------------------------------------------------------------------------------------------------------------------------------------------------------------------------------------------------------------------------------------------------------------------------------------------------------------------------------------------------------------------------------------------------------------------------------------------------------------------------MWFSQDIYPAVMIGLLLIFFLGALWRENI-----------------------------------FKKPLIL-LCCMI------SAIYLVWR-IFFTLP---GDGLANIIAGIILL-ATE-F--IGFLQ-MLX-IF-YTLVWKP--ADQK-----------TVP-LER------LEKIPT-VD-I-L-IA-TYNE-PVSVLKRTI-AGCLNLDYPP-GLCTI-YLCDDGG-REE-VQR-MA-EQF-HV---RXY-L-A-RTD-HTS-AK-AGN-LNHA-LQHS-EG-DFI-V-TLD-ADM-V-PLAPFLRQ-TLGYF-S-------------------------------------------EP-EV-AFVQTP-Q-AFY-ND-D-PY-Q-Y-NTFSTHH--VP-NXEQDFFM-RT-LQA-GKAR-FNG-V-MFV-G-SNA-V-FRRTA-LDA-IGGFATGV-ITEDMATGMI-LQSKKY-KT-KFVG-E-VL-AM-GLA-PES-WSDMX-LKQ-RD-RW-CR-GN-IQCA-K--KWNPL-TM--SGLT--L-MQRL-LYM-DGLIYWFF-GLFKLVYVAA-PLAFLL-L-GIY-SL-K--TDIFSIIIFW-LPF--FXLGTVLAFR-IVSKR-QRSMIWS------HI-YDTSM-A-PRLA-LSV-LMELFF--NKQV-H---FKVTPKGE---RSDR-R--DFQW-LTIL---PHLILLVLT-LTALXAKVAVDYFYFHNVAIN----SVSF-NLFW-AL-YNMTG-LIVSVTVAVN-RP-------RFRRAERFAVRQRARLH--------MMAPDGSAYD----VQA-QIVD-M-SEXTGAR----VS---IDDRKIHN--------------------DLNLVA--RALTIEGVGELAC--KMI----WISPDS-------VTNGAFLGL-HFDALSES-QYI-RVIQL-LFNMN----NPRRPFV--EXQR------SGFIRT------------LYRFSRNSFVPLKDRRRQYVREVIQAEGYLLKISSERIHQAAFEAAAALAQSTSYQEQIVRPMEKPVTIMD---------------------------------------------------------------------------------------------------------------------------------------------------------------------------------------------------IXSSTGCQIRSRFPLVLHEKYALSSESERMNLVRAEVV---------------------------------------------------------------------------------------------------------------------------------WTKRKLGKSYSGLRFLX--------------------------------------------------------------------------------------------------------------------------------------
>WP_241741820.1_glycosyltransferase_Alkalihalobacillus_lehensis\
------------------------------------------------------------------------------------------------------------------------------------------------------------------------------------------------------------------------------------------------------------------------------------------------------------------------------------------------------------------------------------------------------------------------------------------------------------------------------------------------------------------------------------------------------------MNDPSLYWLIGSTVLLLCLFFCAKKWA-----------------------------------WARYALL-IAFIA---V--TLLYLLWR-SFFTLP---TIGLVSLIFGILLL-LAE-W--AGFLQ-SIV-XF-TILSWRP--FKRK-----------AIP-LSV------FDELPT-VD-V-F-IA-TYNE-PEDLLKRTI-TASLQMRYPK-EKLNV-YVCDDGR-RKS-VQA-LV-ESI-GN--ATXY-I-S-RPT-NEH-QK-AGN-LNHA-LTLT-SG-EFI-V-TMD-ADM-V-PRASFLEQ-TLGHF-I-------------------------------------------DP-KV-SFVQAP-Q-VFY-NA-D-PF-Q-Y-NLFFEDR--IT-NXEQDFFM-RR-LEE-GKDR-FNA-T-MYV-G-SNA-L-FRRTS-LEN-IGGFATGV-ITEDMATGML-LQTNGQ-KS-VFVN-E-TL-AV-GLS-PET-YADLX-LKQ-RD-RW-CR-GN-IQVM-R--KWNPF-TV--KGLS--F-MQRL-LYA-DGIHYWFF-GMYKMIYLLA-PILFLL-F-SIY-SL-Q--TDLSTLLLFW-LPS-FXV-ASQLAFR-IISGN-KRSVLWS------HV-YEVAL-A-PYMA-LSV-LSEVFL--KKEV-R---FNVTRKGV---LQHK-R--HLLW--LTS-M-PYLLLLGLSLTSI-XVLVGLHFL--TPMTIFANSDMLYI-NLFW-IL-YNLVA-LVMALLVSIE-RP-------RFRGAERFNV-DI-NGV----L---TS-DKRE-------IEC-KIID-L-SE-TGAX----RL---MVMNREDA------SWL-----------SLDGEW---ALSTNHLLQVPV--TKE----W-INTK--------RTVAYVGI-SFDAISQH-HYE-ALIAE-LF-------VHGKDIY--SERE------YNNAXS------------LLNAMLGFLK----------------KTEQSPKQQERQSIRQAVSVPIMLQADDEIAATITDLSLSGCRVK------------------------------------------------------------------------------------------------------------------------------------------------------------------------------------------------------MSDGNVPILPDQVIEIVGEDERIVXSKKARVQW-----------------------------------------------------------------------------------------------------------------------------------IQKRGRKLEAGLFFLPKQGDX----------------------------------------------------------------------------------------------------------------------------------
>WP_242946059.1_glycosyltransferase_Clostridium_sp._DSM_8431\
-----------------------------------------------------------------------------------------------------------------------------------------------------------------------------------------------------------------------------------------------------------------------------------------------------------------------------------------------------------------------------------------------------------------------------------------------------------------------------------------------------------------------------------------------------------------------------MNAKKLKNKL----------------------------------------LI-IMTVL---S--TIIYLLWR-IFFTLPF--GEGKFAFTWGVMLL-AVE-V--LGMIE-AII-HF-RSKSSIE---YPE-----------RPN-ISD-------DMFXVDVD-V-F-IA-TYNE-PYELLYKTV-NGCVNMDYPDKSKVHI-YICDDSD-RPE-MKE-LA-KKF-NV---N-Y-I-T-RTE-RKG-AK-AGN-FNNA-LKHTXKS-PLI-V-TFD-ADM-I-PMHDFLTA-TVLYFYL-------------------------------------------NE-KV-GFIQTP-Q-SFY-NP-D-LF-Q-F-NLFSEGR--IP-NEQ-DYFY-RD-IQV-SRNK-TNS-V-IYXGG-SNT-I-ISRKA-LEE-AGGFYTES-ITEDFATGMN-IQSLGY-RC-YAIN-E-VH-AS-GLS-PSD-LKTL--IKQ-RD-RWA-R-GC-IQAG-R--KLNILXFK--KGLT--L-SQRF-SYI-AAITYWYS-CIKRFIYIMS-PILFSV-F-DLT-IV-K-CNLL-QTLIFW-LPM--YI-LNRMALK-KLSNN-IRSIKWT------NXVYETIL-F-PSLI-PSV-ILETLC--ISKK-V---FSVTKKDG---ADDD-R--SYRI--RAS-M-PHIILAVLS-FIG-IGRCISFIF--ETGTIG---VSVVL---FW-XLTFNLYT-ILMSIFFMLG-RQ-------AFRSSERFYV-ED-DCI--------VSDGKMQ-------IKC-RTND-V-SE-NGVS----II---LDEPEYID------YKK-----------NMKISI-----------------------------------------------KTERYSXT-EFKAAIVQV----------------------------------X--------------------------------------------------------------------------------------------------------------------------------------------------------------------------------------------------------------------------------------------------------------------------------------------------------------------------------------------------------------------------------------------------------------------------------------------------------------------------------------------------------------------------------------------------------------------------------------------------------------------
>WP_244833814.1_glycosyltransferase_Clostridium_sp._BJN0001\
----------------------------------------------------------------------------------------------------------------------------------------------------------------------------------------------------------------------------------------------------------------------------------------------------------------------------------------------------------------------------------------------------------------------------------------------------------------------------------------------------------------------------------------------------------------------------------MKNKL----------------------------------------LI-IGTVI---T--SVIYLFWR-IFFTIPF--GYGIISLIAAFYLL-IVE-I--LGMIE-EFI-HY-HNMSYID-----------------YPK-LTEDERILSKDFLPXHVD-V-F-IA-TYNE-PVELLYKTI-NGCINMEYPDKDKVHI-YICDDSN-RKE-MRK-LA-NHM-GV---N-Y-L-T-RKE-HKD-AK-AGN-LNNA-LKNSSXS-PLI-V-TFD-ADM-I-PMHDFLTA-CVPYFIK-------------------DLKNAQK--LEDEYGINA--RRNRKG-KI-GFIQTP-Q-SFY-NP-D-LF-Q-Y-NLFSESR--IP-NEQXDYFY-RD-IQV-SRNK-SNS-V-IYG-G-SNT-M-ISREA-LID-VGGFYVKA-ITEDFATGMK-IQSKGY-LC-YAID-E-VH-AS-GLS-AED-LKGLI-KXQ-RQ-RWA-R-GC-IQTG-R--RLNIL-FR--KGLN--L-SQKL-SYM-SAIMYWYS-PLKRLIYIMA-PILFAV-F-GVT-IF-K-CNIA-EVLIFW-LPM--YLFXSSESLK-RVSRN-IRTTKWT------NV-YETIL-F-PALF-FSV-LLETFG--ISQN-K---FAVTRKGG---ALQD-R--NYQL-KQAA---PHIVLAILS-IIG-IINXCIKWTFILGTPAY----LVLL---FW-LV-TNFYN-IFMSIFFMLG-RQ-------AFRKSERMNV-KT-ECS--------ILFEKRK-------IKC-MTKD-I-SE-GGVS----VI---LDDPXFYI-----PYDK-----------SVKLKV----STERYTAIFDA--SVV----HAAKIE---------DKWKFAF-KIEDIDED-NYK-NLLGI-IY-DR----VPSLPSK--ISKS------NSIFDD------------IRLXNVLKRG---------------------KKTILFNRKLPRISMYKKISINGYNDAVILNFNYQYIVLK-----------------------------------------------------------------------------------------------FDMLSKNSDYLEIKISDELVLQCEK----------------------------------------------------------------------SMIKYNGEEXNEKDFLIYIFEVKNYKSIFINENSEADLFKW-----------------------------------------------------------------------------------------------------------------------------------LKTDNFNDEENTIKDDSEFNEMNYLNAX---------------------------------------------------------------------------------------------------------------------------
>WP_245031375.1_glycosyltransferase_Halobacillus_sp._SSHM10-5\
----------------------------------------------------------------------------------------------------------------------------------------------------------------------------------------------------------------------------------------------------------------------------------------------------------------------------------------------------------------------------------------------------------------------------------------------------------------------------------------------------------------------------------------------------------------------------------MKFRD----------------------------------RWSKF-LI-ILTVI---V--MWIYLIWR-VTDTLPA-----SYALIAGIILL-LVE-G--IHIFQ-GTL-F--YLLLYRP--SRYL-----------PPD-LPD--------EIPR-VDXL-L-IA-TYNE-STALLQRTV-LACKNLDYPG-DKFTV-WLCDDGR-RPE-VLE-LS-GKL-GV---Y-Y-L-D-RPD-NSH-AK-AGN-LNNA-LAHT-SG-EFIXV-TLD-ADM-L-PKPQFLKR-TIGFF-N-------------------------------------------EN-NV-AFVQTP-Q-SFY-NE-D-VF-Q-F-NSFQSRN--IP-NEQ-DMFM-QK-IQS-GRDR-FNA-A-IYV-G-SNT-IXFRRKA-LEA-VGGFATGT-ITEDMATGML-IQAKGY-RT-IAYS-E-VL-AQ-GLA-TES-LNDL--LSQ-RI-RWA-R-GT-IQTM-R--KWNPL-TM--DGLT-XI-MQRL-LYV-SALMYWYF-GVLKLVFLIA-PIAYLL-S-GTP-LI-S--ASISGILIFW-LPY--FA-LTSLLIK-YGTGK-RNSFLWS------NI-YEICFXT-PVLA-WAV-LVETLT--KKSI-G---FQVTPKGV---QTNN-T--SLNT--KFL-F-PIFILILLS-LVA-MIKGFWML---NQASQI---SAVLI-NLFW-VI-FNLXFMLLGSVMIGYE-RP-------HHRNAQRFSR-ND-SIQ--------INGDTKK-------IQA-RALD-I-SE-TGCC----LV--IQNLEQLNA--------------------EVELIY-----YGNNEHRLKA--NLV----XYYDTH--------PEGFQAGF-NFSKMPVD-KLQ-QWILE-VYGGE----VKEADFK--FEKN------TGLLSI------------MKRYVVSFRK-------PTRKRVRAVPRLKVNVPCSXIVVLSLEQQSSMSEIATSIEHGVEVKTTQPFETN------------------------------------------------------------------------------------------------------EGEILDFSLNGCQFVIGH------------------------------------------------------------------------------MGNVQTGETIIICIPHLNNIAVKALVVR----------------------------------------------------------------------------------------------------------------------------------------XVASKDEKLTVGVKFLDEETGQVLYRLLKNTKDVX--------------------------------------------------------------------------------------------------------------------
>WP_247069843.1_glycosyltransferase_Bacillus_glycinifermentans\
------------------------------------------------------------------------------------------------------------------------------------------------------------------------------------------------------------------------------------------------------------------------------------------------------------------------------------------------------------------------------------------------------------------------------------------------------------------------------------------------------------------------------------------------------------MEDVFYGYPAAMIALILIAFFGCKASS----------------------------------RFKKL-LI-IMCLA---A--NGVYIIWR-FGFTLP---STGPLDTAMGVILL-ATE-C--IGLFQ-LVI-XF-YTLVWKE---KKR-----------SPVPLQD------KDHWPT-VD-I-L-IA-TYNE-ERHVLKKTV-SGCLNLDYPK-ELVNV-YLCDDGR-RTD-IQK-LA-EEF-GV---H-YXL-T-RES-NEH-AK-AGN-LNHA-MDRS-EG-ELI-V-TMD-ADM-V-PLPSFLQK-TVGYF-Q-------------------------------------------DE-KV-AFVQTP-Q-AFY-NE-D-PY-Q-Y-NLFSGTN--IP-NEXQDFFM-RR-LQA-GKDR-FNA-V-MYV-G-SNT-V-FRRTA-LEE-IGGFATGV-ITEDMATGML-LETK-F-EA-VFVS-E-VL-AV-GLA-PET-WTDLL-KXQ-RD-RW-CR-GN-IQCG-K--KWNPL-TL--KGLS--P-MQRV-LYF-DGILFWFF-GVFKMVYILT-PILFLL-C-GIH-SL-D--ADVWSITAFW-LPA--FLSXSYLSFK-AVSDR-QRSMSWS------HI-YDTSM-A-PHLA-LSA-LSEFIF--KKRF-D---FKVTPKGV---STNR-R--KFRY--TTA-Y-PCAVLLGLT-IAALGKXTLYDYLFHQTFDID-----VASYNLFW-ML-YNMAG-LFLAMLVAFD-RP-------RFRSSERFAINKSAAFR--------AAGSDGE-------HPC-ELVD-V-SD-TGAR---------IXRLPYTA--------------------ESNIYYGADALVIETVGKVPV--QVI----WTTKSG---------DDIEIGL-RFHGLDSD-LYV-KLIGY-MFNEEYARRAGREKRADTLSTX------VLRFFM------------KTEKSPDAFK------------------RKFIREAFQGEGALQLSAPSDETESASHPITVKDISLSGCQIE-----------------------------------------------------------------------------------------------------------------------------------------------------------------------------------------------------TNVPLENGSSVLVAIDGKLTVXRRPALVC----------------------------------------------------------------------------------------------------------------------------------------WIKKKRKRYTAGLKFLDEEASAX--------------------------------------------------------------------------------------------------------------------------------
>WP_248562737.1_glycosyltransferase_Niallia_sp._NCCP-28\
--------------------------------------------------------------------------------------------------------------------------------------------------------------------------------------------------------------------------------------------------------------------------------------------------------------------------------------------------------------------------------------------------------------------------------------------------------------------------------------------------------------------------------------------------------MDTEILY--WLAGSSILLL--LLYFLASKYL----------------------------------WSKYI-LL-FAFLI---L--NGIYLVWR-TLCTLPT---VGIVSFIFGLLLL-AAE-W--AGYSQ-SII-XF-TILSWKP--FKRK-------I-------IPL----YSFRELPT-VD-V-F-IA-TYNE-PADLLKRTI-TACLLMRYPK-EKLRV-YVCDDGK-RKE-IQK-MT-ESL-GA---Y-YXI-K-RED-NKH-AK-AGN-LNHA-MSVT-NG-DII-V-TMD-ADM-V-PKINFLER-TLGYF-K-------------------------------------------DE-QV-TFVQAP-Q-VFY-NA-D-PF-Q-Y-NLFYEER--LT-NEXQDFFM-RR-LEE-GKDR-FNS-T-MYV-G-SNA-L-FRRTA-LEN-IGGFATGV-ITEDMATGML-LQTKNQ-KS-VFVN-E-TL-AV-GLS-AET-FPDLI-XKQ-RD-RWC-R-GN-IQVA-R--KWNPI-SI--KGLS--W-MQRL-LYL-DGIHYWFF-GVYKMIYLLA-PLLFLL-F-SIY-SI-Q--TNFSTLIVFW-FPA--FFXSSLLAFR-RMADS-KRSVLWS------HV-YEVTL-A-PYMA-FSV-LSEIFF--KEKG-K---FNVTRKGI---QNNE-R--SFLW-EISL---PYIILLVMS-IISLLXLVCLHVF--TTIDIYPTIDMLII-NVFW-VI-YNGLA-ISIALLITVE-RP-------RFRGTERFMV-NL-AAN--------LSNKQKQGLQ----IPC-TITD-M-SEHXGAR----ME---IKEKEFDT---FQFIAN-----------DKFLYL---NTNTIHGLKLQK---------HWVTKI--------NDSYYIGV-SFVDVSND-QYK-SLISA-LFVES----IDIYSNKIXYENASVLGAIIGFFRK------------TQKNPKKLNR--------------------------KSIRQKTNIPVNIQFFNQSIQGKLVDLSNSGCQLK------------------------------------------------------------------------------------------------------------------------------------------------------------------------------------------------------TRKRIKQQKFSFVMKEKTEXKHAFVRVQ----------------------------------------------------------------------------------------------------------------------------------------WMRKKGLYYYYGLSFENDNRSMQEGAX----------------------------------------------------------------------------------------------------------------------------
[truncated: 10,937 more chars]
